# Supplementary material for: Cuproptosis-related gene subtypes predict prognosis in patients with head and neck squamous cell carcinoma
Source: J Otolaryngol Head Neck Surg. 2023 Sep 12;52:58. doi: 10.1186/s40463-023-00655-4 (PMC10496405; doi:10.1186/s40463-023-00655-4)
Supplement: Supplementary file 1 — Additional file 1. The original data of this study. [file 40463_2023_655_MOESM1_ESM.zip]

Archive with 18 entries (18 files):
- Appendix/Appendix 1.txt
- Appendix/Appendix 10.xlsx
- Appendix/Appendix 11.txt
- Appendix/Appendix 12.txt
- Appendix/Appendix 13.txt
- Appendix/Appendix 14.txt
- Appendix/Appendix 15.txt
- Appendix/Appendix 16.txt
- Appendix/Appendix 17.txt
- Appendix/Appendix 2.txt
- Appendix/Appendix 3.txt
- Appendix/Appendix 4.txt
- Appendix/Appendix 5.txt
- Appendix/Appendix 6.txt
- Appendix/Appendix 7.txt
- Appendix/Appendix 8.txt
- Appendix/Appendix 9.txt
- Appendix/Appendix18.txt
