# Supplementary material for: Cuproptosis-related gene subtypes predict prognosis in patients with head and neck squamous cell carcinoma
Source: J Otolaryngol Head Neck Surg. 2023 Sep 12;52:58. doi: 10.1186/s40463-023-00655-4 (PMC10496405; doi:10.1186/s40463-023-00655-4)
Supplement: Supplementary file 1 — Additional file 1. The original data of this study. [file 40463_2023_655_MOESM1_ESM.zip › Appendix/Appendix 1.txt]

	Group	ATP7A	ATP7B	CDKN2A	DBT	DLAT	DLD	DLST	FDX1	GCSH	GLS	LIAS	LIPT1	LIPT2	MTF1	NFE2L2	NLRP3	PDHA1	PDHB	SLC31A1
TCGA-4P-AA8J-01	Tumor	7.5382	6.4576	5.0463	8.6271	9.5047	10.7134	11.0592	8.8322	3.2671	11.095	7.5092	5.9067	5.52	8.2863	11.3564	6.2514	10.4222	9.789	9.0856
TCGA-BA-4074-01	Tumor	8.3499	4.7244	5.3872	10.2513	9.9033	10.4798	11.3858	9.5166	3.6509	12.6551	8.2309	7.9592	5.0097	7.5686	11.6815	4.4212	10.0605	10.7644	11.8394
TCGA-BA-4075-01	Tumor	7.0183	5.4377	8.2673	9.744	10.4918	10.8567	12.8304	8.8732	3.9515	12.2374	7.9578	7.2604	5.1417	7.5591	11.7822	7.0123	9.8575	10.4968	11.2191
TCGA-BA-4076-01	Tumor	8.4682	4.795	1.6318	9.4435	8.9658	9.6815	12.4192	7.6692	3.4555	10.6769	7.1135	6.7016	4.1531	9.3398	12.2112	4.3882	9.9445	9.5473	10.7513
TCGA-BA-4077-01	Tumor	8.6488	7.1788	11.7099	9.3329	9.2712	10.4402	11.692	7.8728	2.6539	10.3057	6.2853	5.7751	4.9771	8.683	12.0735	6.469	10.0163	9.5261	10.644
TCGA-BA-4078-01	Tumor	8.866	5.6629	8.3653	10.0207	9.2346	10.3074	10.4444	7.6928	1.8427	10.268	6.9098	7.0484	5.2475	9.354	13.1745	6.0873	10.4	9.6406	10.4339
TCGA-BA-5149-01	Tumor	8.2211	6.5133	10.0148	9.4774	8.7995	10.3234	11.8983	6.8536	4.661	10.9768	6.8493	5.3905	4.2213	10.1677	11.2726	6.1035	10.4421	9.657	11.148
TCGA-BA-5151-01	Tumor	9.3287	7.1888	5.6157	9.5431	10.2702	10.8961	11.4928	8.4044	2.3977	10.6719	7.712	5.6976	3.2538	10.7504	11.9693	7.9407	10.3028	10.1143	10.7064
TCGA-BA-5152-01	Tumor	7.9987	5.3554	6.1102	8.49	10.1977	10.4249	11.1974	9.8005	2.7547	9.7512	7.1951	6.1228	5.2447	9.367	11.3392	7.2564	11.2065	10.5097	10.9222
TCGA-BA-5153-01	Tumor	9.264	4.6711	11.0106	9.8701	9.3988	10.4521	10.5382	7.2263	1.2703	10.5959	7.2533	6.5159	4.401	9.8599	12.6611	6.3569	10.7899	9.4771	9.8967
TCGA-BA-5555-01	Tumor	8.8234	5.7372	10.6898	9.9621	9.7255	10.4492	11.3572	7.9533	3.6216	10.362	6.9851	5.982	4.6386	9.3388	12.2967	5.1262	10.6013	9.0784	10.8714
TCGA-BA-5556-01	Tumor	8.0977	6.3331	5.3147	9.1189	10.3881	10.5344	11.4777	8.2966	2.1289	10.0467	6.5037	5.5183	3.9859	10.3446	12.1651	7.743	10.2853	9.8338	10.887
TCGA-BA-5557-01	Tumor	9.9268	7.6194	11.5587	8.594	9.5289	10.0459	11.2002	8.3584	2.6884	11.043	5.9869	4.9618	2.1215	10.1217	11.5749	11.444	10.7056	9.0762	11.3308
TCGA-BA-5558-01	Tumor	8.5949	5.4047	8.9066	9.0404	10.7335	10.6376	10.503	8.8057	2.9807	10.7228	6.5894	5.5846	4.0535	10.2435	12.262	7.0618	10.4757	9.2297	10.3806
TCGA-BA-5559-01	Tumor	9.7018	6.1231	11.2242	9.6836	9.1299	10.4253	10.8869	7.5428	0.8861	10.1485	6.9038	6.4868	5.3476	9.6351	12.3367	7.0464	10.6855	9.798	10.4161
TCGA-BA-6868-01	Tumor	8.0497	7.9394	2.1042	9.2979	9.7065	9.5257	11.2629	8.0513	3.0873	11.7502	7.2834	5.6039	4.1122	9.5536	11.4855	6.5953	11.0148	9.9145	9.8974
TCGA-BA-6869-01	Tumor	8.085	5.4565	9.5287	9.3223	10.0119	11.022	10.8734	9.3387	2.9905	9.8507	6.9825	5.9176	4.1304	9.2717	13.4789	5.2239	10.9525	9.772	10.1778
TCGA-BA-6870-01	Tumor	7.62	5.2419	5.0038	9.0483	8.5806	10.6862	10.5864	7.928	2.9115	10.0448	7.7231	5.3643	5.7555	8.7131	12.5959	6.2152	9.8122	9.6719	10.5227
TCGA-BA-6871-01	Tumor	7.8471	5.4832	5.1459	9.1794	9.523	11.0823	10.9863	8.3828	4.4739	10.3518	7.2582	6.5764	5.589	8.6358	11.2035	5.9786	10.9239	9.7002	9.5027
TCGA-BA-6872-01	Tumor	7.5094	5.1704	8.5344	9.0988	9.0411	10.6096	11.619	7.7752	3.8593	10.1437	8.2354	6.1872	4.0964	9.6308	13.3157	5.7	9.9891	9.3812	10.2132
TCGA-BA-6873-01	Tumor	8.1603	6.2648	8.7403	9.6623	9.876	10.1725	11.6796	8.0911	3.6415	10.7724	7.7372	5.4807	4.5867	9.5878	11.0422	5.8835	10.4369	10.1765	10.5928
TCGA-BA-7269-01	Tumor	7.3192	4.4237	10.8107	8.2594	9.4175	11.3756	9.9789	7.1572	3.457	9.0071	8.4669	6.1266	2.5827	9.4246	11.739	4.4237	11.2189	10.1884	9.6312
TCGA-BA-A4IF-01	Tumor	7.9013	6.0032	7.8699	9.7865	10.5566	11.3258	11.3232	8.4412	3.4359	11.3355	7.8928	6.8324	4.1942	9.4546	13.3479	4.4316	10.6502	10.0961	10.4864
TCGA-BA-A4IG-01	Tumor	8.6365	4.8457	12.0571	10.1325	9.7435	10.8988	11.628	8.0865	3.5252	10.7122	7.381	6.603	4.1657	9.7098	13.5756	4.9077	11.0764	10.6663	10.052
TCGA-BA-A4IH-01	Tumor	8.6151	7.2296	10.2452	9.5911	9.4864	10.0287	10.125	8.6205	2.4492	11.114	7.764	7.1061	4.2643	9.1123	12.2408	6.1775	10.5912	11.1793	10.2684
TCGA-BA-A4II-01	Tumor	8.7485	5.2487	3.8461	9.7624	9.7203	11.2305	10.9503	8.2409	3.655	11.2521	8.1026	6.1136	3.0244	10.3759	12.7235	6.5023	10.8289	9.8825	11.307
TCGA-BA-A6D8-01	Tumor	6.5983	5.5721	11.2684	8.2978	9.0951	10.4753	10.0902	9.477	3.9433	8.7497	6.9655	6.6873	6.2673	7.844	12.0732	5.8712	10.8503	9.7307	9.5993
TCGA-BA-A6DA-01	Tumor	8.0898	2.9097	13.1947	7.7475	8.072	10.1616	11.922	7.6179	1.6652	11.0345	6.9251	5.3251	1.6652	9.7148	11.0112	5.5423	10.6923	9.383	10.3959
TCGA-BA-A6DB-01	Tumor	7.9999	5.1068	8.5049	8.8605	9.8643	10.8944	11.3936	8.9028	2.1574	10.2201	8.1422	6.5615	5.4492	9.2449	12.448	6.2909	10.7307	10.2883	9.956
TCGA-BA-A6DD-01	Tumor	7.1116	5.1267	5.6978	8.9276	9.3746	10.5561	11.1551	8.7373	1.8363	9.9814	7.7783	5.637	4.498	8.9397	12.0087	4.9933	10.614	9.8945	10.4083
TCGA-BA-A6DE-01	Tumor	8.6654	4.4837	0.776	8.5274	10.4504	12.017	11.1806	8.3592	3.8258	12.1201	7.8746	6.6735	4.09	10.0634	12.032	5.8755	10.9174	9.3849	10.2731
TCGA-BA-A6DG-01	Tumor	8.774	6.6416	7.6094	9.0493	9.1218	10.2162	11.3822	8.2074	1.2991	11.4385	7.252	5.8554	3.5141	9.352	11.47	6.9733	10.7438	9.8903	10.4785
TCGA-BA-A6DI-01	Tumor	8.9359	8.8227	9.9322	9.3254	10.0366	10.8947	11.4135	8.824	3.0693	10.5001	7.547	6.6006	5.2525	9.7341	13.2016	7.6343	10.6009	10.1022	10.541
TCGA-BA-A6DJ-01	Tumor	7.0698	5.3968	3.5098	8.1614	9.9211	10.6651	11.6329	8.5275	2.7286	11.5243	7.1156	6.3261	4.294	9.399	12.0113	8.3778	10.5049	10.2777	10.6158
TCGA-BA-A6DL-01	Tumor	7.564	4.8115	3.4285	9.4976	9.5082	11.0901	12.1019	8.7903	3.0185	10.8359	7.879	6.8376	3.6488	9.5412	13.1553	3.8398	10.2208	9.6967	10.3648
TCGA-BA-A8YP-01	Tumor	9.1691	5.5791	3.9683	9.5846	10.3976	11.2511	10.3042	9.0743	3.8912	11.2438	6.3064	6.5322	3.7879	8.7604	13.8356	6.0019	9.667	9.6878	10.4448
TCGA-BB-4217-01	Tumor	8.5151	5.6099	5.9659	9.2107	9.8307	10.1705	11.8839	8.3786	2.5694	11.488	7.9813	6.2678	4.6533	9.2097	11.7272	6.244	9.9529	9.692	10.2287
TCGA-BB-4223-01	Tumor	8.6533	6.4558	10.7758	9.7083	9.3662	10.7936	11.2084	7.6166	2.5958	10.6378	6.6711	6.3258	4.5464	9.027	13.1294	5.3703	10.2756	10.2267	9.7401
TCGA-BB-4224-01	Tumor	8.5675	3.7894	11.2075	9.7837	9.8055	10.108	11.3963	9.2193	3.5842	9.9318	6.9408	7.1797	4.7362	8.4869	12.5564	4.1658	11.0465	9.7565	10.9358
TCGA-BB-4225-01	Tumor	7.9144	5.9699	11.4102	9.4547	10.0056	10.4962	11.3986	8.4478	2.3058	10.4466	7.1158	6.1373	4.3163	8.7775	11.8879	6.3456	11.5538	10.2706	10.0301
TCGA-BB-4227-01	Tumor	8.7747	5.0941	2.4473	9.9879	9.6022	11.2478	11.4812	8.403	2.4473	8.4219	8.5282	6.1303	3.6867	9.0006	11.8542	5.5246	11.3302	9.3849	10.483
TCGA-BB-4228-01	Tumor	8.5949	6.1058	11.3228	9.7868	9.0685	10.3611	12.0776	7.2408	1.7458	10.9962	7.4332	6.3259	5.4189	9.3501	12.5252	5.3018	10.5545	9.6839	10.3041
TCGA-BB-7861-01	Tumor	9.6117	5.7714	11.5369	9.6586	9.388	11.1242	10.969	8.301	1.1869	10.7574	7.2717	7.1314	5.5667	9.7619	11.8949	6.8647	11.3952	10.2151	10.3266
TCGA-BB-7862-01	Tumor	8.217	6.8997	11.0808	8.8163	10.156	10.6765	10.0563	8.8372	2.104	11.459	6.6593	5.6473	4.766	10.3897	12.6494	4.851	10.3072	9.0567	11.3935
TCGA-BB-7863-01	Tumor	9.0039	7.4109	4.7925	9.1155	10.0924	12.1136	11.3986	8.9553	2.2149	10.711	6.9594	5.8916	4.3236	10.443	12.097	4.0691	10.3274	9.903	10.616
TCGA-BB-7864-01	Tumor	7.3933	5.0423	10.9294	9.537	9.854	10.1855	11.3385	7.9359	2.1062	10.3778	7.5199	6.1146	2.7817	9.9406	13.5401	2.6187	11.0467	9.116	10.5682
TCGA-BB-7866-01	Tumor	8.8212	5.8714	11.5618	9.7463	9.6316	10.9998	11.2956	7.899	1.7034	10.6038	7.8669	6.511	4.905	9.8779	12.8264	6.2234	11.0258	9.6409	10.485
TCGA-BB-7870-01	Tumor	7.0398	4.148	3.0764	9.594	10.9114	11.9838	11.4257	9.6173	3.5469	11.7739	9.3672	7.8498	3.6032	8.8458	13.048	2.908	11.6423	10.7747	10.1483
TCGA-BB-7871-01	Tumor	8.0415	6.1381	5.3443	9.5134	9.2943	10.5217	10.8162	8.6763	2.7564	10.5937	6.9416	6.4196	5.8805	9.003	13.1342	4.2696	10.8047	9.7371	10.4579
TCGA-BB-7872-01	Tumor	8.3478	5.9226	6.0722	9.6535	9.9538	10.1086	10.9528	9.1692	0.8317	11.1226	7.0947	6.4054	3.9833	9.5342	12.7402	7.3846	10.1453	9.6873	10.3921
TCGA-BB-8596-01	Tumor	8.6986	6.9545	3.6828	9.0389	9.5777	10.7455	11.1906	8.2462	2.1008	11.8733	6.6769	6.0615	4.1783	9.7319	12.024	6.1841	9.809	9.5129	10.9863
TCGA-BB-8601-01	Tumor	8.2608	5.3572	10.9823	9.3511	10.1969	11.1366	11.7341	9.0513	3.6565	10.7449	7.7959	6.6994	6.3863	7.7749	13.0911	2.7666	10.2919	9.9954	10.898
TCGA-BB-A5HU-01	Tumor	8.2942	5.4315	8.9441	9.0329	9.2565	10.8747	12.1294	8.1471	3.0683	11.2138	7.6598	5.8101	3.9353	9.7522	11.2679	8.3433	10.5257	9.5453	9.9298
TCGA-BB-A5HY-01	Tumor	7.7531	7.1382	9.9006	9.1037	9.977	10.7149	11.5194	8.8624	2.5683	10.4651	7.9775	6.7882	4.7787	8.6027	12.19	6.4441	11.3746	10.5159	10.1111
TCGA-BB-A5HZ-01	Tumor	8.7308	5.7184	8.2172	9.6014	10.0594	11.063	11.3452	8.1403	3.8392	11.4206	7.9359	6.6134	2.7425	10.3894	11.4858	4.7019	10.7685	10.2123	10.3945
TCGA-BB-A6UM-01	Tumor	7.4585	3.4966	13.0508	9.5594	8.6277	10.7513	10.3481	7.805	2.6191	9.0619	7.8215	6.6766	4.5068	9.8197	12.6002	5.121	10.9101	11.013	10.5229
TCGA-BB-A6UO-01	Tumor	7.7777	5.376	4.0703	8.949	9.1473	10.8067	11.4887	8.2799	3.4988	10.6686	8.1216	5.9413	4.0703	8.6268	11.4538	5.8062	11.3074	9.7114	10.053
TCGA-C9-A47Z-01	Tumor	9.6991	5.9305	10.408	9.6317	9.7445	10.1877	11.4571	8.1235	2.6072	11.4855	6.9387	5.6986	5.2398	10.1107	11.7929	4.98	11.1237	9.7215	10.0907
TCGA-C9-A480-01	Tumor	8.537	5.9267	7.5808	9.3268	10.0293	10.6518	11.895	8.6451	3.1662	10.8979	6.7033	6.0919	4.0836	10.0773	11.6611	4.166	10.3257	10.0478	10.1296
TCGA-CN-4722-01	Tumor	9.6828	7.3869	5.633	9.7884	10.1346	11.0882	11.6207	8.2306	3.397	10.0087	7.4113	5.711	4.0228	10.747	12.4226	5.5473	10.3824	10.2344	11.0572
TCGA-CN-4723-01	Tumor	9.214	7.645	8.0231	8.8238	10.456	10.8193	11.5965	8.589	3.2416	10.901	6.8622	5.3713	4.9537	9.8356	11.5802	5.4864	10.8625	10.1934	10.7267
TCGA-CN-4725-01	Tumor	8.0123	4.3963	6.923	9.7659	10.3902	11.0373	11.925	8.393	2.2875	11.1841	6.9153	5.5414	4.1816	10.4109	12.475	5.7215	9.9604	9.4508	10.6646
TCGA-CN-4726-01	Tumor	9.6013	6.9532	8.0738	9.5807	10.2448	11.2425	11.4414	8.9647	2.7651	11.3289	5.7485	6.789	3.7198	10.0753	12.2957	7.289	10.6403	9.5598	10.5438
TCGA-CN-4727-01	Tumor	7.3958	5.1316	0.5653	10.0662	9.5786	10.5302	11.5898	7.7283	3.2681	10.2794	7.595	6.7917	1.5453	10.3378	11.32	5.2271	9.9145	8.9791	10.8961
TCGA-CN-4728-01	Tumor	9.0488	6.5403	5.2691	8.9601	9.3577	10.0972	11.3154	8.6019	2.5943	11.6061	6.3509	6.2385	3.4087	9.6503	12.2877	7.2539	9.9345	9.5682	11.0795
TCGA-CN-4729-01	Tumor	8.6651	6.411	3.7863	9.1572	9.0242	11.1466	11.6998	7.3509	1.4999	10.658	6.5228	5.6009	3.8333	10.3623	11.8969	6.6981	10.6649	9.6362	10.4299
TCGA-CN-4730-01	Tumor	7.7402	5.0188	9.664	9.7688	10.6534	10.7183	12.2757	8.1614	3.89	11.1036	5.4915	6.2444	2.2541	9.8929	12.0526	3.4666	10.6563	10.0006	10.8492
TCGA-CN-4731-01	Tumor	8.3938	6.0308	6.3256	9.0722	10.7003	10.1101	11.9146	9.023	3.1496	10.669	7.2302	6.1075	3.9838	9.037	12.8042	5.762	10.7757	9.4539	10.775
TCGA-CN-4733-01	Tumor	8.3572	5.7898	8.8039	9.088	10.1885	10.308	11.1645	8.4659	1.9866	10.2055	7.1218	5.8026	4.4544	9.8471	11.785	8.1114	10.1545	9.5755	10.9396
TCGA-CN-4734-01	Tumor	8.5612	6.3975	3.2918	9.2285	9.7802	10.5364	12.8126	8.9152	2.3688	10.5641	6.6839	5.7211	4.448	10.8637	12.3053	8.279	10.0821	9.8089	10.5499
TCGA-CN-4735-01	Tumor	8.5597	6.1578	3.5428	9.939	9.317	12.264	11.3281	8.5362	2.1456	12.0608	6.7691	7.2722	3.761	9.3027	11.5107	6.3382	10.6008	9.5006	10.6997
TCGA-CN-4736-01	Tumor	8.9627	6.055	7.9283	9.3418	10.09	10.7774	11.679	9.175	1.9572	10.2093	6.9559	5.9816	4.1608	9.5295	11.4296	6.4846	10.0242	9.7262	10.8331
TCGA-CN-4737-01	Tumor	9.9731	7.1961	9.1223	9.4063	9.7654	9.7921	11.2658	8.1822	2.2074	11.1708	7.4891	5.6022	5.0805	10.0001	11.5728	6.7392	10.3676	9.3201	10.4352
TCGA-CN-4738-01	Tumor	8.3643	8.3175	10.1631	9.615	10.1324	10.5553	11.6079	8.2398	1.8972	10.2982	7.1528	6.2531	4.4484	9.9917	12.132	6.8215	9.9844	9.469	10.4039
TCGA-CN-4739-01	Tumor	8.7181	5.1172	4.0542	9.9661	10.1934	10.9659	10.9925	8.5493	2.7393	9.891	6.5917	5.3348	3.6398	10.3125	12.7596	5.6632	10.8064	9.0947	10.7201
TCGA-CN-4740-01	Tumor	9.8075	6.3052	4.4308	9.511	10.1888	10.5763	11.8377	8.597	2.3757	10.516	7.3777	6.0221	3.9158	10.1091	11.9317	7.7228	9.9889	9.6543	10.7497
TCGA-CN-4741-01	Tumor	8.4494	6.7832	11.0938	9.4196	8.5128	10.2335	11.132	7.6053	1.6071	9.2602	6.7787	5.1476	4.9548	9.8334	12.8222	5.3421	10.3322	10.0874	10.9923
TCGA-CN-4742-01	Tumor	9.5522	5.2156	3.3528	8.5629	10.3947	10.6864	11.8358	8.8017	1.9396	10.4514	6.297	5.904	4.9101	10.29	12.2811	7.05	9.686	9.678	11.4202
TCGA-CN-5355-01	Tumor	8.7385	6.833	3.3809	9.9303	10.3751	10.8657	11.661	8.1109	2.699	12.2376	6.9566	5.2706	4.3646	9.5689	12.0265	6.2394	11.0604	9.301	11.4114
TCGA-CN-5356-01	Tumor	8.4437	7.806	6.2031	9.9922	9.8649	10.8683	11.5033	8.171	2.4444	11.3309	6.8205	5.8689	3.1771	10.1744	11.8391	4.7561	10.6954	9.2459	10.2702
TCGA-CN-5358-01	Tumor	9.3146	6.944	7.7138	9.3489	9.9946	10.9342	11.2703	8.1711	2.8842	10.6008	6.4493	6.1627	3.5926	10.1001	12.2456	8.2877	10.4639	9.757	11.1406
TCGA-CN-5359-01	Tumor	10.1272	7.4497	7.0887	9.8201	9.8602	11.1178	11.4329	7.831	2.9583	10.8218	7.1391	5.6991	5.1451	9.998	12.9985	7.4147	9.9116	9.5835	11.6683
TCGA-CN-5360-01	Tumor	9.5438	7.7053	9.8173	9.0159	9.3122	11.0976	10.8724	8.1747	2.1483	10.3768	6.3057	6.6061	3.7696	9.3563	13.8343	7.0478	9.7631	9.1679	10.9707
TCGA-CN-5361-01	Tumor	9.0561	5.7759	3.7852	8.7168	9.2966	10.2137	11.1055	7.933	2.6533	11.5152	7.5025	5.9184	3.4778	9.6729	12.2847	4.9738	10.1541	9.2399	10.2746
TCGA-CN-5363-01	Tumor	8.449	5.6326	3.1211	9.4774	9.6113	10.5486	11.5866	7.7429	2.952	10.648	6.8281	5.7914	3.5933	9.579	12.0702	4.9467	10.741	9.3513	10.4637
TCGA-CN-5364-01	Tumor	8.2174	5.4389	3.322	9.4428	9.8107	10.646	11.4381	8.6561	2.9543	10.2644	7.1384	6.1016	4.6221	9.7263	12.6037	5.6901	10.7923	9.338	10.4718
TCGA-CN-5365-01	Tumor	8.3189	5.4994	2.8845	9.4849	9.1119	10.5305	11.5269	7.9579	3.203	9.9382	7.7657	6.4907	3.7834	9.458	11.5019	5.4094	11.106	9.5381	9.9308
TCGA-CN-5366-01	Tumor	9.0005	6.8527	9.6564	9.657	9.1626	10.4571	12.3234	7.5211	2.5768	11.3958	8.1892	5.9782	3.25	9.6576	11.8643	4.7869	10.8979	9.4191	10.2746
TCGA-CN-5367-01	Tumor	8.4544	4.7268	2.8434	9.7161	9.1501	10.5773	12.0175	7.8231	1.8885	10.3431	8.1457	6.0554	4.4237	9.69	11.9576	5.7311	10.8383	9.1442	10.9243
TCGA-CN-5369-01	Tumor	8.6475	7.2681	4.5604	9.1977	10.1101	10.7175	11.4376	8.6399	2.3741	10.6687	6.8058	6.0668	4.0427	10.1301	12.1803	8.0837	10.4646	10.0578	10.8112
TCGA-CN-5370-01	Tumor	8.8372	6.7424	9.7748	9.5207	9.9079	10.9089	11.3612	8.681	2.448	10.8574	6.4308	6.2051	4.8628	9.8191	11.736	7.9844	10.575	10.0207	10.7857
TCGA-CN-5373-01	Tumor	9.5554	5.797	7.7326	9.4645	9.8546	10.4829	10.9741	8.381	1.285	10.3324	6.2148	5.3467	4.1628	10.3855	12.0635	6.6732	9.7413	9.3569	10.5604
TCGA-CN-5374-01	Tumor	7.6831	5.3479	11.7451	9.7593	9.3895	10.1804	11.7973	7.9751	3.1452	10.1014	7.4276	6.8732	4.0748	9.9161	12.7404	5.4322	10.3821	10.8371	9.5758
TCGA-CN-6010-01	Tumor	10.4033	7.388	9.4907	9.2299	10.3083	10.9683	11.0577	8.662	3.444	10.2585	6.902	5.6527	5.1502	9.3641	12.8515	4.2377	10.2876	9.418	10.4479
TCGA-CN-6011-01	Tumor	8.2401	4.4216	1.4343	9.5201	9.5246	10.8382	10.1037	7.7403	2.1392	10.4436	6.5382	5.9718	3.9249	10.1251	11.4856	6.8321	10.5883	9.235	10.1317
TCGA-CN-6012-01	Tumor	9.8342	7.8684	7.7181	9.3977	9.7048	11.1091	10.9785	7.8742	2.2557	10.1571	6.7504	6.2747	5.9057	9.3167	12.8299	5.4884	10.1033	9.4277	10.2777
TCGA-CN-6013-01	Tumor	9.0754	6.665	9.3218	9.1642	8.8078	11.3883	11.0487	7.5175	0.5427	10.1549	6.6972	5.6099	3.2747	10.068	12.5374	6.4178	10.7906	8.6412	10.2138
TCGA-CN-6016-01	Tumor	8.7386	6.3773	5.1116	8.8034	9.4129	10.1915	10.8865	8.815	2.0353	10.0112	6.733	5.774	4.437	9.0112	11.5196	6.196	9.8387	9.5714	10.2466
TCGA-CN-6017-01	Tumor	8.261	6.0858	5.6282	9.0004	10.202	10.7903	11.5212	8.1772	2.1575	10.4423	6.9325	5.9619	4.1481	9.3835	11.5456	7.809	11.0051	10.0696	9.8291
TCGA-CN-6018-01	Tumor	9.0009	7.0961	3.3846	8.9882	10.7871	10.4757	11.7104	8.9637	3.4454	11.8728	6.3002	5.7067	5.155	9.0905	11.1786	8.1537	10.1239	9.6441	10.8245
TCGA-CN-6019-01	Tumor	9.2638	6.5239	8.3235	9.1188	9.4956	10.2355	10.83	8.7965	2.6325	10.2467	6.5641	4.9619	3.1378	9.1456	12.2719	7.2513	9.7528	9.6314	11.1654
TCGA-CN-6020-01	Tumor	8.4114	4.7698	2.6453	9.6563	9.6957	10.4732	10.801	8.0624	2.1713	10.4812	7.5105	5.0895	6.1372	10.2149	12.7108	5.9205	11.037	9.1086	10.8749
TCGA-CN-6021-01	Tumor	9.5051	6.8905	10.6139	9.0826	9.7953	10.6354	11.0014	8.3784	1.7454	10.4815	5.5867	6.4604	4.4519	9.6499	14.3118	5.7215	10.1777	9.4065	11.2359
TCGA-CN-6022-01	Tumor	8.2825	6.4721	3.5534	8.7164	9.9973	10.209	11.4176	8.0978	1.9866	10.9176	6.6476	5.5853	3.7982	9.592	11.578	8.034	9.7938	9.4525	10.1839
TCGA-CN-6023-01	Tumor	9.7926	7.5177	8.3868	9.6761	9.9753	11.5986	10.4178	8.6155	2.962	9.6253	7.0723	7.2732	5.5372	9.4874	12.7263	5.482	10.193	9.6624	10.7316
TCGA-CN-6024-01	Tumor	9.8162	5.6581	10.3117	8.9952	9.074	10.434	11.4882	8.0732	3.6192	11.2396	6.8694	5.8306	4.5981	9.2754	13.238	3.81	10.4286	9.2764	10.9033
TCGA-CN-6988-01	Tumor	9.398	5.8297	10.8582	10.2128	9.9264	9.6434	10.7332	8.5235	1.8236	10.4145	7.3922	7.1117	3.9148	10.1083	13.4469	2.9386	9.7954	9.0348	10.5786
TCGA-CN-6989-01	Tumor	8.5745	6.9983	4.6523	9.6159	9.4558	10.7468	11.521	8.4499	2.6209	11.379	7.0342	6.2294	4.4116	9.134	13.6561	6.9045	9.9027	9.5554	10.6727
TCGA-CN-6992-01	Tumor	8.678	6.7443	9.2196	9.4351	10.0862	11.5622	10.7063	8.3931	3.2788	10.3789	6.9171	5.7075	4.5096	9.7036	14.0945	5.55	11.0026	9.5163	10.8973
TCGA-CN-6994-01	Tumor	9.62	5.095	6.7099	9.0004	9.6548	10.1852	11.999	8.1045	1.3534	10.4726	6.629	5.8433	5.7654	9.4836	12.0384	5.7377	10.0751	9.0279	10.6492
TCGA-CN-6995-01	Tumor	8.1833	4.441	10.9644	9.2784	9.4656	11.1146	11.8441	7.9493	1.9638	9.7888	7.5314	6.293	4.8463	9.1798	11.9169	7.607	11.3048	9.4952	10.674
TCGA-CN-6996-01	Tumor	9.0612	6.2452	7.4752	9.6158	10.4087	10.6177	11.1632	8.5426	1.8961	11.1255	6.9363	5.8013	4.6611	10.0717	11.9153	7.138	9.9746	9.5414	11.0564
TCGA-CN-6997-01	Tumor	9.0511	7.1372	10.7466	9.6859	10.8961	11.9549	11.531	9.3265	3.5628	11.7863	6.893	5.7944	4.6795	8.3415	12.4241	4.6551	10.8401	9.5202	10.6179
TCGA-CN-6998-01	Tumor	8.1295	4.2289	7.6061	9.2806	9.7667	10.2465	11.6511	8.2605	2.2943	11.1518	6.1982	6.0871	0.774	10.3209	12.3223	4.4084	10.2532	9.3474	10.2206
TCGA-CN-A497-01	Tumor	8.8097	4.3732	6.209	9.6804	10.1906	11.1664	10.6761	9.3342	3.3039	10.6346	6.4478	6.9167	4.4829	9.2397	13.0593	5.6386	10.2446	9.3925	10.1827
TCGA-CN-A498-01	Tumor	8.7739	5.159	3.6343	9.3878	9.5559	10.9166	10.9627	8	2.8449	10.7683	7.7034	5.7084	3.1839	9.8487	12.2146	5.0801	10.3948	9.1463	10.3498
TCGA-CN-A499-01	Tumor	8.4824	5.118	11.4622	9.5688	9.3754	10.8913	11.6702	8.0585	3.2375	10.8501	7.0954	5.9152	3.8145	9.9209	12.0425	6.0881	11.3286	9.1052	10.6198
TCGA-CN-A49A-01	Tumor	9.7758	6.6377	1.9172	9.5015	8.6619	10.2105	11.3923	8.188	3.7544	10.9529	7.6704	6.2892	3.2376	9.109	11.6097	3.3584	10.246	9.4004	10.8669
TCGA-CN-A49B-01	Tumor	7.3778	4.2373	10.2667	9.4442	9.4927	12.5079	11.1048	8.3854	3.6379	10.4231	7.7807	5.6306	3.2781	9.2343	12.3677	5.234	10.1964	9.3359	9.9688
TCGA-CN-A49C-01	Tumor	7.9346	4.3311	12.6491	9.7572	8.7924	10.2545	11.1853	7.9157	2.5873	9.3177	7.6506	6.4956	3.8741	9.2812	12.5093	4.9356	10.536	10.3436	9.9733
TCGA-CN-A63T-01	Tumor	8.3339	5.4588	10.3963	8.9091	9.5818	10.732	11.6397	8.7724	2.9011	10.7115	7.3588	6.4423	3.7022	9.279	13.122	6.45	11.2283	9.6498	11.1219
TCGA-CN-A63U-01	Tumor	8.1106	6.3955	6.7467	9.717	9.9702	10.6669	11.0219	10.1507	1.8588	9.8994	6.8044	7.1302	5.1355	8.4707	12.541	2.4272	11.7866	10.1982	9.5221
TCGA-CN-A63V-01	Tumor	8.0538	6.0457	7.8303	9.0511	9.6881	11.0383	11.3671	8.2944	2.9505	11.2692	7.9463	6.3691	4.1472	9.2489	11.8967	5.1608	10.3584	9.8685	10.1789
TCGA-CN-A63W-01	Tumor	7.9471	5.3981	2.5705	8.8261	10.0027	10.829	11.6039	8.7089	3.0722	12.0972	7.85	6.7097	4.2873	8.9963	11.8683	3.6937	10.3544	9.442	10.6323
TCGA-CN-A641-01	Tumor	8.4016	5.9793	10.3825	9.1571	9.6367	10.8591	11.03	8.3928	2.9982	10.9072	6.8596	6.2963	3.8235	9.6221	13.1237	5.3242	10.9485	9.3412	11.2201
TCGA-CN-A642-01	Tumor	7.3856	4.8966	3.9001	9.2062	10.0143	10.7941	11.8258	9.6237	2.2371	10.5586	8.4052	6.9903	4.8275	8.6059	11.6918	5.0049	10.796	10.4992	10.6271
TCGA-CN-A6UY-01	Tumor	6.8878	3.4493	11.3398	8.6343	8.6378	11.0862	11.161	8.0769	1.9093	10.3367	8.6601	7.3212	4.3001	8.5155	11.4508	5.0432	11.7536	9.8237	9.7143
TCGA-CN-A6V1-01	Tumor	7.2539	4.4633	11.441	8.8172	9.0675	10.5718	11.231	9.0413	3.0392	9.7035	8.2802	7.0528	5.4071	8.8056	12.4981	6.9721	11.0327	10.7742	9.5705
TCGA-CN-A6V3-01	Tumor	8.0789	6.2518	11.4778	9.0212	10.3327	11.0271	11.399	8.4546	3.319	11.7772	7.0357	5.8687	3.5818	9.4024	12.1006	6.2518	11.0603	9.6623	10.2145
TCGA-CN-A6V6-01	Tumor	8.3148	5.1493	12.5028	9.6311	9.198	10.7409	10.8819	8.2973	2.8849	10.0243	7.1251	6.4418	4.239	9.993	12.5501	7.0644	10.9749	10.2293	10.079
TCGA-CN-A6V7-01	Tumor	7.058	6.9677	11.944	10.02	10.1561	11.6065	12.0794	7.8952	3.239	9.4023	8.3658	6.1818	4.4847	9.4882	13.4969	4.4662	12.1793	9.6718	10.2991
TCGA-CQ-5323-01	Tumor	8.0191	5.2316	11.3209	9.387	9.2302	10.409	11.5354	7.5959	2.6772	9.9118	6.4485	5.4792	4.0521	9.9385	12.8288	5.4252	10.4558	9.7714	10.9842
TCGA-CQ-5324-01	Tumor	9.1472	3.6987	3.5046	8.6488	10.3175	10.9257	11.4978	8.397	1.6685	9.7308	6.4797	5.1596	3.8149	10.0266	11.9064	4.9524	10.2307	9.7781	10.555
TCGA-CQ-5325-01	Tumor	8.9862	4.8314	10.0699	9.4011	10.6469	10.4386	11.0631	9.1152	2.7712	10.5818	6.846	6.2464	4.4861	9.5921	11.6352	6.771	10.5557	9.765	10.744
TCGA-CQ-5326-01	Tumor	9.1596	6.1911	6.253	9.6598	10.3048	11.1786	11.7156	8.7271	3.1054	11.6967	5.824	6.0219	5.8917	10.1205	11.6466	8.8195	10.909	9.1797	10.6348
TCGA-CQ-5327-01	Tumor	7.5093	6.4354	3.6478	8.818	10.2005	10.826	11.6572	8.6313	2.6523	10.3697	6.9986	6.2079	4.7523	9.3342	11.8787	6.9034	10.8347	10.1053	10.3916
TCGA-CQ-5329-01	Tumor	7.7717	6.5221	11.4715	9.3086	9.3415	10.3216	13.4396	8.0054	4.0136	10.535	7.4487	6.5628	5.4036	8.8737	11.3718	7.5014	9.9171	9.9586	10.1767
TCGA-CQ-5330-01	Tumor	8.1728	6.0739	11.5847	9.0581	9.6806	9.9689	11.5485	8.0014	3.2492	11.1861	7.4801	6.3228	4.4209	9.5447	11.4556	7.603	10.7403	9.369	10.7631
TCGA-CQ-5331-01	Tumor	9.0389	6.1223	9.4641	9.4767	10.2241	10.7457	11.3479	8.4742	4.048	10.3826	7.5288	6.2541	4.1055	10.5114	12.8374	6.6586	10.3486	10.4339	10.8729
TCGA-CQ-5332-01	Tumor	8.1756	6.6771	3.5542	9.6774	10.4182	11.1003	11.7731	8.4471	3.6158	12.6971	6.9581	6.2328	4.2016	8.8711	14.6835	5.5875	10.1788	9.5688	10.2702
TCGA-CQ-5333-01	Tumor	7.4075	6.8345	5.4928	8.4719	9.7628	10.0172	10.9649	9.1756	2.2231	10.7645	6.9674	6.5817	5.7646	8.5611	11.013	7.642	10.7891	10.6922	9.9376
TCGA-CQ-5334-01	Tumor	8.1901	8.0326	9.3127	8.9701	10.4059	10.4663	11.8336	8.8848	2.105	10.3605	6.4326	5.6989	4.691	9.8063	11.7187	6.4943	10.2107	9.8132	10.3791
TCGA-CQ-6218-01	Tumor	8.5673	6.0481	4.1641	9.3945	10.2297	11.016	11.3557	8.5544	1.6397	11.1747	7.0874	5.6358	3.8196	9.9842	12.1579	5.6094	10.6046	9.3726	10.5018
TCGA-CQ-6219-01	Tumor	8.8677	5.1056	10.014	9.2008	10.4066	10.456	10.8885	8.9555	2.6459	11.031	7.1823	6.0845	5.1367	9.6431	11.5587	6.5798	10.6428	9.5601	11.6358
TCGA-CQ-6220-01	Tumor	9.5284	4.6841	10.8278	8.9796	9.7839	10.0026	11.3625	8.0366	2.4052	10.3741	6.2918	4.9755	3.8138	10.2078	12.1008	5.4585	10.198	9.5667	10.9405
TCGA-CQ-6221-01	Tumor	8.643	7.4016	4.5349	9.4653	9.0945	10.5113	11.288	7.7739	2.4426	9.7276	6.9852	6.2465	3.7035	10.008	11.5718	6.1794	9.872	9.6607	12.2667
TCGA-CQ-6222-01	Tumor	8.2658	5.7417	3.6068	9.1993	10.4298	11.1575	11.3089	9.2805	2.4265	9.827	7.5221	5.6434	4.53	10.0034	12.0558	6.5894	11.3017	10.2046	11.2759
TCGA-CQ-6223-01	Tumor	9.0126	4.7331	9.0197	9.0267	10.0342	10.5013	11.2941	8.8074	1.9575	10.0816	6.4751	5.8897	3.6059	10.5434	12.4829	6.4093	10.4056	9.3352	10.7812
TCGA-CQ-6224-01	Tumor	8.5722	7.114	8.7187	9.0163	9.6885	10.5652	11.3135	8.2445	1.8836	10.4049	7.8348	5.862	3.6949	9.5969	12.1573	6.3343	10.5697	10.006	10.0836
TCGA-CQ-6225-01	Tumor	9.2119	6.5152	10.3831	8.912	10.4831	10.8434	11.2921	8.6626	3.1535	10.9325	7.2628	7.0711	4.6261	8.526	13.2462	3.4662	11.4714	10.1168	10.8682
TCGA-CQ-6227-01	Tumor	7.7231	6.808	9.792	9.2696	9.7119	10.8607	11.4754	8.0597	3.2654	11.5314	7.0668	5.5234	3.8799	9.3718	11.8508	5.2962	9.853	9.8684	10.4456
TCGA-CQ-6228-01	Tumor	9.555	5.1749	9.1859	10.3566	9.1329	11.2331	10.9157	7.8719	3.5325	10.7353	8.0862	6.8396	3.7674	8.4435	14.3634	4.2275	10.6674	9.8751	11.0619
TCGA-CQ-6229-01	Tumor	9.1855	5.3727	11.8159	9.221	9.3226	10.9092	11.4861	7.8741	2.7813	11.4409	7.5753	5.9008	3.6724	10.3043	12.2536	4.7871	10.154	10.073	10.9231
TCGA-CQ-7063-01	Tumor	8.0274	5.9249	8.3937	8.757	10.2648	10.5277	11.1859	8.4546	1.9637	10.7452	6.8123	5.5494	3.6084	9.9276	11.8795	6.5958	10.0869	9.8481	10.3735
TCGA-CQ-7065-01	Tumor	8.7732	5.5582	9.4401	9.819	10.323	10.655	11.023	9.1326	2.0691	10.0565	6.6968	5.6789	5.4866	9.2235	12.3258	3.4654	11.1884	9.5443	9.8212
TCGA-CQ-7067-01	Tumor	7.4214	5.8987	9.9127	9.2847	9.8243	11.8358	11.3426	8.5554	3.2746	10.1041	7.0987	6.0779	4.2598	9.9642	12.1884	5.8211	9.8581	9.8571	9.8933
TCGA-CQ-7068-01	Tumor	7.6537	4.3382	3.2884	9.1117	10.1055	10.2808	11.3873	8.4752	2.0129	10.8577	7.6464	5.9997	5.146	8.9109	11.9678	6.2393	10.3064	9.8293	10.7878
TCGA-CQ-7069-01	Tumor	8.3606	4.8232	9.0769	8.3549	9.4486	10.553	11.5754	8.5199	2.6326	11.0388	6.6414	5.556	5.2662	9.644	11.308	6.9529	10.1107	9.2548	9.4934
TCGA-CQ-7071-01	Tumor	9.0251	6.6034	1.4537	9.5518	10.2418	10.9206	11.4096	8.8959	1.4537	10.9615	7.1186	6.117	3.7196	10.2907	12.3934	5.8387	10.439	10.3668	10.4635
TCGA-CQ-7072-01	Tumor	8.6706	6.2213	3.9832	8.6982	9.5148	10.8282	11.3975	8.1349	2.9899	12.8467	7.0293	6.3875	4.1803	8.1747	12.7835	5.7365	9.6514	9.8947	9.8884
TCGA-CQ-A4C6-01	Tumor	8.2311	5.1681	8.6221	9.1264	9.3979	10.5405	11.9721	8.2037	0.9595	10.918	6.941	6.3014	2.7373	9.692	11.81	5.908	10.3775	9.3898	10.8697
TCGA-CQ-A4C7-01	Tumor	7.9702	5.6684	11.4777	9.4302	9.3317	10.0641	11.2974	8.0918	2.2735	11.0884	7.9339	5.906	4.3495	9.6842	11.1933	6.8764	10.3246	9.4688	10.4604
TCGA-CQ-A4C9-01	Tumor	8.6318	6.7326	2.6179	9.3363	10.0465	11.3954	11.0594	8.4947	2.3536	8.9403	7.7223	6.5058	4.7528	9.3363	13.5559	4.4639	10.5634	9.1635	10.8932
TCGA-CQ-A4CB-01	Tumor	7.8087	7.2035	2.6587	9.2383	9.3727	10.7771	11.3431	7.9309	2.7651	10.4319	8.3452	6.5513	3.7092	9.5224	11.5967	8.2315	10.8761	9.5337	10.5749
TCGA-CQ-A4CD-01	Tumor	6.9282	4.9084	9.5786	9.3919	8.8642	10.4509	11.0001	8.3784	3.0457	10.5668	6.8782	6.4848	6.2488	8.6686	10.9761	11.2217	10.7465	9.4347	10.5344
TCGA-CQ-A4CE-01	Tumor	9.1453	5.6107	8.1708	9.3989	10.2818	11.0893	11.5657	8.6919	3.0717	10.6702	7.4542	6.1164	3.8361	10.0401	12.5244	4.796	10.8341	9.761	10.8971
TCGA-CQ-A4CG-01	Tumor	8.3582	6.9231	7.6563	9.2032	10.8512	11.0935	11.7017	9.283	3.4186	12.2288	6.7114	5.4926	4.2304	9.5666	12.1282	6.3888	10.2114	10.0068	11.2455
TCGA-CQ-A4CH-01	Tumor	8.7374	6.2712	8.4995	8.9224	10.1212	11.0012	11.8188	8.7846	1.9406	11.5316	7.1134	5.6987	4.7305	9.8655	11.3461	6.225	9.583	9.3591	10.2924
TCGA-CQ-A4CI-01	Tumor	8.2477	5.5078	11.8442	8.8791	10.2101	11.1896	11.3044	8.8725	3.7905	10.7391	7.3876	6.6962	4.7965	8.073	13.298	3.6	10.8591	9.6862	10.1923
TCGA-CR-5243-01	Tumor	9.4271	5.0117	11.0721	9.9033	9.2951	10.4094	11.1208	7.4577	2.3316	9.9812	7.2725	6.1197	5.256	9.8886	12.3639	5.7123	10.3939	9.4341	10.2659
TCGA-CR-5247-01	Tumor	8.0514	6.09	9.4371	9.2744	9.2183	12.7071	11.3305	8.2533	3.9711	11.7014	7.0905	5.4069	4.0186	8.7707	12.2703	2.8664	10.2152	9.4727	9.8991
TCGA-CR-5248-01	Tumor	8.8854	4.2536	11.8878	9.5421	9.5477	10.4984	11.5842	8.2334	3.362	9.9294	7.1063	6.6916	6.1228	9.8802	13.1683	6.4345	10.7388	9.8666	10.4146
TCGA-CR-5249-01	Tumor	9.0539	5.5356	11.7474	10.0506	8.9351	9.9927	11.2087	7.5641	3.0773	9.7077	7.6628	5.6144	3.8621	9.9413	12.6117	6.7011	10.0193	10.0085	10.3481
TCGA-CR-5250-01	Tumor	9.0129	4.8662	11.3717	9.7477	9.057	10.4443	10.2577	7.3168	1.5636	10.7504	7.4901	6.1385	4.724	9.8637	12.3933	5.6855	10.448	9.4753	10.3596
TCGA-CR-6467-01	Tumor	7.9898	7.7393	11.7928	9.7653	9.756	11.2402	11.5001	7.7553	2.4601	10.2446	7.3377	6.2464	5.3061	8.9854	12.6738	6.3722	11.5801	9.4445	10.1114
TCGA-CR-6470-01	Tumor	8.8168	5.0979	11.8797	10.286	9.3054	10.8764	10.5579	7.9848	3.0034	10.3164	7.0133	5.9436	4.8861	9.5729	13.3335	6.2824	10.3551	10.3806	10.5006
TCGA-CR-6471-01	Tumor	8.6587	5.3794	11.3802	9.1028	10.0021	10.3973	11.1131	8.3693	1.3576	9.4355	6.4025	5.1124	3.7549	10.5741	12.7476	6.2773	9.908	9.9829	10.238
TCGA-CR-6472-01	Tumor	9.3862	5.7696	11.7372	10.7918	9.8412	11.3491	10.2115	8.4087	2.4606	8.8168	6.6013	5.5864	6.2013	10.0506	12.6954	4.0014	10.6901	10.5656	9.4298
TCGA-CR-6473-01	Tumor	9.1732	5.7045	11.8405	9.6711	9.4393	10.9882	11.8267	7.5564	1.2449	9.7986	7.6046	5.7296	4.3987	9.3492	13.3034	3.6863	12.1762	9.6654	10.1191
TCGA-CR-6474-01	Tumor	8.7636	6.8661	8.7203	9.2375	9.6262	9.6415	11.6644	8.3052	3.0442	11.8198	6.9946	4.8263	3.699	9.6457	11.5267	7.8882	11.4168	9.6029	10.0901
TCGA-CR-6477-01	Tumor	8.6643	5.2607	3.5656	9.5649	9.3447	10.4974	12.1777	8.0132	2.2058	10.3845	6.7414	5.9241	4.9672	10.493	13.4114	5.9548	10.3953	9.5824	10.578
TCGA-CR-6478-01	Tumor	8.6245	5.9762	3.2548	9.5095	10.0192	11.8363	11.0618	8.1004	2.221	10.9956	7.8863	5.6729	2.9475	10.1823	11.3799	7.3025	10.8474	9.4603	10.7154
TCGA-CR-6480-01	Tumor	8.9056	9.2601	12.3129	10.4036	9.1819	10.684	11.1232	8.0722	2.6501	9.0052	7.0256	5.4724	5.2833	10.3356	13.3491	4.6671	10.7028	9.4991	11.0238
TCGA-CR-6481-01	Tumor	8.7513	5.3881	10.4667	9.4535	9.6253	10.4933	11.057	8.4174	1.9151	10.0083	7.3345	5.9082	3.7142	10.056	12.6236	6.8495	9.9941	10.2908	11.3812
TCGA-CR-6482-01	Tumor	8.6873	6.0955	10.2434	10.4805	9.5632	10.6645	11.1531	7.8939	1.605	10.8293	7.2795	6.1792	4.1492	9.8017	11.6301	7.1107	10.0596	9.6197	10.8543
TCGA-CR-6484-01	Tumor	8.0555	6.4403	9.0371	8.8395	10.083	11.0499	11.4106	8.6266	2.933	9.8559	7.251	5.7648	4.4005	9.5779	12.1269	7.3166	10.6991	9.7911	11.0897
TCGA-CR-6487-01	Tumor	8.7496	4.1615	11.7592	10.24	9.5736	10.8362	11.0385	7.8552	3.8805	10.263	7.326	6.5955	4.6334	9.2051	12.9346	6.3814	10.9647	9.4353	10.5498
TCGA-CR-6488-01	Tumor	8.8573	6.339	3.5612	9.1944	9.0558	10.3724	11.8772	8.3733	2.7575	11.0797	6.3956	5.6842	4.9165	9.4987	11.7627	7.0454	10.1581	9.5523	11.0919
TCGA-CR-6491-01	Tumor	8.536	5.1902	5.2833	9.8253	9.0742	10.8525	12.2545	6.675	2.552	10.188	6.955	5.2833	4.0072	9.7996	12.6614	4.6623	10.5965	9.0399	10.2189
TCGA-CR-6492-01	Tumor	8.6346	6.9124	8.291	9.2383	10.1245	10.8362	11.1198	8.777	1.639	9.9003	7.0338	6.0848	4.4545	10.1462	12.2232	6.9166	10.3225	9.6455	10.6484
TCGA-CR-6493-01	Tumor	7.5809	5.3169	11.4753	9.6104	9.4202	10.3638	11.4848	7.1083	3.8158	11.3413	7.5575	5.4498	4.183	9.5576	11.444	6.5913	9.9307	8.9491	10.4041
TCGA-CR-7364-01	Tumor	9.6157	6.2549	3.4321	9.9441	10.5186	10.9405	10.9942	8.9399	2.7994	10.8595	7.1274	6.2008	3.8705	10.4732	13.104	6.1807	9.9189	9.5076	10.4788
TCGA-CR-7365-01	Tumor	8.4822	5.8946	2.5621	8.9167	10.1369	10.2141	11.8084	8.2264	2.4668	10.3141	6.3466	5.3708	3.9392	9.5552	12.1809	4.9974	10.35	9.0324	11.155
TCGA-CR-7367-01	Tumor	9.0133	7.6516	9.7456	9.3553	10.3964	10.9173	11.9041	8.2694	2.3379	12.5734	6.2927	5.7656	4.115	10.0326	11.8206	6.5589	10.11	9.3343	10.6841
TCGA-CR-7368-01	Tumor	8.5395	5.8233	10.3931	10.1215	10.0335	10.8817	11.426	8.2485	1.1225	9.2915	6.8698	5.8994	4.5363	10.2439	13.2975	5.8892	10.2145	8.9248	11.3572
TCGA-CR-7369-01	Tumor	8.73	5.0237	11.3846	10.1284	9.2804	10.5561	11.4299	7.9707	2.5356	11.2212	6.403	5.7582	3.3581	10.0302	12.7599	5.9057	10.4147	9.5927	10.1987
TCGA-CR-7370-01	Tumor	9.9011	7.6194	10.8026	9.4566	9.6618	10.8521	11.5345	7.7362	1.9676	11.2047	6.4554	6.7469	6.0939	8.4835	14.1561	5.1318	10.3272	9.5266	10.3504
TCGA-CR-7371-01	Tumor	9.0828	8.0099	5.5063	9.1886	10.0289	10.6764	10.9891	8.4897	2.8877	10.1359	5.9498	6.3321	5.5507	9.677	12.2755	7.3375	10.12	9.5977	10.7151
TCGA-CR-7372-01	Tumor	9.7136	6.5785	9.0297	9.239	9.862	10.8571	11.6622	8.7805	2.8167	10.8804	6.2423	5.4043	4.0856	9.8609	12.5577	5.3479	10.6621	9.7136	10.7486
TCGA-CR-7373-01	Tumor	7.3837	4.0589	9.3042	9.4659	10.4495	10.8299	11.587	8.6631	1.6952	10.734	6.2686	6.2278	4.7001	10.1395	11.9753	9.4202	10.7937	9.7676	10.7378
TCGA-CR-7374-01	Tumor	9.0732	8.063	3.7443	9.5178	10.5984	10.2483	11.2799	9.2457	2.5362	10.4157	6.9142	7.0426	6.1488	9.9914	13.4498	5.5424	10.6598	9.727	10.0788
TCGA-CR-7376-01	Tumor	9.2092	6.8674	4.4761	9.2951	9.8141	10.4699	11.1577	8.6295	1.9793	10.7043	6.8139	5.6207	3.7817	9.9406	11.7715	8.9948	9.9782	9.3033	11.2066
TCGA-CR-7377-01	Tumor	8.8563	5.944	5.1275	9.1921	9.7072	10.2538	11.2779	8.7582	2.561	10.8227	6.6194	5.6678	4.68	9.6201	11.8049	7.0126	10.0092	9.4134	10.2418
TCGA-CR-7379-01	Tumor	8.8865	5.9303	6.9327	9.8935	10.6936	10.8016	11.6033	8.6369	3.9815	12.2319	7.4242	5.5122	5.2266	10.1327	11.6179	7.0849	10.8921	9.6531	10.9361
TCGA-CR-7380-01	Tumor	9.6049	6.976	7.5704	10.0864	9.7064	10.9347	12.2573	7.8664	2.6945	9.9951	7.7072	5.485	3.3859	10.4768	12.9628	6.0911	9.908	9.3842	11.175
TCGA-CR-7382-01	Tumor	9.0792	6.1411	4.506	9.0976	9.9256	10.1679	10.9695	8.1768	2.3484	11.3758	6.884	5.7461	4.867	9.7319	11.5178	8.6936	9.8717	9.5323	10.5847
TCGA-CR-7383-01	Tumor	8.4735	5.3739	4.7165	9.3672	9.2059	10.8605	11.6745	8.0465	3.2188	12.1031	8.0681	6.4543	4.1971	9.1991	12.7365	6.6594	10.2168	9.9421	10.429
TCGA-CR-7385-01	Tumor	8.6875	4.9884	11.3559	10.1503	9.4081	10.4909	11.3581	8.22	3.09	9.2871	7.2542	6.6932	4.7626	9.9516	12.4175	7.5403	10.7073	10.4436	10.2605
TCGA-CR-7386-01	Tumor	9.1853	6.6211	8.3153	9.7761	10.013	10.4937	11.1547	8.89	1.4433	11.0618	6.5166	5.3415	3.1738	9.3703	12.0204	6.1941	10.0953	9.3927	11.242
TCGA-CR-7388-01	Tumor	8.9646	6.2451	9.847	9.6861	9.4907	10.6644	11.358	8.1847	2.5147	10.6491	6.4535	5.9746	4.6533	9.8443	12.8491	7.6913	10.3311	9.6303	10.095
TCGA-CR-7389-01	Tumor	9.1635	7.4768	5.3792	9.978	9.8923	10.9797	10.7955	8.5213	3.1629	10.1749	7.0128	5.3047	4.8577	10.1162	12.2873	6.2392	10.4272	9.6715	11.1057
TCGA-CR-7390-01	Tumor	8.2677	5.7077	9.4526	9.3549	10.1498	10.8028	11.547	8.0948	4.1564	11.4997	6.8017	5.5109	4.8733	9.8039	13.9515	7.3232	9.6152	9.4416	10.7929
TCGA-CR-7391-01	Tumor	9.0927	6.5133	8.6035	9.7409	10.0267	10.5611	11.2523	9.01	2.5439	10.2527	7.3345	5.9612	3.3017	10.7843	12.5148	6.809	10.0381	9.7097	10.4028
TCGA-CR-7392-01	Tumor	9.4442	6.6042	9.6655	9.7076	9.9547	10.2207	11.0343	8.535	2.9778	10.4789	7.0675	5.4014	4.6859	10.3222	11.589	6.9691	10.3496	9.5717	10.5861
TCGA-CR-7393-01	Tumor	9.409	6.471	7.1354	9.7444	10.1773	10.4557	11.0972	8.8588	2.0315	10.6825	7.3084	6.3176	3.377	10.5093	12.6571	8.1741	9.9179	9.7308	10.165
TCGA-CR-7394-01	Tumor	9.5263	6.5915	5.7342	8.9111	9.9403	10.5547	11.0039	8.5705	1.5531	10.5235	6.1024	5.5265	3.7281	10.6988	12.1873	7.1322	9.8653	10.0877	10.6429
TCGA-CR-7395-01	Tumor	8.821	7.0645	5.3976	9.1854	10.0832	10.7386	11.0316	8.5618	2.5979	10.7251	6.5232	5.7853	4.3789	10.3142	11.957	6.7817	10.3101	9.8309	10.243
TCGA-CR-7397-01	Tumor	9.6481	5.6218	4.984	9.0666	9.9071	10.3457	11.0156	8.5332	2.7389	10.4778	6.7957	5.972	3.8128	9.9819	12.1833	6.3899	9.7551	9.2858	10.5446
TCGA-CR-7398-01	Tumor	8.2275	7.5415	10.8465	9.9405	10.6482	9.7496	10.5238	9.2318	2.3201	10.8177	6.3588	6.4857	5.0039	9.5193	12.4156	6.1475	10.5115	8.9172	10.5662
TCGA-CR-7399-01	Tumor	8.7152	4.0155	5.0738	9.0719	9.3964	11.3546	10.5171	8.6136	3.8207	10.376	7.5323	4.9807	4.4861	9.3641	10.8521	6.9214	11.2537	9.9768	11.3813
TCGA-CR-7401-01	Tumor	8.8252	5.3316	8.986	9.5761	9.95	10.7382	11.3238	8.7743	2.8838	10.993	7.3701	5.33	3.6759	9.8353	12.5261	6.0182	10.1889	9.6625	10.3635
TCGA-CR-7402-01	Tumor	9.0245	6.4868	11.8374	9.6906	10.1016	10.7076	11.1058	9.4024	2.192	10.3364	6.2102	5.6539	4.8267	9.5925	12.0847	4.9509	10.0866	9.1022	10.1703
TCGA-CR-7404-01	Tumor	8.4541	4.6469	11.457	10.0403	9.3131	10.7323	11.2596	7.709	2.5229	9.7077	6.8003	6.407	4.2747	9.9309	12.9986	6.076	10.7852	9.7853	10.1608
TCGA-CV-5430-01	Tumor	8.8732	6.7421	3.4662	8.7872	9.5251	11.0046	10.7773	8.4147	2.0056	9.7277	7.2882	5.0733	3.4909	9.2375	11.9319	5.8147	10.7685	9.2423	10.0735
TCGA-CV-5431-01	Tumor	8.0316	4.1745	5.5822	8.7215	9.2202	11.4187	11.0588	8.3798	3.0811	11.2392	6.1571	6.0559	3.8886	9.2583	12.0323	6.4041	10.7275	9.0376	10.4265
TCGA-CV-5432-01	Tumor	9.5439	5.1778	8.1101	8.975	8.6443	11.108	12.122	7.1667	4.2172	10.2861	8.1068	6.5158	4.6162	8.7907	12.4877	4.4424	10.4212	9.6872	11.0599
TCGA-CV-5434-01	Tumor	9.5929	5.8494	5.4649	9.0845	9.9108	11.0383	11.5339	8.4709	2.9887	11.4915	5.9518	6.2838	5.1729	8.7939	13.2594	6.6557	10.0133	9.7399	10.6898
TCGA-CV-5435-01	Tumor	8.4133	5.2028	10.151	9.7673	9.5555	11.0109	11.5059	8.1565	3.9298	11.3751	6.0888	5.9518	3.5317	9.7256	13.3818	3.5879	9.3827	8.9614	9.8385
TCGA-CV-5436-01	Tumor	7.3995	6.2968	9.7781	7.9686	9.8326	10.4868	11.8258	8.2807	3.5341	12.5903	6.0448	5.5163	2.5946	9.5862	12.7175	5.5812	10.9371	9.421	10.5405
TCGA-CV-5439-01	Tumor	8.8965	6.1456	10.3344	9.4464	9.9699	10.9685	11.7155	8.6291	2.5282	10.2294	6.8071	6.1231	4.0267	9.588	12.5558	4.8668	10.6723	9.3557	11.1119
TCGA-CV-5440-01	Tumor	8.7334	5.0442	12.0887	9.1268	9.2591	10.6397	11.8117	7.7276	2.4164	10.3879	6.8643	6.419	4.8408	8.6772	13.059	3.6927	10.3773	9.347	10.7948
TCGA-CV-5441-01	Tumor	8.3469	5.7404	6.7708	9.7816	9.0105	10.7474	11.2683	7.6341	3.2374	11.188	8.0685	5.6757	2.3828	9.8622	12.3284	4.4336	10.6259	10.2221	10.2689
TCGA-CV-5442-01	Tumor	8.5366	5.5086	11.3482	9.6426	10.086	10.5101	11.1302	7.4634	2.9653	9.0007	6.8804	5.5893	3.7626	10.697	12.5186	3.4532	11.1006	10.3462	10.5271
TCGA-CV-5443-01	Tumor	8.3425	3.6816	10.8368	9.4395	9.103	10.8057	11.3379	7.6207	1.7512	10.8345	7.59	5.823	5.738	9.5506	12.0594	6.2837	10.7771	10.2445	10.5468
TCGA-CV-5444-01	Tumor	8.6847	7.1137	7.3219	9.749	9.7415	10.5675	11.5204	8.0688	1.585	10.4762	7.7944	5.7279	4.2196	9.4878	11.6577	6.7682	9.9476	9.6348	10.9307
TCGA-CV-5966-01	Tumor	6.3263	4.32	3.0773	8.738	10.2253	10.344	11.0395	8.738	1.8497	10.1788	7.3505	5.557	5.2662	8.9889	11.2314	9.6627	10.7029	9.5318	10.7222
TCGA-CV-5970-01	Tumor	9.7359	5.1984	3.0953	9.4341	9.3452	10.3487	11.2841	8.1355	2.4667	9.9594	5.9629	5.294	3.3154	10.4044	11.9895	5.7091	9.5295	9.324	11.2002
TCGA-CV-5971-01	Tumor	8.3585	5.6264	9.6319	9.2534	10.0775	10.9211	11.3873	8.4919	3.2183	10.1301	7.1556	6.243	4.306	9.2653	11.6699	7.0495	11.1283	10.7087	9.5688
TCGA-CV-5973-01	Tumor	7.4922	3.4525	11.3394	8.8178	8.1539	9.5767	11.4756	7.9829	1.218	8.9744	7.5546	4.7475	5.7562	8.9858	10.5201	5.6649	9.8519	9.6174	8.5224
TCGA-CV-5976-01	Tumor	8.8173	5.5442	10.9582	9.5176	9.1692	10.7244	11.5994	7.9086	2.6205	10.7812	8.4631	6.0784	5.3637	9.5047	11.9759	5.302	9.9899	9.2753	10.5125
TCGA-CV-5977-01	Tumor	7.1991	4.6624	11.1021	9.0754	9.0234	10.0067	11.7291	7.9349	3.8905	11.2875	8.4078	5.4412	4.07	9.7001	10.986	4.8169	12.1343	9.377	10.4613
TCGA-CV-5978-01	Tumor	8.9161	7.0293	9.1721	8.7757	10.4227	11.2959	10.8058	10.0088	2.3734	11.1021	6.5015	5.9102	5.4792	9.2786	12.992	6.123	9.8348	9.6679	10.9626
TCGA-CV-5979-01	Tumor	7.7456	2.8367	8.5983	9.2475	8.9328	10.2889	11.6637	7.2635	2.9291	11.1391	7.0537	5.7727	5.1284	9.1715	11.7947	4.9213	10.2899	8.9467	9.6313
TCGA-CV-6003-01	Tumor	6.7802	6.2096	9.2867	8.8499	9.3276	10.4746	11.6825	8.2047	4.4946	10.9185	8.4183	4.8741	5.5953	8.9121	11.2175	5.311	11.0429	9.3014	10.1008
TCGA-CV-6433-01	Tumor	7.738	4.6787	13.7089	9.4091	9.2684	10.2615	10.9352	8.1247	2.7533	10.6304	7.9869	5.8986	3.7521	8.6219	12.281	6.2492	11.0869	10.4669	10.2624
TCGA-CV-6436-01	Tumor	7.3245	4.0621	9.3676	8.5184	9.5653	9.8564	10.9146	9.178	2.456	8.8055	7.1302	5.8492	4.4285	8.7873	10.4768	4.8601	11.5196	10.8948	9.9262
TCGA-CV-6441-01	Tumor	7.7442	6.1044	1.2041	9.5133	10.1712	11.8088	11.4138	8.4814	3.3402	8.8924	7.9934	5.9616	5.9657	9.0114	12.5879	4.1306	11.1746	9.9611	10.2005
TCGA-CV-6933-01	Tumor	8.8332	5.4975	10.0192	9.4165	9.3569	11.436	11.1278	8.9067	3.2115	10.7265	6.3914	6.2243	4.7069	9.2221	14.3279	6.9798	9.8748	9.5769	11.3895
TCGA-CV-6933-11	Normal	9.28	8.2455	4.0055	10.3205	10.5439	11.2764	11.328	9.0736	3.6919	9.9458	7.7269	7.4791	4.9147	8.5748	11.0036	5.9658	12.0977	10.6072	13.8036
TCGA-CV-6934-01	Tumor	9.0728	6.2208	9.5306	9.5235	9.7336	10.095	11.6804	8.6183	2.2848	11.7489	6.2261	6.2655	2.7675	9.0653	12.4135	7.0991	10.3581	9.7683	10.1416
TCGA-CV-6934-11	Normal	8.966	10.8056	6.4714	9.4345	10.0075	10.6726	10.8657	9.0054	1.6709	8.9982	7.0764	6.4759	4.6857	10.5314	13.5408	4.8595	10.2778	9.9829	11.001
TCGA-CV-6935-01	Tumor	8.6295	6.9142	10.9709	9.4068	9.4843	11.2603	10.745	8.349	4.3306	11.9903	7.0839	5.742	3.2178	8.6472	12.9681	3.723	10.5742	9.3964	10.3252
TCGA-CV-6935-11	Normal	9.4017	6.1851	7.3718	9.9089	10.4468	11.0226	11.4756	9.1268	2.4965	9.5242	7.9165	5.7037	3.9918	10.7082	13.6736	5.3759	10.5583	10.5066	10.6932
TCGA-CV-6936-01	Tumor	9.1012	7.1018	2.4818	9.3486	9.0538	11.6477	11.2834	7.8626	2.2231	10.0718	7.121	6.1117	3.9983	9.5829	11.5865	4.3836	10.8419	9.2664	10.2624
TCGA-CV-6936-11	Normal	9.2834	6.1248	7.88	8.9405	10.0036	10.9174	11.3182	8.9301	2.8425	9.5313	7.3704	5.4732	3.0867	10.8397	13.3235	7.3075	10.2674	10.7177	10.5618
TCGA-CV-6937-01	Tumor	7.7293	7.7205	6.3712	8.9206	10.2069	10.7925	10.9284	9.6864	3.7948	9.7384	7.7893	6.5784	4.202	8.0981	11.8614	5.7322	11.0577	10.1352	9.7918
TCGA-CV-6938-01	Tumor	7.8999	6.9682	9.7574	9.3402	9.9955	10.6428	11.3027	8.9054	2.7325	10.7323	7.6692	6.1614	4.0086	9.516	12.3852	6.9844	10.6377	9.9845	11.0224
TCGA-CV-6938-11	Normal	10.0787	6.9147	5.272	10.0861	10.094	11.1384	11.1274	8.7709	2.9515	10.3303	8.0031	6.6876	4.0561	9.8489	12.1631	7.0459	10.8984	10.5789	11.4262
TCGA-CV-6939-01	Tumor	8.9715	7.9096	10.8783	9.8851	9.6891	10.9216	10.4369	8.6358	1.9885	10.6031	7.3656	6.1338	3.0609	9.8375	13.0389	6.4055	10.1807	9.5803	10.6984
TCGA-CV-6939-11	Normal	8.4781	6.9661	2.4159	10.014	11.6765	12.5308	12.3798	9.2605	3.8083	9.9202	8.5467	7.0628	4.9302	8.7637	11.1053	6.3048	12.9857	11.6133	10.4725
TCGA-CV-6940-01	Tumor	9.6192	4.6346	5.5157	9.4371	9.3839	10.9875	11.5055	7.9258	1.8112	10.5053	7.2908	6.3211	3.1613	9.4301	12.9717	4.8169	9.5795	9.2506	10.2127
TCGA-CV-6941-01	Tumor	9.7829	6.0328	8.0316	10.0406	10.0509	11.3988	11.0961	8.301	2.8812	11.26	7.2157	6.045	3.7374	9.6224	13.7952	5.6652	10.4456	9.6647	10.1683
TCGA-CV-6942-01	Tumor	7.75	6.0438	10.3729	8.9234	9.1457	10.0979	11.4553	8.3634	3.2164	11.2093	7.8179	6.1727	4.1922	8.7327	11.4146	7.3092	10.8931	10.313	10.0554
TCGA-CV-6943-01	Tumor	8.7893	5.7769	10.2861	9.3355	9.4804	9.8966	11.3151	8.6415	1.9448	10.5937	6.9038	5.7852	4.0756	9.9218	12.0981	7.187	9.8899	9.7558	10.2415
TCGA-CV-6943-11	Normal	9.968	5.2203	6.3885	9.861	10.6714	11.1058	11.3519	8.9032	1.8298	10.2181	7.6714	6.4022	3.488	10.904	13.0864	5.5385	10.4925	10.2075	10.755
TCGA-CV-6945-01	Tumor	7.9584	5.8234	10.0291	8.8191	9.4792	10.5772	11.8699	8.3945	3.4589	11.3031	7.8646	5.6308	4.0876	9.6086	13.1301	6.607	10.9947	9.7243	9.4993
TCGA-CV-6948-01	Tumor	9.1322	5.6806	2.8093	9.2005	11.1791	11.4499	11.3298	9.6207	4.2013	10.1174	7.2346	6.4841	6.4003	8.9505	13.0759	5.7669	11.6396	10.2811	10.2645
TCGA-CV-6950-01	Tumor	7.8946	4.9909	8.694	8.9437	9.644	10.6499	11.6866	7.9953	2.7114	11.828	5.7842	5.4657	5.0031	9.568	11.9461	5.7324	10.597	9.6976	10.4029
TCGA-CV-6951-01	Tumor	9.335	4.4289	10.8395	9.5789	9.7921	11.2116	10.9482	8.4501	3.4385	9.849	7.3002	6.7589	5.4153	9.6855	13.6182	3.5481	9.2082	9.6203	10.2385
TCGA-CV-6952-01	Tumor	8.9105	6.2651	3.0444	8.913	9.8661	10.6559	10.9635	8.5309	1.6472	10.7182	6.927	5.9735	3.9297	9.974	12.2212	7.7714	10.4439	9.2323	11.3364
TCGA-CV-6953-01	Tumor	8.5358	6.5524	8.5383	9.0137	10.0835	10.6283	11.2025	8.3544	1.8397	10.7591	7.8081	5.9051	3.5258	10.3526	12.2334	5.6808	10.0105	10.2908	10.6123
TCGA-CV-6954-01	Tumor	8.5309	5.9783	10.2585	9.8431	10.0501	10.2015	10.7445	8.2192	3.9926	10.9087	8.015	6.4279	4.5045	8.8762	12.5417	4.4157	10.316	10.0892	11.0094
TCGA-CV-6955-01	Tumor	9.7542	5.0485	3.477	9.5287	10.3349	11.2564	10.9946	9.192	2.4606	8.8202	7.5102	6.014	4.5305	10.6276	12.6163	5.7975	10.0538	10.0033	11.0207
TCGA-CV-6955-11	Normal	9.1956	9.7484	5.0108	9.5835	10.1837	11.0543	11.0428	8.7432	2.2325	10.1533	7.2387	6.5656	4.8759	10.7578	12.5215	5.7223	10.1984	9.9411	11.6532
TCGA-CV-6956-01	Tumor	7.0494	5.7191	7.1495	10.2617	10.0448	10.299	11.5617	8.1719	3.1221	11.1867	6.2179	6.4887	3.265	9.5678	11.8711	3.1221	10.7512	9.035	10.6656
TCGA-CV-6956-11	Normal	8.5509	5.6677	6.9623	9.8982	10.5536	11.0902	11.4453	9.1993	2.6499	10.0041	7.7598	6.4203	1.975	10.6153	12.7511	5.2893	11.3034	10.4588	10.4328
TCGA-CV-6959-01	Tumor	8.0085	5.2361	8.5695	9.1304	9.5333	10.4938	11.4063	8.4107	1.9717	10.6886	6.7438	5.4401	3.6424	9.7331	12.0883	7.8098	9.9042	9.4037	9.8879
TCGA-CV-6959-11	Normal	9.4448	5.4185	4.9145	9.9317	10.4752	11.1609	11.3654	9.0002	3.0166	10.2237	8.2349	6.6937	4.1968	10.3273	13.0412	5.7175	11.194	10.7166	10.3536
TCGA-CV-6960-01	Tumor	8.667	5.7277	11.3373	9.4866	10.5725	9.6141	11.2395	9.5784	3.5628	11.3778	7.2422	7.1831	4.3595	9.2964	12.6298	5.3498	10.5723	9.2359	10.7081
TCGA-CV-6960-11	Normal	9.2426	5.9507	6.7995	9.8559	10.7078	10.7661	11.4449	9.1648	3.3441	10.4579	8.1808	5.6882	3.7995	10.6505	14.0262	5.2334	10.5727	10.3376	10.3188
TCGA-CV-6961-01	Tumor	8.7739	7.3625	11.3493	9.0331	9.4311	9.8235	11.223	8.4507	3.3205	10.6507	6.4209	5.5167	3.6777	9.2382	11.6195	6.0934	10.5214	9.6976	10.1937
TCGA-CV-6961-11	Normal	8.8035	4.7007	7.6114	9.2004	10.4799	10.7555	11.2045	9.1732	3.3431	10.1144	7.8282	6.0997	2.5555	10.6936	13.1367	5.1356	10.3388	10.4374	10.497
TCGA-CV-6962-01	Tumor	8.5629	7.4212	8.6152	9.1921	10.0999	11.9165	10.4713	9.0816	2.8763	9.947	6.7881	7.2973	6.831	8.3363	12.8396	3.8184	11.4606	10.0943	11.1479
TCGA-CV-6962-11	Normal	9.3981	6.3408	7.5589	9.7655	10.0922	10.7844	11.4262	8.7229	1.5527	8.8661	7.7628	6.0182	4.4997	10.4992	13.3629	5.5192	10.56	10.1621	10.361
TCGA-CV-7089-01	Tumor	8.5419	5.6289	7.309	9.0605	10.036	10.4839	11.3209	8.9002	2.213	10.0176	7.4722	5.4908	4.2135	10.0035	12.2655	7.2831	10.5161	9.6369	10.4856
TCGA-CV-7090-01	Tumor	8.6928	6.7688	8.0479	9.1237	9.3322	10.8067	11.8762	8.2097	1.7263	10.5109	6.9788	5.0584	5.6817	9.3303	11.8289	6.4562	10.5045	9.4389	10.7094
TCGA-CV-7091-01	Tumor	8.3563	6.2802	10.9632	9.3295	9.9259	10.2845	11.1804	8.6974	3.11	11.9767	6.8566	5.7674	4.1754	10.0031	12.3975	5.2047	10.5372	9.7832	9.8324
TCGA-CV-7091-11	Normal	8.368	6.7466	2.704	10.3862	11.6874	12.5062	12.2371	9.4216	3.2732	10.3725	8.7734	7.063	5.1108	8.9025	11.4581	5.4184	12.6576	11.815	9.0852
TCGA-CV-7095-01	Tumor	8.4033	5.158	7.4254	9.7019	9.2905	10.987	11.9004	7.921	2.3803	11.474	7.1055	5.4633	2.97	9.8498	12.7673	5.158	10.7696	9.2549	9.9204
TCGA-CV-7097-01	Tumor	8.2029	7.4056	2.4686	9.4248	9.9077	11.0844	11.425	7.9683	2.3666	11.4925	7.1065	5.3403	5.3236	9.6397	12.3201	6.4013	10.9621	10.2006	10.519
TCGA-CV-7097-11	Normal	8.428	7.452	5.3319	9.7865	10.6156	11.6367	11.6019	9.3125	2.8815	10.2573	8.0802	6.8765	4.6061	8.6822	11.8516	7.834	11.4083	11.1485	10.5275
TCGA-CV-7099-01	Tumor	8.837	5.0262	7.93	9.1253	10.2638	10.9102	11.2052	8.7524	3.0455	10.7038	7.3123	6.2218	4.0698	10.0683	12.3443	7.261	10.6882	9.4259	11.1942
TCGA-CV-7100-01	Tumor	8.2925	4.9443	11.245	9.779	9.3688	10.7372	11.5453	7.56	0.9602	10.2295	7.5382	5.5456	4.2454	9.6431	12.541	5.6488	10.5876	9.5919	10.4605
TCGA-CV-7101-01	Tumor	9.7782	6.8106	7.9425	9.4247	10.1422	11.2161	11.8516	9.0961	3.2854	10.5041	6.5974	6.4241	4.764	9.4955	13.0777	6.4122	9.9814	9.7309	10.5445
TCGA-CV-7101-11	Normal	9.8548	8.8879	5.5557	10.1746	10.6237	11.3513	11.4695	9.2442	1.7317	9.0033	7.5294	6.1561	4.3679	10.9044	13.8085	4.0421	10.6994	10.5222	10.8657
TCGA-CV-7102-01	Tumor	8.6331	5.7403	3.2942	9.0509	9.3545	10.2644	11.4361	8.1745	3.1057	10.4302	7.7199	5.3988	3.4609	9.2976	11.4628	6.6768	10.0225	9.4308	10.2625
TCGA-CV-7103-01	Tumor	8.9577	6.3823	10.7663	8.9903	9.9791	10.3237	11.0595	8.9518	3.2082	10.8303	6.0794	6.5062	5.6061	9.1756	13.4149	4.4333	9.9162	9.7549	10.041
TCGA-CV-7103-11	Normal	9.6059	6.0587	7.5953	10.0147	10.4635	10.8827	11.45	8.9594	2.8009	9.4241	7.9938	6.7139	4.4712	10.4119	13.4394	5.9663	10.6094	10.2619	10.1962
TCGA-CV-7104-01	Tumor	8.8967	5.6756	5.8197	9.0832	9.3655	10.762	11.3301	8.2539	2.1952	10.4513	7.1627	5.7374	4.1338	9.262	12.0145	6.3092	10.5515	9.4892	10.8203
TCGA-CV-7177-01	Tumor	9.3717	6.3869	3.9198	9.5304	9.4364	11.4528	11.4334	8.04	4.0486	10.6409	7.3347	5.5954	4.9393	9.4231	12.4296	6.0136	10.1122	8.9798	11.1793
TCGA-CV-7177-11	Normal	9.6085	6.9315	7.3546	9.7223	10.399	11.1147	11.4447	8.8359	2.1137	9.3571	7.5075	6.1219	4.1408	10.7513	13.6612	7.2754	10.4101	10.2358	11.0604
TCGA-CV-7178-01	Tumor	9.1065	5.5861	10.2578	9.5392	10.2066	11.4958	12.0114	8.5276	3.6547	10.2613	8.2948	6.4657	5.1342	9.0553	12.5192	6.5761	10.3016	9.1809	10.3212
TCGA-CV-7178-11	Normal	9.3328	8.4553	5.7069	10.6729	10.433	11.6309	11.5387	9.3006	3.8035	9.4068	8.3001	6.8402	5.7239	9.1982	11.5751	5.1015	12.0951	11.1788	11.8154
TCGA-CV-7180-01	Tumor	7.9715	4.6089	10.3893	9.2213	10.1595	10.171	11.394	8.6293	1.7151	9.8508	7.8625	5.6789	3.8205	9.6222	12.3289	3.9326	10.5178	9.5959	10.6171
TCGA-CV-7183-01	Tumor	9.1834	7.0872	6.6881	9.0603	10.166	10.7545	11.0233	8.2274	2.5096	10.55	6.8063	5.1953	3.6029	10.2732	12.7276	4.8664	10.2074	10.2821	10.6232
TCGA-CV-7183-11	Normal	9.4374	5.4485	6.6634	10.4642	10.7419	11.5449	11.5866	9.6476	3.0376	9.4261	8.7465	6.99	4.8096	9.8425	13.6659	3.947	10.1762	11.3343	11.4563
TCGA-CV-7235-01	Tumor	8.0565	4.9076	4.8634	8.8045	9.4256	10.8075	11.5156	8.3886	2.4682	10.7074	6.4072	5.1641	3.801	9.4635	13.1783	6.4452	9.6854	9.2736	10.5982
TCGA-CV-7235-11	Normal	8.9725	8.3337	4.8547	9.3483	10.1189	11.0506	11.2011	8.8337	2.9625	9.5901	7.4731	6.6031	4.493	9.1305	11.9048	8.2324	10.629	10.4034	11.5381
TCGA-CV-7236-01	Tumor	8.8136	7.7562	8.2314	9.7548	10.1221	10.8294	11.5294	8.5227	2.4228	11.858	6.2318	5.9558	3.3856	9.7843	12.0043	7.1721	10.2767	9.3204	10.4502
TCGA-CV-7238-01	Tumor	8.2729	6.4227	5.2903	8.8538	9.7587	10.7105	11.5501	8.8589	2.5529	11.5929	6.3528	5.9682	5.5198	9.2007	11.745	5.9124	10.4176	9.263	10.3595
TCGA-CV-7238-11	Normal	9.2492	7.3307	4.975	9.8044	10.7341	11.4648	11.5254	8.8566	2.7655	10.1642	7.7195	6.585	4.5078	10.0306	11.9933	5.9405	11.1039	10.5195	11.0309
TCGA-CV-7242-01	Tumor	9.4379	8.0928	11.849	8.366	9.7571	10.4362	11.1858	9.0366	3.1061	10.1468	6.399	6.4415	4.3484	9.6985	14.1354	5.4922	10.2886	9.4979	10.2318
TCGA-CV-7242-11	Normal	9.101	4.8094	7.126	9.3781	10.5374	11.0479	11.5366	9.3773	2.3921	9.8849	7.4844	6.6212	4.1383	10.3232	13.4415	6.092	10.8048	10.6482	10.5232
TCGA-CV-7243-01	Tumor	9.3939	5.8838	8.6457	9.4797	9.4329	9.8582	11.4529	8.8734	2.2025	10.6466	6.6594	5.3425	5.4704	8.9652	11.6584	3.9459	9.4618	9.726	9.2524
TCGA-CV-7245-01	Tumor	8.1615	5.4072	10.2115	9.0101	10.7355	10.2955	11.8939	7.9929	2.6159	11.7116	6.4822	5.4338	2.6159	9.55	12.8087	5.3525	9.9586	9.1145	10.197
TCGA-CV-7245-11	Normal	8.9624	6.9599	4.9632	9.8185	11.043	11.5722	11.6772	8.7977	3.4165	10.3008	7.7642	6.7749	4.6661	9.5985	12.372	7.0844	11.5791	11.016	9.1927
TCGA-CV-7247-01	Tumor	7.5146	4.997	10.1364	9.713	9.6176	12.6235	11.3239	8.0524	3.7266	11.6694	7.6206	5.5606	3.8336	9.2896	12.537	4.632	11.0177	9.3129	11.0379
TCGA-CV-7248-01	Tumor	9.1056	7.2691	9.5261	9.6073	10.46	11.032	11.8377	9.3171	3.5253	11.5108	6.764	6.0202	5.1718	9.3639	12.7632	5.3172	10.736	9.7577	10.2271
TCGA-CV-7250-01	Tumor	8.6597	5.2465	10.2888	9.244	9.429	10.5265	10.8547	9.2884	1.8893	11.6236	6.8905	6.325	3.8147	9.3966	13.7001	5.8302	10.1566	9.8854	10.3064
TCGA-CV-7250-11	Normal	8.9057	5.1338	7.9661	9.9317	10.5742	11.6993	11.9326	9.5016	2.9063	9.7413	8.1751	6.3791	5.1918	10.153	12.6822	6.5398	11.3608	10.9824	10.4854
TCGA-CV-7252-01	Tumor	8.9593	7.8843	9.1473	9.5496	9.927	10.553	11.1759	8.684	2.3501	11.5285	7.3332	5.9151	3.1909	9.3799	11.8418	6.6816	10.5439	9.0636	9.5583
TCGA-CV-7252-11	Normal	9.7132	5.431	4.4478	9.714	10.6422	11.0122	11.5294	8.9864	2.1604	9.8489	7.6208	6.1778	2.5748	10.8547	13.1405	5.7824	10.8383	10.0852	10.5182
TCGA-CV-7253-01	Tumor	8.5668	5.6235	10.228	9.3763	9.869	10.7179	11.7286	8.3354	3.4311	10.2101	6.6181	5.9142	2.5198	10.1085	13.668	1.8178	10.2093	8.466	10.1147
TCGA-CV-7254-01	Tumor	8.4707	6.1026	8.9739	8.9955	9.9041	11.4485	10.9627	8.8435	3.8723	10.7128	7.3816	6.4246	5.3509	8.3373	13.358	6.4582	10.194	9.9934	10.2663
TCGA-CV-7255-01	Tumor	8.7265	6.1353	8.4017	9.8228	10.3274	10.5756	11.7635	8.4362	1.5409	10.9586	7.5847	5.5325	4.1907	10.0077	11.8565	6.5169	9.7014	9.5213	10.4812
TCGA-CV-7255-11	Normal	8.9596	9.2266	7.3792	9.5927	10.4373	11.0722	11.3134	9.0331	2.7824	10.0863	7.3937	6.5884	3.9232	10.1356	13.4143	6.0738	10.8917	10.5937	10.372
TCGA-CV-7261-01	Tumor	9.5947	6.1801	2.5767	8.8743	10.1531	11.1929	10.9414	9.2238	3.313	10.966	6.1501	5.8232	4.4411	8.6766	13.9853	7.0291	10.193	9.0947	10.6893
TCGA-CV-7261-11	Normal	10.0411	7.4596	5.5707	9.7684	10.6207	11.2664	11.3444	8.7183	2.7499	10.0572	7.7956	5.5454	4.17	10.9791	13.9127	4.8177	10.6168	10.3595	11.1138
TCGA-CV-7263-01	Tumor	8.8419	6.0869	9.22	10.0538	10.3697	10.9919	11.1097	8.6803	2.3746	10.1749	7.9313	6.4259	4.4334	10.3284	13.7387	6.5305	11.2623	9.4459	11.09
TCGA-CV-7406-01	Tumor	9.1136	7.0199	12.3334	9.9484	9.4074	11.0076	10.2822	8.4367	3.6947	8.9126	6.8927	5.6156	5.3224	9.5055	12.4127	5.1369	10.1602	10.3134	10.3706
TCGA-CV-7406-11	Normal	8.1884	5.5777	7.0163	9.8167	11.3644	12.3712	12.1578	9.2554	3.0573	10.6937	8.4029	6.8387	3.915	9.9143	11.7083	5.2549	12.49	11.8033	9.5728
TCGA-CV-7407-01	Tumor	9.3231	5.3695	9.8208	8.8954	9.098	10.9196	10.8165	8.7179	2.5389	11.6078	6.9	5.9384	4.1606	9.2894	14.2831	6.7394	9.204	9.0705	10.1517
TCGA-CV-7409-01	Tumor	8.0902	4.7837	9.1331	9.5249	10.1943	10.3679	11.831	8.6973	2.568	12.206	7.5802	6.38	3.6893	9.1601	11.9889	4.7434	11.0117	9.5396	10.3318
TCGA-CV-7410-01	Tumor	8.4098	5.3201	4.7117	9.6783	9.8124	10.5028	11.2079	8.4355	1.7186	11.0132	7.9853	5.816	4.0323	9.4125	11.741	6.2808	10.1197	9.3715	10.5757
TCGA-CV-7411-01	Tumor	9.3343	5.6709	3.0771	9.4385	9.8155	10.6537	11.071	8.8103	1.644	10.5451	6.2464	5.1513	3.2482	10.9304	12.4461	5.8276	9.9205	10.1273	10.7786
TCGA-CV-7413-01	Tumor	8.6898	4.8191	8.1644	9.4037	9.843	11.4028	11.8134	9.1374	1.6762	9.8959	7.2652	6.4901	5.8932	9.578	11.8308	6.0634	10.5938	9.2551	9.9385
TCGA-CV-7415-01	Tumor	7.8363	5.1425	4.0036	9.5454	9.029	9.9465	11.1859	8.4159	2.6779	11.817	6.8714	5.4531	3.3584	9.0021	11.3536	5.0616	10.5367	8.5906	10.649
TCGA-CV-7416-01	Tumor	9.4521	8.2525	10.9105	9.3886	10.8144	11.3933	12.1917	9.0681	2.683	10.7041	7.2747	5.5363	4.4433	9.6093	12.0292	6.2458	9.9466	9.579	10.1301
TCGA-CV-7416-11	Normal	8.5821	5.7547	7.6419	9.084	10.6506	10.9619	11.4853	9.0866	2.5624	10.5149	7.2994	5.5584	2.9763	10.378	12.5603	5.528	10.8428	10.1067	10.129
TCGA-CV-7418-01	Tumor	8.874	6.967	2.3155	9.1911	9.6562	11.627	11.3721	8.4878	3.0286	12.5181	6.525	6.4502	6.4331	8.4782	13.2332	5.019	11.1108	9.5128	10.8726
TCGA-CV-7422-01	Tumor	9.8327	3.7753	11.4256	10.0198	9.6797	11.2303	10.6797	8.6578	3.7406	10.1725	6.9695	7.0067	4.0926	9.8374	14.719	4.7568	10.7633	9.8276	11.3109
TCGA-CV-7423-01	Tumor	8.689	6.4735	6.5797	9.7232	9.3022	10.8285	10.8433	7.6413	1.9895	11.7322	6.5276	5.4639	4.1337	10.6856	12.4725	7.4962	10.4018	9.025	10.3044
TCGA-CV-7423-11	Normal	8.4284	5.2715	7.9066	9.3178	10.2207	10.679	11.1355	9.0544	3.2921	9.4335	7.927	6.837	4.407	10.1007	13.606	5.3252	10.7595	10.6148	9.8932
TCGA-CV-7424-01	Tumor	8.8079	7.5957	9.5883	8.9097	9.3474	11.1394	10.3996	8.6935	3.2182	10.2847	7.6497	6.7727	4.8105	8.3067	14.3362	4.533	10.6437	9.8531	9.737
TCGA-CV-7424-11	Normal	9.4672	8.9193	5.6316	10.2046	10.2669	11.194	11.2409	8.8375	2.5395	9.7172	7.5603	6.3414	4.2099	10.6471	13.6698	5.1168	10.5374	10.1282	10.7275
TCGA-CV-7425-01	Tumor	9.6594	6.839	2.2626	9.5476	10.2957	10.9828	11.1776	8.6122	2.2626	10.369	7.5332	5.3867	4.6563	10.5989	12.5767	5.9601	10.2995	9.9445	10.518
TCGA-CV-7425-11	Normal	9.1029	4.8646	1.8309	9.1939	10.1666	10.6919	11.0874	8.5641	2.4864	10.252	7.5484	6.1304	3.8379	10.2071	12.2744	5.8652	10.3031	10.3553	11.0169
TCGA-CV-7427-01	Tumor	9.0224	5.4634	4.0964	8.8	9.9845	10.7335	11.1668	8.3007	1.3554	10.1703	6.7552	5.5933	4.1396	10.4594	12.1692	7.965	9.9218	9.6718	12.0472
TCGA-CV-7428-01	Tumor	8.2943	4.4468	3.6093	9.6332	9.1468	10.5554	11.2782	6.7528	2.6328	11.4728	8.1452	6.1081	4.1216	10.1182	11.7168	5.6153	10.4519	9.4832	11.428
TCGA-CV-7429-01	Tumor	8.6177	7.1641	3.0277	8.9394	10.1457	10.9797	11.6026	9.0922	3.4437	12.0344	7.2856	6.6957	4.0594	9.4138	12.0815	5.075	10.5943	9.82	11.093
TCGA-CV-7430-01	Tumor	8.6125	7.0286	5.4006	10.0031	10.1703	10.8656	12.1602	9.1912	2.3573	11.1052	5.4915	5.3977	3.2618	10.2252	12.6423	3.455	10.5873	9.3092	11.8452
TCGA-CV-7432-01	Tumor	7.8855	4.6355	11.1565	9.7205	9.1452	10.6138	11.6703	7.5516	2.3875	10.1366	7.0633	6.4183	3.4599	9.6798	12.4703	6.5265	10.0275	9.1462	10.0787
TCGA-CV-7432-11	Normal	8.6734	8.4824	5.7841	9.7412	9.9591	11.1376	11.1293	8.7909	2.9054	9.2547	8.0523	7.0543	4.6762	8.8007	11.7429	6.1954	11.3358	10.4789	11.5757
TCGA-CV-7433-01	Tumor	8.4408	6.1338	4.7079	8.7254	9.4539	10.9999	11.3799	8.1618	3.4151	10.3295	6.7513	5.787	3.5641	9.0708	11.5003	7.845	10.7887	9.7118	10.8968
TCGA-CV-7434-01	Tumor	7.6421	5.5496	2.7608	9.3001	10.211	10.5069	11.8063	8.3164	2.1592	10.3616	7.0524	5.5135	4.0196	9.9716	12.3912	5.8193	10.3182	8.6757	11.1023
TCGA-CV-7434-11	Normal	8.8798	9.958	6.6826	9.7299	10.566	11.6279	11.3639	9.1843	3.0189	9.7737	7.5516	7.0303	4.8103	9.2082	12.1565	6.1785	11.0626	10.5513	11.07
TCGA-CV-7435-01	Tumor	8.8087	5.1619	3.6407	9.3518	9.8955	11.023	10.8696	9.0526	2.2703	11.3092	5.9316	6.3521	3.2347	9.9326	12.6969	6.4996	10.0163	9.4226	10.2519
TCGA-CV-7437-01	Tumor	8.6786	8.0172	11.1093	9.716	9.9634	10.725	10.9741	8.8624	4.2231	10.6369	7.7474	5.8727	5.4979	9.2774	13.16	4.3844	10.7669	9.7985	10.2083
TCGA-CV-7437-11	Normal	9.0625	7.1221	7.4433	9.5381	10.5263	11.1842	11.513	9.0796	2.8221	9.3451	7.7919	6.5161	4.4609	10.4244	13.4058	5.651	10.9404	10.713	10.8127
TCGA-CV-7438-01	Tumor	8.067	5.5612	3.2269	9.4393	10.0159	10.1715	11.6206	8.4441	1.8643	11.7918	6.0475	6.1625	4.4501	9.5219	11.6444	7.0653	9.9343	9.9481	10.3446
TCGA-CV-7438-11	Normal	8.9462	5.3918	7.0057	9.6767	10.4905	10.9157	11.3806	8.9368	3.1278	10.1179	7.6471	6.3665	4.1941	10.5082	13.2763	5.7131	10.7125	10.1945	10.5005
TCGA-CV-7440-01	Tumor	6.9476	4.891	2.5938	9.3243	10.9637	10.8873	11.5842	9.4245	2.5938	13.2469	6.2801	6.8341	4.5997	9.6583	11.405	7.2959	10.5198	9.3243	10.068
TCGA-CV-7440-11	Normal	9.171	9.6293	8.2261	9.6879	10.437	11.4699	11.4696	9.2008	1.7118	10.194	7.1274	6.3672	4.7022	10.2284	13.3821	4.403	10.6864	10.5601	11.0694
TCGA-CV-7446-01	Tumor	10.2718	6.4512	2.5123	9.6552	10.1139	10.9085	11.2695	9.4208	3.2759	11.9519	6.5548	6.7406	2.7705	10.1521	14.8692	5.2585	11.2503	9.3296	10.1172
TCGA-CV-7568-01	Tumor	8.8775	7.8264	10.298	10.1385	10.2351	11.3217	11.4354	8.7862	2.4168	11.255	7.172	5.8434	3.3645	9.3062	12.5902	6.0053	10.5451	10.1699	10.0095
TCGA-CV-A45O-01	Tumor	9.8097	6.6003	7.2742	8.3937	9.2423	10.4932	10.6583	8.8053	0.8075	10.2358	6.4474	4.989	2.8077	10.8593	12.1158	5.5239	10.0025	10.1063	11.9536
TCGA-CV-A45P-01	Tumor	8.6379	6.3535	8.1161	9.4099	10.0331	10.6134	11.2335	8.4471	1.0595	10.8681	7.3826	5.6483	2.8242	10.2782	12.3527	5.323	10.6248	10.1966	10.5866
TCGA-CV-A45Q-01	Tumor	6.0572	3.8017	2.6271	7.2563	8.87	9.7462	11.3776	8.6017	0	7.6339	7.4106	5.7453	3.7095	8.6978	9.8804	3.2675	10.0695	9.7961	10.2274
TCGA-CV-A45R-01	Tumor	8.3712	4.7018	11.3893	9.1568	9.3638	10.595	11.0818	8.8904	2.4144	10.3857	7.212	5.5079	5.7098	9.8389	11.867	5.3724	10.6366	9.5439	10.0527
TCGA-CV-A45T-01	Tumor	7.8071	4.4317	10.8965	9.3186	9.8274	10.7855	11.3088	9.0873	2.7825	10.8117	7.8008	6.5767	5.381	9.2377	11.7957	7.7654	10.8444	10.1383	10.1955
TCGA-CV-A45U-01	Tumor	8.5384	6.4499	2.4354	9.5106	9.3187	11.0312	10.4666	8.6566	3.0098	10.4526	8.0016	6.6277	5.4076	8.9392	13.3452	4.5806	10.9123	9.6156	9.9049
TCGA-CV-A45V-01	Tumor	8.8881	6.5572	3.2751	9.5291	10.1837	11.8026	11.2231	8.6429	2.7628	10.4681	7.6733	5.5946	4.1211	10.4693	12.8704	5.3551	10.7773	10.3649	11.2701
TCGA-CV-A45W-01	Tumor	9.0265	5.2277	10.9122	9.1256	9.6817	10.6992	11.114	8.8751	2.0323	9.8831	7.7307	7.1856	5.7731	9.0669	13.5492	5.8236	10.723	9.8233	10.3752
TCGA-CV-A45X-01	Tumor	9.5623	5.6239	1.9294	9.5386	9.7817	10.8989	10.9846	8.7088	0.6432	11.327	7.0797	6.5573	4.3452	10.0244	11.7265	5.5393	9.5152	9.4579	10.7293
TCGA-CV-A45Y-01	Tumor	8.071	5.4412	5.2243	8.3449	9.5264	10.618	11.1565	9.0262	2.5757	11.8961	7.5871	6.4866	3.9023	9.1712	12.0021	7.502	10.1343	9.4225	10.7841
TCGA-CV-A45Z-01	Tumor	8.5703	6.247	10.7237	8.9046	9.9761	10.9479	10.3306	8.9645	3.3487	10.9147	7.5104	7.1933	4.3464	9.0393	13.9448	4.4775	10.8893	9.695	11.0917
TCGA-CV-A460-01	Tumor	8.4752	4.2189	9.3606	9.1897	9.3819	11.5465	10.5609	8.2244	2.5594	11.4877	7.1142	6.2071	5.3099	9.3627	12.8595	6.1596	11.1329	9.2731	10.9104
TCGA-CV-A461-01	Tumor	7.6723	3.791	10.9536	9.4372	9.328	10.6815	10.7487	9.6069	2.9313	10.5668	7.5113	7.0791	3.8687	8.7334	13.6367	5.8518	10.3692	9.3872	10.4782
TCGA-CV-A464-01	Tumor	7.6795	5.7542	8.7322	8.3458	9.9278	10.7983	11.1907	8.982	3.0764	10.6551	7.9581	6.4804	3.6114	9.4121	11.9775	5.7788	10.3842	9.6807	10.0075
TCGA-CV-A465-01	Tumor	9.053	5.5829	10.7954	9.5385	9.9886	11.0757	11.2864	8.4645	3.7963	10.3917	6.6065	6.9609	3.7417	10.0054	12.2492	5.5031	10.0219	9.7153	11.1785
TCGA-CV-A468-01	Tumor	7.9801	5.2278	11.2925	8.7407	9.9601	10.6044	11.1017	9.1641	2.6879	10.6481	7.2251	6.4503	3.6978	9.587	12.4975	5.9786	10.4921	10.0421	10.171
TCGA-CV-A6JD-01	Tumor	7.0138	5.397	10.0386	8.7031	9.2417	10.2913	11.1326	9.0127	2.0227	11.3273	7.7973	6.1763	5.619	8.2962	11.3221	6.7402	10.2983	10.0058	9.7006
TCGA-CV-A6JE-01	Tumor	7.9837	4.199	12.2342	8.2838	8.4038	9.1538	11.2954	8.7823	2.7631	8.9228	8.076	6.6975	4.4741	9.3851	9.5551	5.504	11.8882	9.7455	9.0367
TCGA-CV-A6JM-01	Tumor	6.4244	4.2952	11.0904	8.4117	9.0048	10.41	11.9446	9.0223	3.6704	10.3163	7.5227	4.3451	5.0722	7.9824	9.9021	3.8189	10.7812	9.835	9.115
TCGA-CV-A6JN-01	Tumor	6.9962	4.0297	6.8116	8.3561	8.4985	10.6266	11.2544	8.5275	2.8074	9.8564	7.6511	5.859	5.4485	9.2629	10.6686	5.1832	11.0451	9.4858	9.4952
TCGA-CV-A6JO-01	Tumor	8.1595	6.2506	6.172	8.6669	9.8563	10.7592	11.2788	8.9967	2.5952	10.7542	7.1155	5.8182	5.0726	9.4206	11.5549	5.6845	10.3665	9.8172	10.3064
TCGA-CV-A6JT-01	Tumor	7.2522	5.3192	11.1271	8.719	8.6835	10.5022	11.2272	8.8663	0	10.0809	7.4578	6.0958	4.9077	9.1277	10.6028	5.4879	10.3949	9.5879	9.5945
TCGA-CV-A6JU-01	Tumor	6.5486	3.8797	7.6955	8.0847	9.9702	10.353	11.0204	9.767	3.433	9.9807	7.6575	6.7849	4.2943	8.7927	11.5507	4.3646	10.8668	9.4436	8.5948
TCGA-CV-A6JY-01	Tumor	9.208	7.0289	4.0185	9.6034	10.8506	11.6796	11.4273	8.6804	2.3123	11.2227	7.5756	5.0899	4.0762	10.4796	13.0732	4.3809	10.5269	10.0996	10.9579
TCGA-CV-A6JZ-01	Tumor	7.4345	6.0436	4.9262	8.7405	10.1849	10.4225	10.6216	8.9162	2.3513	10.0581	7.4345	6.3874	4.7427	9.0991	11.3149	6.3277	10.821	9.29	10.3559
TCGA-CV-A6K0-01	Tumor	8.765	5.8522	9.3163	9.457	9.8781	10.7266	11.235	8.7124	3.254	11.0495	7.6792	6.0982	4.7681	9.7474	13.094	7.5536	10.516	9.9204	9.8841
TCGA-CV-A6K1-01	Tumor	6.7989	5.9276	2.7802	8.5091	9.5808	11.2872	10.5423	9.5608	3.0078	10.7275	7.9684	5.9822	4.9511	9.2862	11.7887	6.3882	11.2456	9.8513	10.0513
TCGA-CV-A6K2-01	Tumor	8.074	6.3369	3.3871	9.3239	9.8547	10.786	11.2448	9.0602	1.472	10.8071	7.6158	6.1914	3.4664	9.7615	12.3553	5.8073	10.6348	9.9152	10.7343
TCGA-CX-7085-01	Tumor	9.0787	6.3126	4.4749	8.7679	9.7616	10.3819	10.9484	8.4437	0	10.9226	5.6421	5.3695	3.2886	10.4639	11.9347	8.1475	9.8326	9.714	10.607
TCGA-CX-7086-01	Tumor	8.1527	5.5165	4.0577	9.8968	9.7256	10.77	11.4348	7.8107	2.8457	11.0404	8.1379	6.3015	4.9026	11.123	13.2316	4.707	9.705	10.4706	10.8176
TCGA-CX-7219-01	Tumor	9.7237	7.3307	3.95	9.7138	9.9927	11.4518	11.2352	8.387	2.8923	11.612	6.9471	6.0105	3.6718	9.982	12.5891	7.0729	10.1771	9.4332	11.3686
TCGA-CX-A4AQ-01	Tumor	7.0103	6.4861	5.1712	8.3897	8.5977	10.0124	10.0286	8.6747	1.643	9.9862	7.9092	6.5529	4.3422	7.7932	10.3611	6.601	10.2483	9.6635	9.9103
TCGA-D6-6515-01	Tumor	8.5381	5.7629	8.928	9.2573	9.8446	10.6288	11.0125	8.7408	3.2255	10.7142	6.9988	5.9853	4.4162	9.8877	12.1134	7.1679	9.9916	9.8755	10.3293
TCGA-D6-6516-01	Tumor	9.8637	5.3064	9.1273	8.8315	10.8856	11.2652	12.149	8.3235	2.2427	10.0113	6.3554	5.484	4.7953	9.818	12.2642	4.717	10.7452	9.3185	10.5212
TCGA-D6-6517-01	Tumor	8.3553	6.9698	2.412	9.7025	9.8522	10.4444	11.1791	8.3626	2.9354	10.6107	7.4113	5.9118	4.7242	9.1604	11.473	8.0112	10.5931	9.0713	10.3875
TCGA-D6-6823-01	Tumor	7.4833	6.5023	3.2928	10.0008	10.0143	10.4338	11.7978	7.5355	3.4463	12.1472	8.11	6.1426	3.0127	9.922	12.3976	5.7348	10.9704	8.917	10.8882
TCGA-D6-6824-01	Tumor	9.2059	9.9107	6.3806	9.8991	10.092	10.749	11.115	8.7509	2.1709	10.0762	7.1443	6.2312	4.6536	9.7869	12.6185	7.1479	9.9049	9.6502	11.3177
TCGA-D6-6825-01	Tumor	9.8659	4.6928	8.0943	9.4173	9.2232	10.7806	11.8149	7.7234	1.7518	10.9331	7.2716	5.7684	3.7261	10.7025	12.3401	7.1606	10.1351	9.5778	11.1744
TCGA-D6-6826-01	Tumor	9.4192	6.3581	3.9912	10.1183	10.2477	9.9885	10.7855	8.6403	2.6503	10.9997	8.0254	6.1637	4.4643	9.9111	11.8202	9.2603	9.6848	9.6198	10.4909
TCGA-D6-6827-01	Tumor	8.8351	7.2156	10.8444	9.3724	10.5916	10.9646	11.2322	9.4557	2.9846	10.4547	7.2422	6.4479	5.5049	9.4621	11.4301	5.596	10.0297	9.9097	10.0714
TCGA-D6-8568-01	Tumor	8.2957	6.5554	9.4557	9.1309	10.0373	10.5017	11.2608	8.4497	3.2508	11.1387	7.3591	5.3729	4.2945	9.8806	12.284	8.228	10.7231	9.1157	10.6391
TCGA-D6-8569-01	Tumor	8.1604	5.5052	2.379	9.0769	10.2306	11.1066	10.8689	8.2823	2.379	10.6298	6.7528	5.7073	4.0172	9.6599	12.2826	8.2767	11.1846	9.3886	10.7767
TCGA-D6-A4Z9-01	Tumor	7.9232	6.2065	3.1766	9.7858	9.6004	10.5845	11.6926	7.8716	3.0991	11.6151	7.7245	5.3927	3.3869	9.7251	12.1448	5.0721	10.6399	9.1787	10.3912
TCGA-D6-A4ZB-01	Tumor	7.7869	5.6746	4.0239	8.9779	9.7669	10.5864	11.2856	8.7328	3.2555	11.1225	6.9152	6.3366	5.1726	9.2083	12.8021	6.2501	10.1515	9.4567	10.0255
TCGA-D6-A6EK-01	Tumor	7.4568	5.3153	4.415	8.3337	9.2461	11.2161	11.483	8.8173	2.2317	9.6058	7.8526	4.89	3.9807	9.0337	11.6989	5.0595	10.7467	10.3355	9.9226
TCGA-D6-A6EM-01	Tumor	6.239	4.8439	11.1634	7.734	9.6626	10.6849	10.8384	9.2661	2.4092	8.9167	6.5828	6.129	5.9341	8.1793	10.4485	6.8449	10.9824	10.1985	10.0638
TCGA-D6-A6EN-01	Tumor	5.9394	2.8527	11.6302	8.2862	9.384	10.105	11.3736	8.8188	2.0397	9.5833	7.7571	6.4121	4.3429	8.0727	10.7196	7.9546	10.9885	9.8966	10.0262
TCGA-D6-A6EO-01	Tumor	9.0387	5.6734	10.4664	9.68	10.4707	12.4216	11.0109	9.008	3.7962	9.9594	6.9007	6.0044	2.9548	10.0718	13.9802	4.9862	10.9724	9.5747	11.3098
TCGA-D6-A6EP-01	Tumor	7.1789	6.3389	3.2959	8.5026	8.2801	10.2157	10.8379	9.1673	1.4082	7.9316	6.908	7.3641	6.8931	7.4576	8.0015	4.7795	10.7337	9.1309	8.8737
TCGA-D6-A6EQ-01	Tumor	7.3154	3.8206	4.3711	8.4884	9.0136	10.1487	11.2834	8.9906	0	9.6988	8.0659	4.9498	4.9498	8.5029	10.8981	5.7221	11.0695	9.6314	10.7293
TCGA-D6-A6ES-01	Tumor	6.3234	3.8976	3.4004	7.875	2.6355	10.8247	10.9504	9.0575	0	8.5428	6.5409	4.6629	0.9023	8.5793	10.4954	4.1302	11.0143	9.5592	9.6114
TCGA-D6-A74Q-01	Tumor	7.4985	4.6686	12.3289	9.1912	9.3414	11.1111	11.6988	8.4456	3.6105	10.9319	7.389	6.7159	3.4077	8.6479	12.6753	5.1956	10.6839	9.1763	9.6725
TCGA-DQ-5624-01	Tumor	8.4235	6.8549	10.8159	9.2051	9.512	10.4378	11.5526	8.4058	2.0753	10.8126	6.4507	5.8949	3.514	9.8359	12.1234	6.8669	10.3378	9.9283	9.7404
TCGA-DQ-5625-01	Tumor	7.9636	4.5564	4.1376	9.2426	10.0437	11.0767	11.6257	8.6245	2.5218	10.148	6.7877	5.8938	4.0018	10.2281	12.0888	6.2347	10.1954	10.158	10.1046
TCGA-DQ-5629-01	Tumor	8.6183	5.6282	9.0699	9.3188	10.2812	11.5174	11.6821	8.5021	3.7391	10.3574	7.3903	5.9609	4.4532	8.6408	14.1983	3.6868	9.4586	9.3134	10.3574
TCGA-DQ-5630-01	Tumor	8.3731	4.2141	4.0325	9.2091	9.917	10.777	11.3314	9.077	1.4625	10.6092	7.7585	7.1321	5.5439	8.8515	12.3435	7.6492	9.7846	9.7328	11.0896
TCGA-DQ-5631-01	Tumor	9.2747	6.7499	8.7621	10.1988	11.0326	10.9375	10.8971	8.7549	2.2629	11.423	6.5078	5.6687	5.1078	9.5675	11.557	7.1837	10.7247	9.8162	9.6285
TCGA-DQ-7588-01	Tumor	7.7276	4.1654	0.5095	9.7006	9.3526	10.6146	11.8705	7.919	2.3884	12.0617	8.4409	5.8776	5.2423	9.0831	12.2142	3.0358	10.3645	9.0535	10.6485
TCGA-DQ-7589-01	Tumor	9.6567	5.7776	4.2371	9.4819	9.4463	11.1912	11.3708	8.7004	2.7375	10.4394	6.9379	6.3145	4.6896	9.0727	13.113	4.1244	10.892	9.8979	10.9961
TCGA-DQ-7590-01	Tumor	8.587	4.9234	10.4564	9.5176	9.2216	10.7286	10.5764	8.7245	1.4077	10.6353	7.6062	6.8072	4.5434	9.2424	12.1266	6.5545	10.7173	10.4259	11.245
TCGA-DQ-7591-01	Tumor	10.149	7.4436	11.1988	9.7741	9.3792	10.8379	11.0371	7.9285	1.335	10.352	7.5491	6.8332	6.226	9.9605	12.4005	5.9282	11.3186	9.764	10.3146
TCGA-DQ-7592-01	Tumor	7.9766	4.8791	10.549	9.3629	9.9691	10.4681	11.0733	8.467	2.5762	9.9639	7.1009	6.157	4.1816	10.2929	13.0328	5.5554	9.7872	9.3923	10.3262
TCGA-DQ-7593-01	Tumor	9.0448	4.611	10.2284	9.8051	9.7997	11.1957	10.8136	8.6512	2.2388	10.4881	7.7551	6.4774	4.8898	9.8656	12.3704	6.5374	10.6779	10.6585	9.8935
TCGA-DQ-7594-01	Tumor	8.7581	7.7224	10.4831	10.2083	9.5693	10.8598	11.3709	8.4274	1.8671	10.2641	7.848	6.6231	3.798	10.0362	12.9034	5.9129	10.5667	10.325	10.2994
TCGA-DQ-7595-01	Tumor	9.418	6.6066	10.3737	10.3356	10.492	11.1682	11.2949	9.1355	2.5459	9.8995	6.9907	6.2474	4.8019	9.6885	13.3479	4.2722	10.3936	10.2161	10.7719
TCGA-DQ-7596-01	Tumor	9.3974	5.8626	11.2377	10.6244	9.7264	11.0055	11.3993	8.1448	2.6064	9.8467	7.7467	6.7317	4.3808	10.5343	13.0541	5.949	11.2531	10.7965	10.6007
TCGA-F7-7848-01	Tumor	9.3018	6.0019	7.3568	10.195	9.4758	11.0704	11.4427	7.749	3.4126	10.3175	7.8476	6.5135	2.1299	10.502	13.4763	5.8053	10.3677	9.1432	10.0884
TCGA-F7-8298-01	Tumor	8.1746	5.5156	0.7212	10.1087	9.1509	11.2668	11.3013	8.2411	2.4698	12.4629	6.7722	5.0906	3.7357	9.7377	11.8991	5.6334	10.36	9.4407	10.1171
TCGA-F7-8489-01	Tumor	9.2332	5.9521	6.0963	9.0409	9.8234	10.07	11.1391	8.6295	1.9843	10.7601	7.2347	5.3642	4.1819	9.6575	12.3209	6.8619	10.1593	9.2997	10.3181
TCGA-F7-A50G-01	Tumor	8.2423	5.4267	3.6563	9.574	9.4833	10.3468	11.2428	8.0868	1.4106	10.6887	7.2885	6.3718	3.8346	10.6579	12.4325	5.071	9.6731	9.8416	10.7065
TCGA-F7-A50I-01	Tumor	7.6649	6.8979	8.8804	8.7998	9.1691	10.8621	11.4891	8.6314	2.3644	11.7459	7.921	5.9509	3.9563	9.4978	11.5056	7.9616	10.7149	9.2068	10.3463
TCGA-F7-A50J-01	Tumor	8.0152	6.6886	10.6918	8.4711	9.6912	11.0178	11.4661	8.965	2.8092	10.957	6.8807	6.1382	5.3119	9.3338	11.5743	6.9908	11.0805	9.6704	9.7851
TCGA-F7-A61S-01	Tumor	7.244	6.999	8.1317	8.6396	9.6824	10.9361	11.3558	8.6609	2.1003	10.5034	7.7551	6.2788	4.7528	9.577	11.635	7.869	10.9486	9.4183	10.097
TCGA-F7-A61V-01	Tumor	8.0351	5.5425	7.7086	9.264	9.4897	10.446	11.3413	8.9218	2.787	10.3871	6.7302	5.7853	4.5751	9.3025	13.4314	4.5893	10.9139	10.4962	9.4993
TCGA-F7-A620-01	Tumor	7.3307	5.0823	11.1595	8.3761	10.0358	10.8496	11.7248	9.3877	2.8835	10.2186	7.728	6.4525	5.3831	9.4818	11.1525	8.1355	10.875	9.3793	10.1855
TCGA-F7-A622-01	Tumor	7.2004	5.7734	1.9586	9.1216	10.2708	11.3429	11.5982	9.7082	1.9586	10.9686	7.7878	6.0622	5.458	8.8635	11.928	3.7142	11.0486	9.7705	10.8355
TCGA-F7-A623-01	Tumor	8.3983	5.8849	2.6789	8.6076	10.379	11.5343	11.2616	8.0856	3.1136	11.9146	7.4572	6.6364	4.5829	10.2532	12.4278	4.662	10.7687	9.6606	10.1124
TCGA-F7-A624-01	Tumor	6.8812	6.7496	10.5316	8.2505	10.3114	10.8614	11.4992	9.4426	3.2574	10.3309	8.2546	6.764	4.4007	8.1123	10.8415	6.2383	11.0734	10.7798	10.3395
TCGA-H7-7774-01	Tumor	9.8558	6.0111	2.6876	8.9823	10.3188	11.4258	11.1747	8.9628	2.7857	9.0168	6.8938	5.386	3.7274	11.0236	12.8663	6.0009	9.9422	10.1671	11.6622
TCGA-H7-8501-01	Tumor	7.3966	5.7854	8.1258	8.8652	10.1739	10.4488	11.4766	9.4143	2.8673	11.2555	7.5595	6.8112	4.6983	8.6195	11.1255	8.9018	10.1966	10.1121	10.6589
TCGA-H7-8502-01	Tumor	7.5029	5.8727	1.5354	9.7533	9.2463	11.3881	11.5111	7.7002	3.1035	10.5836	6.2176	5.58	1.8203	9.507	11.7669	5.599	10.8282	8.9485	11.1545
TCGA-H7-A6C4-01	Tumor	8.415	5.5141	8.4042	8.6915	9.4801	10.802	11.3427	8.6057	2.3401	11.4193	7.0615	5.9272	2.7197	10.0206	12.0142	7.8587	10.5945	9.3636	10.8892
TCGA-H7-A6C4-11	Normal	8.4981	4.6593	5.353	9.5605	11.1032	12.2387	11.8483	9.4909	3.7153	9.86	8.8165	6.8196	4.6799	9.4681	12.1524	7.8552	12.4217	11.6474	9.5388
TCGA-H7-A6C5-11	Normal	8.5682	10.6503	5.9946	9.7159	10.1594	10.9946	10.903	9.157	2.0045	9.006	7.4735	6.924	5.4374	9.7592	13.3876	4.96	10.2446	10.604	11.1627
TCGA-H7-A76A-01	Tumor	7.4251	4.5586	11.7104	8.9453	8.258	10.0003	10.4433	8.3571	2.2835	9.2442	7.6126	6.5308	3.9845	9.4403	11.8929	8.1823	10.1657	10.1494	9.6837
TCGA-HD-7229-01	Tumor	8.4037	6.2174	9.931	9.0546	10.3439	10.5027	11.1933	8.5599	1.2232	10.2121	6.7339	5.9729	4.9488	9.9655	11.9142	9.6375	10.0054	8.6328	10.4858
TCGA-HD-7753-01	Tumor	8.418	5.3709	2.8967	9.1394	9.4769	10.9043	11.4123	8.2237	2.6847	11.3665	6.5749	5.4514	4.5894	9.7244	12.1812	6.5066	10.4248	9.0115	9.6707
TCGA-HD-7754-01	Tumor	9.4106	8.0352	9.8473	10.3512	10.1746	10.8207	11.1581	8.9459	1.2317	9.7271	7.1773	5.7479	5.7712	9.8375	12.9534	5.8077	9.6278	10.257	11.2614
TCGA-HD-7831-01	Tumor	9.0355	7.3713	9.3786	9.2762	9.9355	9.9338	11.1146	8.1169	2.1586	10.739	6.0993	5.1557	3.9483	9.1645	11.2768	5.7271	10.0451	9.8684	10.3239
TCGA-HD-7832-01	Tumor	7.7314	6.6875	11.6126	9.5156	10.2442	10.6331	11.4471	7.9518	2.6465	10.0392	7.4335	5.5092	4.1281	9.7316	11.8522	4.5297	10.9218	9.1295	12.1197
TCGA-HD-7917-01	Tumor	8.3851	5.7216	1.178	9.4488	10.1224	10.7819	11.7358	8.1659	3.5263	11.7676	7.0796	6.2013	3.2984	10.0103	12.3484	5.327	10.3645	9.5117	10.9897
TCGA-HD-8224-01	Tumor	8.9229	5.0398	9.3809	9.8658	10.4768	11.2785	10.5469	8.7155	1.7496	10.4058	6.7849	6.6301	3.9338	9.5921	12.2354	5.5201	10.666	10.4014	9.7558
TCGA-HD-8314-01	Tumor	9.0499	7.1837	10.7653	9.319	9.5177	10.618	11.1643	8.5028	1.8733	9.6101	6.5904	6.2167	4.5704	9.3768	12.6466	6.2802	10.7403	10.1152	11.0248
TCGA-HD-8634-01	Tumor	8.4847	6.3394	5.1916	8.9183	10.2957	10.6374	11.3479	8.48	2.6626	11.3764	7.6053	5.4345	4.3747	10.324	12.0135	4.8202	9.9723	9.4079	10.1818
TCGA-HD-8635-01	Tumor	8.8031	6.6077	8.2745	9.7264	10.6702	10.4574	11.184	8.7261	2.9173	11.1229	7.3755	5.8157	3.6912	9.9331	11.7077	6.4979	10.8055	9.4412	9.6244
TCGA-HD-8635-11	Normal	9.2144	5.7441	6.412	9.8134	10.8249	11.1716	11.3721	8.9058	2.6461	10.4668	8.0042	5.8777	4.0882	10.7784	12.9687	6.3668	10.8556	10.2251	10.5156
TCGA-HD-A633-01	Tumor	7.6333	5.514	11.2673	9.0868	9.9835	10.7776	11.3015	8.5397	2.4303	9.5486	6.9203	6.0828	4.9827	8.7307	11.5586	7.065	10.8433	9.3748	10.1873
TCGA-HD-A634-01	Tumor	8.1159	7.2457	10.8207	9.7063	10.1417	10.7771	11.5576	9.8788	3.4254	10.1919	8.6063	6.7435	5.9785	7.8912	10.4293	3.4254	12.2523	11.2493	10.1522
TCGA-HD-A6HZ-01	Tumor	8.5151	5.9637	9.8365	9.1577	9.7892	10.9765	11.7524	8.4741	2.9303	11.4211	7.1176	6.5847	4.3635	9.1758	12.074	6.8579	11.15	9.9646	10.3899
TCGA-HD-A6HZ-11	Normal	7.1213	3.6098	7.0821	8.3267	9.1522	10.3007	10.8409	8.9669	1.8035	8.0363	8.554	6.3784	4.3872	8.7915	11.749	5.3523	10.7592	10.138	8.6644
TCGA-HD-A6I0-01	Tumor	5.9874	5.0679	3.2921	8.0151	9.1166	10.3829	10.9614	9.0487	1.4641	9.3811	7.4811	5.9199	2.4323	8.74	10.7382	5.7008	10.7588	10.263	10.4533
TCGA-HD-A6I0-11	Normal	6.9662	4.9201	2.4912	7.568	9.0506	10.4061	11.0694	9.0919	2.8406	9.8444	6.9119	6.088	3.7362	9.138	10.8783	7.4394	10.6504	10.4671	9.364
TCGA-HL-7533-01	Tumor	7.5543	5.9026	12.234	8.887	8.6764	11.0502	11.6891	7.5543	3.0524	10.3834	7.626	6.2124	2.8844	9.5432	11.5982	5.2966	10.7432	10.3256	9.7072
TCGA-IQ-7630-01	Tumor	7.8971	6.2142	8.9963	9.1839	10.4827	10.7273	11.2483	8.9582	1.8732	10.4325	6.8686	6.0928	4.4357	9.4733	12.3931	7.0426	10.3765	9.8125	10.8668
TCGA-IQ-7631-01	Tumor	7.9932	6.7468	5.914	9.498	10.2324	11.1668	11.4045	9.696	3.2191	10.2257	7.6434	6.1884	4.9317	8.3178	11.4328	4.1395	11.0347	10.4623	9.9763
TCGA-IQ-7632-01	Tumor	8.5467	7.2802	5.8704	9.1437	10.3192	10.7565	11.3795	9.1768	2.5677	10.7651	7.0311	5.3948	4.2114	9.9727	11.7604	4.4827	10.4688	10.2579	10.412
TCGA-IQ-A61E-01	Tumor	7.7293	6.7029	1.9658	8.368	10.0561	11.0051	11.8017	9.2638	2.2855	10.6788	6.9262	5.4631	4.6	9.3785	11.3112	8.1293	9.8902	9.9627	10.1783
TCGA-IQ-A61G-01	Tumor	7.6771	5.8107	0.5416	9.5018	9.9419	11.6043	11.5362	9.2617	3.5772	11.4425	7.4666	5.8793	4.364	8.4755	13.5074	4.5718	11.0359	10.3438	10.3719
TCGA-IQ-A61H-01	Tumor	8.5572	6.2139	4.4637	9.7702	9.8544	12.4304	11.2127	8.4762	2.7043	11.2363	6.8687	6.4545	4.1897	9.5838	13.0414	4.4637	11.1735	9.9256	10.2754
TCGA-IQ-A61J-01	Tumor	8.5939	7.1445	10.2329	9.4752	9.1719	10.3288	11.5892	8.3358	1.5102	10.8923	6.6085	6.0631	5.2112	9.7691	12.5196	6.0678	11.0033	9.676	10.2279
TCGA-IQ-A61O-01	Tumor	9.1154	6.3672	1.9529	9.2233	8.7926	10.3784	10.8377	8.4495	1.9529	11.9871	7.3884	6.1255	4.7153	8.803	10.9932	6.0915	11.316	10.0444	10.2624
TCGA-IQ-A6SG-01	Tumor	8.1576	6.775	3.0744	8.7041	10.402	11.1406	11.4604	9.1622	3.2982	11.1254	6.185	5.8544	4.5302	9.1216	13.3715	5.811	9.8425	9.0172	10.8063
TCGA-IQ-A6SH-01	Tumor	7.881	3.224	12.0886	8.8417	9.9698	10.1551	11.3702	9.1717	4.1447	10.4829	8.1839	6.1653	5.3491	9.3967	12.9018	5.6263	10.4739	9.0783	10.4835
TCGA-KU-A66S-01	Tumor	7.8291	6.4134	4.5686	9.3803	10.1031	10.8057	10.8721	8.8288	3.0234	9.6569	8.0294	6.5805	5.9135	8.6752	12.1759	4.7939	10.8061	11.3255	9.8307
TCGA-KU-A66T-01	Tumor	8.6443	3.2912	0.8472	8.8305	9.6052	10.4762	11.7546	8.5211	3.3489	11.9401	8.0953	6.4771	5.7402	9.6097	12.4947	4.2156	9.9434	9.4258	10.1518
TCGA-KU-A6H7-01	Tumor	7.5711	2.3365	13.3762	9.0277	8.7142	10.6327	11.3552	8.6128	1.7784	8.8184	8.0809	6.2358	5.8449	8.767	11.4688	5.0444	11.187	9.7196	9.7518
TCGA-KU-A6H7-06	Tumor	7.597	2.9094	13.9634	9.0523	7.9983	10.8093	10.0834	8.1817	1.7338	8.13	8.8934	6.6452	5.0076	7.6713	10.6547	3.6589	11.5491	9.9608	9.0835
TCGA-KU-A6H8-01	Tumor	8.1583	5.6108	5.5147	9.4186	10.6285	11.6755	11.9543	9.0602	4.3143	9.6735	8.0765	6.5831	5.23	9.4012	12.7221	5.2776	12.2871	11.2647	9.3338
TCGA-MT-A51W-01	Tumor	8.0796	6.3945	6.0114	8.898	9.6857	11.4531	11.678	8.3247	2.2061	10.015	7.3129	5.6304	3.2895	10.246	12.2002	5.3306	10.8685	9.7861	10.52
TCGA-MT-A51X-01	Tumor	8.8087	6.0455	10.75	9.2201	9.5816	10.7861	11.8424	8.2662	3.5759	10.8484	7.6048	5.9749	2.4682	9.6066	12.2003	4.5141	10.7303	10.1637	10.3126
TCGA-MT-A67A-01	Tumor	8.1829	6.7134	8.8491	9.22	9.8895	11.4555	11.3951	8.9169	2.5958	9.8348	8.2984	6.5048	4.8706	9.2418	11.2669	4.0997	11.3689	10.7779	10.6139
TCGA-MT-A67D-01	Tumor	8.0302	7.1698	8.7192	8.8626	9.4117	11.0322	11.3043	8.2024	2.7402	11.6898	7.8044	6.6171	3.1778	9.6954	11.9319	5.0734	11.4798	10.0801	11.2292
TCGA-MT-A67F-01	Tumor	7.9603	4.7593	3.5968	8.4898	9.6942	10.1146	10.9641	9.0764	0.6368	10.916	7.2526	6.2335	3.458	9.9217	12.2945	7.5027	10.2529	9.9234	9.9308
TCGA-MT-A7BN-01	Tumor	7.1843	5.7035	11.2401	8.1738	9.5329	10.242	10.541	9.1852	2.7127	7.9651	6.8649	6.1039	3.949	8.4042	8.7215	8.423	10.1812	10.0944	10.6813
TCGA-MZ-A5BI-01	Tumor	7.1544	6.1699	10.9338	8.7704	9.1522	10.3304	10.3737	8.8616	3.0925	10.3796	7.3808	6.6578	4.5748	8.8313	11.4603	7.2441	10.6953	9.9285	10.0218
TCGA-MZ-A6I9-01	Tumor	7.7608	5.6594	11.5159	9.141	9.8547	10.8365	10.8486	8.5752	2.3478	9.0598	7.1579	6.7507	4.4829	9.0111	13.0034	4.5957	11.0586	10.49	10.1432
TCGA-MZ-A7D7-01	Tumor	7.99	5.139	6.0069	10.538	9.9249	11.8901	11.7706	9.3419	3.7305	12.298	8.2751	6.9094	5.6139	8.7738	12.7241	3.6585	9.8729	10.8672	10.5171
TCGA-P3-A5Q5-01	Tumor	7.9557	4.1061	10.8637	9.1018	9.8042	10.6113	11.2772	9.3302	2.6464	9.857	7.4297	6.096	4.794	9.697	12.3198	6.8993	11.134	10.1763	10.2082
TCGA-P3-A5Q6-01	Tumor	7.2989	4.626	4.84	8.8853	9.4722	10.8194	12.2333	9.8292	2.8908	10.3618	7.9063	6.2448	6.0477	8.9472	12.0132	4.1523	11.288	10.221	9.7545
TCGA-P3-A5QA-01	Tumor	7.9263	7.1559	10.6246	9.0439	9.5405	10.6237	11.1073	7.842	2.3242	12.5682	7.5514	6.3098	6.189	9.4181	11.2218	8.2784	11.1607	10.1431	10.0992
TCGA-P3-A5QE-01	Tumor	8.6772	5.5898	10.9289	9.4523	9.9208	9.6595	10.979	8.559	1.5218	10.4942	7.2676	6.6776	4.9966	9.3285	11.6596	5.7688	10.4289	9.8663	10.3573
TCGA-P3-A5QF-01	Tumor	7.4387	4.2262	11.4592	9.9906	9.0272	10.7999	11.2168	8.0261	1.736	8.7526	8.525	6.7316	3.4316	9.6423	12.9388	4.6842	10.798	9.4785	10.25
TCGA-P3-A6SW-01	Tumor	6.4696	5.0409	12.3943	8.985	8.8585	10.241	11.1267	8.1397	3.1916	9.4398	6.9649	6.5276	4.1577	8.9453	12.7085	4.4777	10.8276	10.261	10.6097
TCGA-P3-A6SX-01	Tumor	7.8041	4.9682	10.5097	9.7934	9.1184	9.4932	12.5762	7.5638	2.9595	10.4398	7.7463	6.055	3.8636	9.9985	11.1302	3.3463	10.483	9.5209	10.1423
TCGA-P3-A6T0-01	Tumor	8.034	7.0038	1.0518	9.1595	10.0928	11.4937	11.5503	8.7405	3.5522	12.5363	6.645	5.0478	3.6561	9.3644	11.949	5.8725	10.2009	10.2339	9.7899
TCGA-P3-A6T2-01	Tumor	8.0771	5.8536	10.8182	9.0617	10.0162	10.2543	11.0922	8.1941	3.1984	10.3635	7.7849	5.9869	4.0813	9.4362	11.3525	8.0725	10.6545	10.2354	10.3431
TCGA-P3-A6T3-01	Tumor	8.3103	5.3966	11.1541	9.1646	8.9881	10.4062	12.1121	7.9726	2.1464	11.425	7.5529	5.1997	4.9311	9.6645	11.5189	5.7273	11.3356	9.5294	9.6295
TCGA-P3-A6T4-01	Tumor	9.4521	6.5311	3.703	9.196	9.2113	10.7759	11.9003	8.6952	2.6387	10.5282	7.363	6.5582	2.6698	10.381	11.8405	6.2232	10.8182	10.0278	10.5154
TCGA-P3-A6T5-01	Tumor	7.0464	5.3029	4.2885	8.5076	8.7673	10.7134	11.5023	7.5316	2.9049	9.7651	8.3547	6.6697	3.8323	9.6772	12.1512	5.0233	10.2195	9.4759	9.7309
TCGA-P3-A6T6-01	Tumor	7.9801	6.5133	12.3232	9.1065	9.5687	10.2797	11.0463	8.5366	2.7436	9.6647	7.9986	6.6364	5.2021	8.6866	12.6246	2.7436	10.7564	9.9428	9.9404
TCGA-P3-A6T7-01	Tumor	7.9555	4.2137	2.6699	8.6239	9.1135	10.5175	11.7215	7.8527	3.1378	10.5855	8.0084	4.8958	2.2931	10.3324	11.6449	4.0105	10.9433	9.3722	10.8953
TCGA-P3-A6T8-01	Tumor	8.4608	7.0614	2.7923	8.2292	9.3195	10.6702	11.3107	8.561	3.2663	12.0988	6.7216	6.0513	4.2342	8.9626	12.9603	7.0672	10.3646	9.4184	9.8843
TCGA-QK-A64Z-01	Tumor	8.183	5.3171	6.1958	9.2857	10.022	10.8072	11.3306	8.8737	2.3728	11.4886	8.0299	6.3059	4.7858	9.4636	12.3259	6.0758	10.6796	9.0364	11.5865
TCGA-QK-A652-01	Tumor	7.9727	5.3378	9.0812	9.062	9.6793	10.7066	11.2705	8.6156	1.9217	10.4161	7.5777	6.4412	4.4293	9.7621	12.1262	5.7003	10.4407	9.6649	10.2362
TCGA-QK-A6IF-01	Tumor	8.0666	5.5389	10.3175	9.3944	8.9847	10.7262	11.0987	7.9913	2.0873	11.2038	7.8151	7.2006	4.3732	9.1357	11.531	6.3153	10.6038	9.942	9.8207
TCGA-QK-A6IG-01	Tumor	6.5694	5.6283	9.327	8.9167	9.4497	10.3325	11.6782	8.4765	3.6123	9.9833	7.9715	6.2932	5.5023	8.7953	10.6975	6.3879	11.5103	10.3219	10.1725
TCGA-QK-A6IH-01	Tumor	7.0744	6.3911	10.0395	8.8825	8.6193	10.9235	11.688	8.2435	2.6888	10.2621	8.2832	5.5547	3.4971	8.6037	11.2608	4.1163	10.8497	9.6461	9.8444
TCGA-QK-A6II-01	Tumor	7.3007	5.5011	11.5365	8.1694	9.1297	10.4966	11.3001	8.9944	2.3122	9.4328	7.3425	4.6321	4.2861	9.0313	11.311	5.9804	11.5603	9.8811	10.3176
TCGA-QK-A6IJ-01	Tumor	6.9833	3.8479	11.8505	8.1806	8.9585	9.6426	10.7077	8.9462	2.1783	8.59	7.2997	6.3717	6.0333	8.5794	10.8993	5.6134	11.1955	10.0142	8.794
TCGA-QK-A6V9-01	Tumor	9.6038	7.0662	10.91	9.9054	9.0418	10.7038	10.9131	8.168	3.0863	9.7503	8.5719	6.8227	6.0477	9.3787	13.3721	5.3071	11.6327	9.2541	9.9183
TCGA-QK-A6VB-01	Tumor	9.7526	6.9757	9.781	10.1619	9.4941	11.5545	11.5052	8.9079	4.0094	10.4763	7.1832	7.0268	3.1789	9.8613	12.4482	4.0683	11.3969	9.6454	10.4335
TCGA-QK-A6VC-01	Tumor	8.5203	4.1634	7.2656	9.2783	9.9076	12.5446	11.1694	9.5016	2.6866	10.5768	7.184	6.0752	4.8423	9.4907	12.5359	5.6936	11.4336	9.9768	10.12
TCGA-QK-A8Z7-01	Tumor	8.0463	6.5534	0.9113	9.2642	9.7661	11.0412	11.0887	8.5452	3.1582	9.9731	7.6024	7.1375	4.6252	9.258	13.1734	4.1122	10.7144	9.3707	10.7594
TCGA-QK-A8Z8-01	Tumor	9.9211	4.7429	8.856	8.6612	10.3303	11.2388	10.8148	8.9341	4.0486	9.336	7.2785	6.3701	4.2482	9.9536	13.636	3.4356	10.8288	9.49	10.3471
TCGA-QK-A8Z9-01	Tumor	8.0882	6.3583	4.3582	8.9091	9.2211	9.952	11.2951	8.1171	3.4601	11.7303	7.0286	6.056	5.4977	9.0492	11.7576	5.8711	9.8248	9.8688	10.2047
TCGA-QK-A8ZA-01	Tumor	9.6759	5.0474	3.3046	9.6932	10.2713	11.4012	12.0948	8.6407	3.3046	10.5963	7.0576	6.9281	6.142	9.812	13.676	4.3036	11.5112	9.372	10.2316
TCGA-QK-A8ZB-01	Tumor	9.1887	5.7351	9.695	8.905	9.9687	9.9179	11.3742	8.9552	3.1138	11.9754	8.037	5.2076	4.0857	10.1329	12.0456	5.3557	10.7412	9.6581	10.1697
TCGA-QK-AA3J-01	Tumor	8.4266	4.2272	3.4395	10.2433	9.3437	12.5062	11.3938	8.396	3.0396	10.3101	6.9479	6.6802	4.1757	9.5403	13.1496	4.0092	10.6894	9.3938	10.027
TCGA-QK-AA3K-01	Tumor	7.7518	5.947	6.0884	8.2231	9.0904	10.6007	10.9179	9.1218	3.8489	11.0404	6.3479	5.753	5.6844	9.0564	10.6903	7.1296	10.8842	9.9467	11.2501
TCGA-RS-A6TO-01	Tumor	8.2413	6.5759	9.1257	8.483	9.5364	10.4456	11.3377	8.8386	1.7655	10.8643	6.5392	6.0887	5.8728	9.4013	10.7429	6.7252	10.8216	9.9096	11.4891
TCGA-RS-A6TP-01	Tumor	7.3182	5.6646	12.6298	9.2776	8.9772	10.0425	11.2803	7.2134	3.0627	9.8604	6.9053	5.5925	4.2252	9.6189	12.6769	4.6341	10.5412	10.1861	9.6435
TCGA-T2-A6WX-01	Tumor	6.953	6.6055	4.8603	8.8081	9.8114	10.8179	11.6248	9.017	2.7245	10.6951	7.654	6.1879	4.8381	9.2132	10.9955	7.2618	10.813	10.1284	10.4229
TCGA-T2-A6WZ-01	Tumor	6.1833	3.1438	11.5636	8.3819	8.5585	9.8249	10.9786	8.7097	4.1536	10.1631	7.9891	6.7466	2.7223	8.5637	10.7178	2.454	11.2185	9.8141	10.5196
TCGA-T2-A6X0-01	Tumor	8.2587	5.7471	11.9572	10.2841	8.7729	10.6853	10.655	7.9934	3.195	10.0531	6.4161	6.0363	4.9663	9.3383	14.0744	5.0582	10.2346	10.1744	11.0019
TCGA-T2-A6X2-01	Tumor	7.7453	5.3468	4.4877	8.2568	9.7292	10.4552	11.3532	8.4128	0.8431	10.6185	7.6853	5.9694	5.2136	9.4039	11.6117	5.6729	10.1532	9.5547	10.0915
TCGA-T3-A92M-01	Tumor	8.198	6.7686	5.0203	9.0255	9.0591	10.3133	11.0456	8.0445	3.052	10.747	8.2246	6.2036	4.1742	9.2408	11.6101	5.9876	10.3907	10.0088	10.5972
TCGA-T3-A92N-01	Tumor	7.3158	5.6271	2.6872	9.0345	9.6005	11.4468	11.6054	8.4412	3.0131	9.8741	8.1767	6.75	4.2853	9.2078	10.7507	4.6715	10.9215	9.2777	10.5616
TCGA-TN-A7HI-01	Tumor	7.6479	6.0903	12.7861	8.7123	8.5001	9.5693	10.9891	9.1786	1.5055	8.2932	7.6676	6.846	5.492	8.1036	11.2118	5.3084	12.4239	10.1414	10.0379
TCGA-TN-A7HJ-01	Tumor	8.5752	6.3936	5.0577	9.3481	9.8984	11.001	11.2126	8.7599	2.1032	10.3594	8.0046	6.5597	4.3729	9.858	12.576	4.9073	11.1347	10.3404	9.7822
TCGA-TN-A7HL-01	Tumor	6.504	2.4829	12.9053	8.775	8.8339	10.5224	10.6215	8.7411	3.025	9.8278	7.7044	6.5499	5.0492	8.9339	12.5338	6.0616	10.9459	10.4187	10.6041
TCGA-UF-A718-01	Tumor	8.7722	5.4964	9.0459	9.7196	10.6843	10.831	11.3661	9.0423	3.6149	11.6252	7.4581	6.4214	4.7139	10.0374	12.8458	4.6324	10.525	9.519	10.3602
TCGA-UF-A719-01	Tumor	8.879	4.1393	3.3447	8.919	9.8893	11.4836	10.7565	8.517	3.0221	9.2652	6.8537	7.5537	4.3877	9.5689	13.6329	3.9622	10.4822	10.0962	11.0304
TCGA-UF-A71A-01	Tumor	9.4282	6.6306	2.9426	8.8462	9.4348	11.6136	11.0832	8.4843	3.7046	9.9433	6.737	6.2765	4.4382	8.3897	13.3378	4.4565	10.6214	9.8228	10.234
TCGA-UF-A71A-06	Tumor	9.1262	6.323	3.11	9.057	9.8931	10.8422	10.788	9.102	3.11	9.9758	7.3482	6.8228	5.9067	8.212	13.0411	3.7593	10.7266	10.17	10.1977
TCGA-UF-A71B-01	Tumor	7.9709	5.1121	4.387	9.395	9.2811	10.5072	11.2031	8.5832	3.8168	11.4299	8.6603	6.4039	3.6646	9.3517	12.6406	5.468	10.4128	9.1952	10.4319
TCGA-UF-A71D-01	Tumor	7.8035	5.6179	7.3104	8.9709	10.6526	10.9812	10.5555	9.1518	3.2743	11.0807	7.2519	6.5188	4.646	10.3257	13.9186	4.0681	10.6284	9.8721	10.461
TCGA-UF-A71E-01	Tumor	9.005	5.2878	3.8956	8.7056	8.9654	10.8621	10.6505	8.5963	2.6722	10.0985	7.155	5.5026	5.0046	9.0037	11.7491	3.6083	9.9515	9.8594	10.441
TCGA-UF-A7J9-01	Tumor	8.7086	5.9177	11.1203	8.967	9.3092	10.7012	10.4688	8.3024	2.952	10.7729	6.2158	5.9083	4.0576	8.3115	13.8272	5.5169	10.419	9.5915	10.7064
TCGA-UF-A7JA-01	Tumor	8.5507	7.2885	2.9386	9.445	9.1774	10.8188	11.39	7.9248	3.3692	10.5446	7.2885	6.0371	3.6245	9.9929	11.3491	4.3923	10.7672	9.5743	10.2155
TCGA-UF-A7JC-01	Tumor	8.4636	4.7475	2.1991	8.8658	9.0839	10.798	11.6164	7.4793	2.7543	11.1596	7.6746	5.1621	4.7856	10.3192	11.8536	5.8155	10.6085	9.196	10.6709
TCGA-UF-A7JD-01	Tumor	8.0139	6.9741	4.1519	8.6929	8.8849	10.557	11.1067	8.3371	3.8932	11.381	6.6983	7.3149	5.1595	8.7231	11.2389	6.7084	10.0229	10.37	9.7001
TCGA-UF-A7JF-01	Tumor	7.4028	3.9714	3.1716	8.9706	9.3499	11.2626	11.0443	9.6773	4.2497	9.311	7.5692	5.6743	5.0751	8.4212	12.0692	4.6067	10.855	9.9643	10.4088
TCGA-UF-A7JH-01	Tumor	8.0546	5.696	4.3447	9.2943	9.1939	10.2606	11.6502	8.0546	3.5455	10.8951	8.8393	6.3413	3.8297	8.8473	11.4449	5.8816	10.2873	9.707	10.6066
TCGA-UF-A7JJ-01	Tumor	8.4978	5.6777	8.0128	8.9961	9.6444	10.0725	10.9754	9.1057	3.2452	10.9426	7.36	6.0102	4.7176	8.9961	12.483	7.3662	10.3647	9.6996	10.0126
TCGA-UF-A7JK-01	Tumor	7.6598	8.08	1.9181	9.0027	9.7038	10.1702	11.9593	9.0275	1.9181	10.3462	7.7668	5.9958	3.5229	9.1735	12.1373	1.9181	10.5631	9.7929	9.6985
TCGA-UF-A7JO-01	Tumor	7.9766	5.1297	8.7798	8.7506	10.095	11.5235	11.8568	9.7212	4.5488	10.736	8.203	6.4405	6.0163	9.0289	12.2019	6.7365	11.2967	10.1811	11.1541
TCGA-UF-A7JS-01	Tumor	5.8152	2.803	4.4546	8.7482	8.7004	10.5823	10.2178	8.093	2.803	8.1009	8.25	5.995	1.3189	8.1922	8.6115	7.0006	10.7693	9.0543	10.3835
TCGA-UF-A7JT-01	Tumor	6.8436	6.4237	4.5011	8.8383	9.718	10.7178	11.3613	9.0951	3.2717	10.8115	7.7178	6.6382	4.5811	9.3651	11.1426	7.2405	10.8596	10.5703	10.8222
TCGA-UF-A7JV-01	Tumor	7.5086	6.717	5.846	8.6677	9.7889	10.3766	11.261	8.7614	2.9139	11.3865	6.7064	5.911	3.6624	9.2206	11.0015	7.4304	10.5798	9.8315	10.2955
TCGA-UP-A6WW-01	Tumor	7.8257	5.9703	12.0483	9.6342	8.8483	11.5504	11.7371	8.8413	3.2273	10.238	8.7141	7.0373	5.6989	8.69	12.1781	5.1069	11.3763	10.8334	9.9802
TCGA-WA-A7GZ-01	Tumor	8.3053	6.9353	3.8471	9.5197	9.9069	11.1364	11.4791	8.8461	3.0606	10.2295	7.8905	6.247	5.5216	9.1784	10.9461	6.0304	11.1867	9.1381	10.6077
TCGA-WA-A7GZ-11	Normal	9.4942	6.604	5.2806	10.0844	11.0514	12.1772	11.9717	9.0159	3.7905	9.7008	8.7495	6.9508	4.9744	10.0252	13.0886	5.182	12.4509	11.3085	9.7692
TCGA-WA-A7H4-01	Tumor	9.0966	6.9955	3.7026	9.4172	10.1303	10.5972	11.0739	8.9571	2.3238	11.8406	7.9944	6.4117	5.0592	9.3319	11.3889	5.6403	10.0272	9.7333	10.3343
