# Supplementary material for: Cuproptosis-related gene subtypes predict prognosis in patients with head and neck squamous cell carcinoma
Source: J Otolaryngol Head Neck Surg. 2023 Sep 12;52:58. doi: 10.1186/s40463-023-00655-4 (PMC10496405; doi:10.1186/s40463-023-00655-4)
Supplement: Supplementary file 1 — Additional file 1. The original data of this study. [file 40463_2023_655_MOESM1_ESM.zip › Appendix/Appendix 10.xlsx]

## Sheet: KEGG
ID	Description	GeneRatio	BgRatio	pvalue	p.adjust	qvalue	geneID	Count	one_type	two_type
hsa05204	Chemical carcinogenesis	5/48	82/7914	0.000127514	0.013899	0.0118118	UGT1A10/AKR1C2/MGST1/UGT1A7/UGT1A6	5	Human Diseases	Cancer: overview
hsa00140	Steroid hormone biosynthesis	4/48	60/7914	0.000452831	0.0199709	0.0169719	UGT1A10/AKR1C2/UGT1A7/UGT1A6	4	Metabolism	Lipid metabolism
hsa00053	Ascorbate and aldarate metabolism	3/48	27/7914	0.000553011	0.0199709	0.0169719	UGT1A10/UGT1A7/UGT1A6	3	Metabolism	Carbohydrate metabolism
hsa00982	Drug metabolism - cytochrome P450	4/48	72/7914	0.000905842	0.0199709	0.0169719	UGT1A10/MGST1/UGT1A7/UGT1A6	4	Metabolism	Xenobiotics biodegradation and metabolism
hsa00040	Pentose and glucuronate interconversions	3/48	34/7914	0.00109817	0.0199709	0.0169719	UGT1A10/UGT1A7/UGT1A6	3	Metabolism	Carbohydrate metabolism
hsa00980	Metabolism of xenobiotics by cytochrome P450	4/48	76/7914	0.0011098	0.0199709	0.0169719	UGT1A10/MGST1/UGT1A7/UGT1A6	4	Metabolism	Xenobiotics biodegradation and metabolism
hsa00983	Drug metabolism - other enzymes	4/48	79/7914	0.00128253	0.0199709	0.0169719	UGT1A10/MGST1/UGT1A7/UGT1A6	4	Metabolism	Xenobiotics biodegradation and metabolism
hsa04512	ECM-receptor interaction	4/48	88/7914	0.00191274	0.0246631	0.0209594	COL4A6/LAMA1/FREM2/TNC	4	Environmental Information Processing	Signaling molecules and interaction
hsa00860	Porphyrin and chlorophyll metabolism	3/48	42/7914	0.0020364	0.0246631	0.0209594	UGT1A10/UGT1A7/UGT1A6	3	Metabolism	Metabolism of cofactors and vitamins
hsa04657	IL-17 signaling pathway	4/48	93/7914	0.00234252	0.0255335	0.0216991	S100A8/S100A9/CXCL10/CXCL5	4	Organismal Systems	Immune system
hsa00830	Retinol metabolism	3/48	67/7914	0.00764444	0.0757494	0.0643742	UGT1A10/UGT1A7/UGT1A6	3	Metabolism	Metabolism of cofactors and vitamins
hsa04061	Viral protein interaction with cytokine and cytokine receptor	3/48	100/7914	0.0224589	0.174858	0.1486	CXCR3/CXCL10/CXCL5	3	Environmental Information Processing	Signaling molecules and interaction
hsa04060	Cytokine-cytokine receptor interaction	5/48	294/7914	0.0317943	0.216599	0.184072	CXCR3/INHBA/FASLG/CXCL10/CXCL5	5	Environmental Information Processing	Signaling molecules and interaction
hsa05200	Pathways in cancer	7/48	530/7914	0.0391547	0.224624	0.190893	CCNA1/FASLG/COL4A6/LAMA1/GLI2/GLI1/MGST1	7	Human Diseases	Cancer: overview
hsa05165	Human papillomavirus infection	5/48	330/7914	0.04841	0.251271	0.213538	CCNA1/FASLG/COL4A6/LAMA1/TNC	5	Human Diseases	Infectious disease: viral

## Sheet: BP
Description	GeneRatio	BgRatio	pvalue	p.adjust	qvalue	geneID	Count
CELL_CELL_SIGNALING	22/83	1672/17949	4.76934e-06	0.0063077	0.00524316	HMGA2/INHBA/BCHE/APCDD1L/FAM3B/FASLG/IGSF11/RAB3B/PTPRN/S100A8/GAL/PTHLH/S100A9/SALL1/CHGA/CXCL10/GLI2/TNC/GLI1/CXCL5/CALB1/FGFBP2	22
FLAVONOID_GLUCURONIDATION	3/83	9/17949	7.85028e-06	0.0063077	0.00524316	UGT1A10/UGT1A7/UGT1A6	3
XENOBIOTIC_GLUCURONIDATION	3/83	11/17949	1.53174e-05	0.00670848	0.0055763	UGT1A10/UGT1A7/UGT1A6	3
EPITHELIUM_DEVELOPMENT	18/83	1275/17949	1.66982e-05	0.00670848	0.0055763	INHBA/TJP3/ROS1/KRT24/KRT78/KRT13/GAL/LAMA1/SALL1/KRT2/AQP3/CXCL10/GLI2/FREM2/AKR1C2/TNC/GLI1/CALB1	18
LEUKOCYTE_AGGREGATION	3/83	13/17949	2.63732e-05	0.00847633	0.0070458	S100A8/S100A9/HAS2	3
FLAVONOID_METABOLIC_PROCESS	3/83	15/17949	4.16777e-05	0.0111627	0.00927878	UGT1A10/UGT1A7/UGT1A6	3
EPIDERMIS_DEVELOPMENT	10/83	463/17949	5.34664e-05	0.0122744	0.0102028	INHBA/KRT24/KRT78/KRT13/GAL/PTHLH/KRT2/AQP3/GLI2/GLI1	10
CHRONIC_INFLAMMATORY_RESPONSE	3/83	19/17949	8.75816e-05	0.017593	0.0146238	IDO1/S100A8/S100A9	3
CELLULAR_GLUCURONIDATION	3/83	20/17949	0.000102694	0.0183365	0.0152419	UGT1A10/UGT1A7/UGT1A6	3
BIOLOGICAL_ADHESION	18/83	1481/17949	0.000118967	0.019118	0.0158915	SRPX/CXCR3/TJP3/IGSF11/CEACAM5/IDO1/COL4A6/S100A8/LAMA1/MUC21/EDIL3/S100A9/HAS2/CRNN/GLI2/FREM2/TNC/FIBCD1	18
URONIC_ACID_METABOLIC_PROCESS	3/83	25/17949	0.00020376	0.0280379	0.023306	UGT1A10/UGT1A7/UGT1A6	3
ANTIMICROBIAL_HUMORAL_RESPONSE	5/83	142/17949	0.000511043	0.0428205	0.0355938	S100A8/S100A9/CHGA/CXCL10/CXCL5	5
RESPONSE_TO_VITAMIN_D	3/83	34/17949	0.000514465	0.0428205	0.0355938	AQP3/CXCL10/TNC	3
REPRODUCTIVE_SYSTEM_DEVELOPMENT	8/83	408/17949	0.000593086	0.0428205	0.0355938	INHBA/PTPRN/SALL1/PCYT1B/GLI2/TNC/GLI1/MGST1	8
RESPONSE_TO_LIPID	12/83	865/17949	0.000601184	0.0428205	0.0355938	INHBA/BCHE/FASLG/IDO1/S100A8/S100A9/AQP3/CXCL10/AKR1C2/TNC/CXCL5/MGST1	12
LEUKOCYTE_CHEMOTAXIS	6/83	225/17949	0.000613289	0.0428205	0.0355938	CXCR3/S100A8/S100A9/CHGA/CXCL10/CXCL5	6
SKIN_DEVELOPMENT	8/83	415/17949	0.000662878	0.0428205	0.0355938	INHBA/KRT24/KRT78/KRT13/GAL/KRT2/AQP3/GLI2	8
MAINTENANCE_OF_LOCATION	7/83	319/17949	0.000685878	0.0428205	0.0355938	B4GALNT1/FASLG/IGSF11/S100A8/S100A9/CXCL10/PDIA2	7
UROGENITAL_SYSTEM_DEVELOPMENT	7/83	320/17949	0.000698632	0.0428205	0.0355938	HAS2/SALL1/GLI2/FREM2/TNC/GLI1/CALB1	7
RESPONSE_TO_VITAMIN	4/83	89/17949	0.000769955	0.0428205	0.0355938	BCHE/AQP3/CXCL10/TNC	4
DEFENSE_RESPONSE_TO_FUNGUS	3/83	39/17949	0.000772742	0.0428205	0.0355938	S100A8/S100A9/CHGA	3
EPITHELIAL_CELL_DIFFERENTIATION	11/83	775/17949	0.000857586	0.043866	0.0364628	TJP3/ROS1/KRT24/KRT78/KRT13/LAMA1/SALL1/KRT2/AQP3/AKR1C2/GLI1	11
PITUITARY_GLAND_DEVELOPMENT	3/83	41/17949	0.000895372	0.043866	0.0364628	SALL1/GLI2/GLI1	3
PROSTATE_GLAND_DEVELOPMENT	3/83	41/17949	0.000895372	0.043866	0.0364628	GLI2/TNC/GLI1	3
ENDODERMAL_CELL_DIFFERENTIATION	3/83	44/17949	0.00110137	0.0491191	0.0408293	HMGA2/INHBA/COL11A1	3
RESPONSE_TO_MOLECULE_OF_BACTERIAL_ORIGIN	7/83	346/17949	0.0011021	0.0491191	0.0408293	FASLG/IDO1/S100A8/S100A9/CXCL10/CXCL5/MGST1	7
POSITIVE_REGULATION_OF_CELL_POPULATION_PROLIFERATION	12/83	941/17949	0.00125102	0.0501926	0.0417217	HMGA2/FASLG/PTPRN/PTHLH/HAS2/CRNN/CXCL10/GLI2/AKR1C2/TNC/GLI1/CXCL5	12
CELL_POPULATION_PROLIFERATION	19/83	1955/17949	0.00126265	0.0501926	0.0417217	SRPX/HMGA2/INHBA/BCHE/FASLG/IDO1/PTPRN/IGF2BP1/GAL/PTHLH/HAS2/KRT2/CRNN/CXCL10/GLI2/AKR1C2/TNC/GLI1/CXCL5	19
NEUTROPHIL_CHEMOTAXIS	4/83	102/17949	0.00128058	0.0501926	0.0417217	S100A8/S100A9/CXCL10/CXCL5	4
CHONDROCYTE_DIFFERENTIATION	4/83	102/17949	0.00128058	0.0501926	0.0417217	HMGA2/PTHLH/COL11A1/GLI2	4
KERATINOCYTE_PROLIFERATION	3/83	48/17949	0.00141934	0.0543068	0.0451415	HAS2/KRT2/CRNN	3
EMBRYONIC_DIGIT_MORPHOGENESIS	3/83	51/17949	0.001692	0.0632336	0.0525618	SALL1/GLI2/FREM2	3
GLAND_MORPHOGENESIS	4/83	111/17949	0.00174896	0.0638767	0.0530964	LAMA1/GLI2/TNC/GLI1	4
CORNIFICATION	4/83	113/17949	0.00186723	0.0646471	0.0537367	KRT24/KRT78/KRT13/KRT2	4
RESPONSE_TO_FUNGUS	3/83	53/17949	0.00189074	0.0646471	0.0537367	S100A8/S100A9/CHGA	3
ENDODERM_FORMATION	3/83	53/17949	0.00189074	0.0646471	0.0537367	HMGA2/INHBA/COL11A1	3
LEUKOCYTE_MIGRATION	8/83	507/17949	0.00236665	0.0707227	0.0587869	GRB14/CXCR3/CEACAM5/S100A8/S100A9/CHGA/CXCL10/CXCL5	8
NEUTROPHIL_MIGRATION	4/83	122/17949	0.00246853	0.0707227	0.0587869	S100A8/S100A9/CXCL10/CXCL5	4
ODONTOGENESIS	4/83	123/17949	0.00254264	0.0707227	0.0587869	INHBA/AQP3/GLI2/TNC	4
GRANULOCYTE_CHEMOTAXIS	4/83	123/17949	0.00254264	0.0707227	0.0587869	S100A8/S100A9/CXCL10/CXCL5	4
ANIMAL_ORGAN_MORPHOGENESIS	12/83	1025/17949	0.00256417	0.0707227	0.0587869	INHBA/FASLG/LAMA1/MFAP5/COL11A1/HAS2/SALL1/AQP3/GLI2/TNC/GLI1/CALB1	12
TISSUE_MORPHOGENESIS	9/83	634/17949	0.00259235	0.0707227	0.0587869	HMGA2/INHBA/LAMA1/COL11A1/SALL1/CXCL10/GLI2/FREM2/TNC	9
APOPTOTIC_PROCESS	18/83	1931/17949	0.00276127	0.0707227	0.0587869	SRPX/CXCR3/HMGA2/INHBA/FAM3B/FASLG/GZMH/CEACAM5/IDO1/S100A8/GAL/DPF1/MAL/PEG10/S100A9/CXCL10/GLI2/MAGEA3	18
POSITIVE_REGULATION_OF_APOPTOTIC_SIGNALING_PATHWAY	4/83	126/17949	0.00277411	0.0707227	0.0587869	SRPX/INHBA/S100A8/S100A9	4
MAINTENANCE_OF_LOCATION_IN_CELL	5/83	209/17949	0.00283989	0.0707227	0.0587869	FASLG/S100A8/S100A9/CXCL10/PDIA2	5
TAXIS	9/83	644/17949	0.00287785	0.0707227	0.0587869	CXCR3/GAP43/S100A8/LAMA1/S100A9/CHGA/CXCL10/GLI2/CXCL5	9
CELL_CHEMOTAXIS	6/83	305/17949	0.00289261	0.0707227	0.0587869	CXCR3/S100A8/S100A9/CHGA/CXCL10/CXCL5	6
OVULATION_CYCLE	3/83	62/17949	0.00296275	0.0707227	0.0587869	INHBA/PTPRN/HAS2	3
GROWTH	11/83	908/17949	0.00300917	0.0707227	0.0587869	HMGA2/INHBA/IGSF11/ROS1/GAP43/S100A8/S100A9/SALL1/GLI2/TNC/GLI1	11
RESPONSE_TO_XENOBIOTIC_STIMULUS	4/83	131/17949	0.00319135	0.0722323	0.0600418	UGT1A10/MGST1/UGT1A7/UGT1A6	4
SENSORY_ORGAN_DEVELOPMENT	8/83	534/17949	0.00325187	0.072443	0.0602169	INHBA/FASLG/LAMA1/MFAP5/COL11A1/GLI2/FREM2/CALB1	8
DEVELOPMENT_OF_PRIMARY_SEXUAL_CHARACTERISTICS	5/83	217/17949	0.00333589	0.072443	0.0602169	INHBA/PTPRN/SALL1/PCYT1B/MGST1	5
MYELOID_LEUKOCYTE_MIGRATION	5/83	217/17949	0.00333589	0.072443	0.0602169	S100A8/S100A9/CHGA/CXCL10/CXCL5	5
DIENCEPHALON_DEVELOPMENT	3/83	71/17949	0.00434602	0.0887571	0.0737777	SALL1/GLI2/GLI1	3
BRANCHING_MORPHOGENESIS_OF_AN_EPITHELIAL_TUBE	4/83	143/17949	0.00436329	0.0887571	0.0737777	LAMA1/SALL1/GLI2/TNC	4
DEVELOPMENTAL_PROCESS_INVOLVED_IN_REPRODUCTION	11/83	957/17949	0.00447991	0.0899902	0.0748027	CCNA1/INHBA/B4GALNT1/ROS1/PTPRN/SALL1/PCYT1B/GLI2/TNC/GLI1/MGST1	11
EMBRYONIC_MORPHOGENESIS	8/83	569/17949	0.00476182	0.0931426	0.0774231	HMGA2/INHBA/MFAP5/COL11A1/SALL1/GLI2/FREM2/GLI1	8
GRANULOCYTE_MIGRATION	4/83	147/17949	0.00481072	0.0931426	0.0774231	S100A8/S100A9/CXCL10/CXCL5	4
RESPONSE_TO_TOXIC_SUBSTANCE	5/83	239/17949	0.00501903	0.0960187	0.0798138	SCN9A/S100A9/GPX2/SLC6A14/MGST1	5
ENDODERM_DEVELOPMENT	3/83	76/17949	0.00525794	0.0994059	0.0826294	HMGA2/INHBA/COL11A1	3
SENSORY_ORGAN_MORPHOGENESIS	5/83	244/17949	0.00547272	0.101438	0.0843183	FASLG/MFAP5/COL11A1/GLI2/CALB1	5
REGULATION_OF_APOPTOTIC_SIGNALING_PATHWAY	6/83	348/17949	0.00549166	0.101438	0.0843183	SRPX/INHBA/FASLG/S100A8/S100A9/MAGEA3	6
ANTIMICROBIAL_HUMORAL_IMMUNE_RESPONSE_MEDIATED_BY_ANTIMICROBIAL_PEPTIDE	3/83	78/17949	0.00565248	0.103222	0.0858014	S100A9/CXCL10/CXCL5	3
RESPONSE_TO_BACTERIUM	9/83	717/17949	0.00579679	0.104668	0.0870033	FASLG/IDO1/GBP4/S100A8/S100A9/CHGA/CXCL10/CXCL5/MGST1	9
REPRODUCTION	14/83	1442/17949	0.0060858	0.108665	0.090326	CCNA1/INHBA/B4GALNT1/ROS1/IDO1/PTPRN/PTHLH/HAS2/SALL1/PCYT1B/GLI2/TNC/GLI1/MGST1	14
EPIDERMAL_CELL_DIFFERENTIATION	6/83	360/17949	0.00645274	0.113951	0.0947198	KRT24/KRT78/KRT13/KRT2/AQP3/GLI1	6
SKIN_EPIDERMIS_DEVELOPMENT	3/83	84/17949	0.00694083	0.116187	0.096578	INHBA/GAL/GLI2	3
RESPONSE_TO_NUTRIENT	4/83	165/17949	0.00720657	0.117528	0.0976926	BCHE/AQP3/CXCL10/TNC	4
SENSORY_SYSTEM_DEVELOPMENT	6/83	369/17949	0.00725011	0.117528	0.0976926	INHBA/FASLG/LAMA1/MFAP5/FREM2/CALB1	6
CELL_CELL_ADHESION	10/83	880/17949	0.0072598	0.117528	0.0976926	TJP3/IGSF11/CEACAM5/IDO1/S100A8/MUC21/S100A9/HAS2/CRNN/GLI2	10
SEX_DIFFERENTIATION	5/83	262/17949	0.00734707	0.117528	0.0976926	INHBA/PTPRN/SALL1/PCYT1B/MGST1	5
ACTIVATION_OF_CYSTEINE_TYPE_ENDOPEPTIDASE_ACTIVITY_INVOLVED_IN_APOPTOTIC_PROCESS	3/83	87/17949	0.00764506	0.120447	0.100119	FASLG/S100A8/S100A9	3
CELLULAR_RESPONSE_TO_ALCOHOL	3/83	89/17949	0.00813717	0.126906	0.105488	INHBA/AKR1C2/TNC	3
RESPONSE_TO_OXYGEN_CONTAINING_COMPOUND	15/83	1654/17949	0.0083308	0.126906	0.105488	GRB14/INHBA/BCHE/FASLG/IDO1/PTPRN/S100A8/GAL/S100A9/AQP3/CXCL10/AKR1C2/TNC/CXCL5/MGST1	15
ORGANIC_HYDROXY_COMPOUND_TRANSPORT	5/83	271/17949	0.00843501	0.126906	0.105488	RAB3B/SLCO1B3/GAL/CHGA/AQP3	5
TUBE_MORPHOGENESIS	10/83	900/17949	0.00844476	0.126906	0.105488	CXCR3/HMGA2/FASLG/LAMA1/HAS2/SALL1/CXCL10/GLI2/TNC/GLI1	10
REGULATION_OF_HORMONE_LEVELS	7/83	510/17949	0.00929297	0.134539	0.111833	INHBA/FAM3B/PTPRN/GAL/CHGA/AKR1C2/UGT1A7	7
REGULATION_OF_GROWTH	8/83	644/17949	0.00977	0.136525	0.113484	HMGA2/INHBA/IGSF11/ROS1/GAP43/S100A8/S100A9/GLI1	8
RESPONSE_TO_CHEMOKINE	3/83	96/17949	0.0100045	0.138319	0.114975	CXCR3/CXCL10/CXCL5	3
EXTERNAL_ENCAPSULATING_STRUCTURE_ORGANIZATION	6/83	396/17949	0.0100705	0.138319	0.114975	COL4A6/LAMA1/MFAP5/COL11A1/HAS2/TNC	6
DEVELOPMENT_OF_PRIMARY_FEMALE_SEXUAL_CHARACTERISTICS	3/83	97/17949	0.0102899	0.140134	0.116484	INHBA/PTPRN/PCYT1B	3
CARTILAGE_DEVELOPMENT	4/83	184/17949	0.0104753	0.140284	0.116609	HMGA2/PTHLH/COL11A1/GLI2	4
POSITIVE_REGULATION_OF_CELL_DEATH	8/83	652/17949	0.0104755	0.140284	0.116609	SRPX/HMGA2/INHBA/FASLG/IDO1/S100A8/GAL/S100A9	8
PEPTIDE_SECRETION	6/83	401/17949	0.0106681	0.141683	0.117772	FAM3B/RAB3B/PTPRN/S100A8/GAL/CHGA	6
MORPHOGENESIS_OF_A_BRANCHING_STRUCTURE	4/83	186/17949	0.0108668	0.141975	0.118014	LAMA1/SALL1/GLI2/TNC	4
TUBE_DEVELOPMENT	11/83	1085/17949	0.0111149	0.144045	0.119735	CXCR3/HMGA2/FASLG/LAMA1/HAS2/SALL1/CXCL10/GLI2/TNC/GLI1/CALB1	11
RESPIRATORY_SYSTEM_DEVELOPMENT	4/83	188/17949	0.0112676	0.144856	0.120409	LAMA1/GLI2/TNC/GLI1	4
CELLULAR_OXIDANT_DETOXIFICATION	3/83	102/17949	0.0117876	0.150338	0.124966	S100A9/GPX2/MGST1	3
MOLTING_CYCLE	3/83	105/17949	0.0127433	0.158748	0.131956	INHBA/GAL/GLI2	3
KERATINOCYTE_DIFFERENTIATION	5/83	302/17949	0.0130333	0.161111	0.133921	KRT24/KRT78/KRT13/KRT2/AQP3	5
EPITHELIAL_TUBE_MORPHOGENESIS	5/83	309/17949	0.0142674	0.173285	0.14404	LAMA1/SALL1/CXCL10/GLI2/TNC	5
EAR_DEVELOPMENT	4/83	202/17949	0.0143415	0.173285	0.14404	COL11A1/GLI2/FREM2/CALB1	4
FEMALE_SEX_DIFFERENTIATION	3/83	111/17949	0.0147847	0.175112	0.145559	INHBA/PTPRN/PCYT1B	3
HORMONE_TRANSPORT	5/83	312/17949	0.0148197	0.175112	0.145559	INHBA/FAM3B/PTPRN/GAL/CHGA	5
EMBRYONIC_APPENDAGE_MORPHOGENESIS	3/83	112/17949	0.0151418	0.177613	0.147637	SALL1/GLI2/FREM2	3
INSULIN_SECRETION	4/83	207/17949	0.0155562	0.180645	0.150158	FAM3B/PTPRN/GAL/CHGA	4
CIRCULATORY_SYSTEM_DEVELOPMENT	11/83	1140/17949	0.0156251	0.180645	0.150158	CXCR3/HMGA2/FASLG/LAMA1/COL11A1/HAS2/SALL1/CXCL10/GLI2/FREM2/GLI1	11
FORMATION_OF_PRIMARY_GERM_LAYER	3/83	115/17949	0.0162426	0.181584	0.150939	HMGA2/INHBA/COL11A1	3
CELL_ACTIVATION	13/83	1461/17949	0.0162714	0.181584	0.150939	INHBA/CD8B/CD8A/ZNF683/IDO1/S100A8/GAL/S100A9/CHGA/KRT2/CXCL10/GLI2/MGST1	13
DEFENSE_RESPONSE	15/83	1790/17949	0.0164475	0.182283	0.15152	PTPRCAP/CXCR3/INHBA/FASLG/ZNF683/IDO1/GBP4/S100A8/GAL/MUC21/SCN9A/S100A9/CHGA/CXCL10/CXCL5	15
ENDOCRINE_SYSTEM_DEVELOPMENT	3/83	122/17949	0.0189821	0.198079	0.16465	SALL1/GLI2/GLI1	3
CELLULAR_RESPONSE_TO_TOXIC_SUBSTANCE	3/83	122/17949	0.0189821	0.198079	0.16465	S100A9/GPX2/MGST1	3
OSTEOBLAST_DIFFERENTIATION	4/83	222/17949	0.0195827	0.201189	0.167235	PTHLH/GLI2/TNC/GLI1	4
REGULATION_OF_CELL_ADHESION	8/83	732/17949	0.0197709	0.201189	0.167235	CXCR3/IDO1/LAMA1/MUC21/EDIL3/HAS2/GLI2/TNC	8
KERATINIZATION	4/83	225/17949	0.0204584	0.201189	0.167235	KRT24/KRT78/KRT13/KRT2	4
ADENYLATE_CYCLASE_MODULATING_G_PROTEIN_COUPLED_RECEPTOR_SIGNALING_PATHWAY	4/83	230/17949	0.0219709	0.201189	0.167235	PTHLH/CHGA/CXCL10/PTH2R	4
REGULATION_OF_CYSTEINE_TYPE_ENDOPEPTIDASE_ACTIVITY	4/83	230/17949	0.0219709	0.201189	0.167235	FASLG/S100A8/S100A9/MAGEA3	4
RESPONSE_TO_ALCOHOL	4/83	233/17949	0.0229104	0.201189	0.167235	INHBA/S100A8/AKR1C2/TNC	4
POSITIVE_REGULATION_OF_INFLAMMATORY_RESPONSE	3/83	133/17949	0.0237737	0.207633	0.172591	IDO1/S100A8/S100A9	3
APPENDAGE_MORPHOGENESIS	3/83	134/17949	0.0242389	0.209419	0.174076	SALL1/GLI2/FREM2	3
DIGESTIVE_SYSTEM_DEVELOPMENT	3/83	134/17949	0.0242389	0.209419	0.174076	SALL1/GLI2/GLI1	3
FOREBRAIN_DEVELOPMENT	5/83	357/17949	0.0248872	0.209897	0.174473	INHBA/IGF2BP1/SALL1/GLI2/GLI1	5
RESPONSE_TO_DRUG	5/83	359/17949	0.025416	0.209897	0.174473	HMGA2/INHBA/BCHE/GAL/MGST1	5
CONNECTIVE_TISSUE_DEVELOPMENT	4/83	242/17949	0.0258751	0.209897	0.174473	HMGA2/PTHLH/COL11A1/GLI2	4
NEURAL_PRECURSOR_CELL_PROLIFERATION	3/83	138/17949	0.0261488	0.209897	0.174473	IGF2BP1/GLI2/GLI1	3
DETOXIFICATION	3/83	138/17949	0.0261488	0.209897	0.174473	S100A9/GPX2/MGST1	3
INFLAMMATORY_RESPONSE	8/83	773/17949	0.026341	0.209897	0.174473	CXCR3/IDO1/S100A8/GAL/SCN9A/S100A9/CXCL10/CXCL5	8
LEUKOCYTE_CELL_CELL_ADHESION	5/83	366/17949	0.0273236	0.209897	0.174473	IDO1/S100A8/S100A9/HAS2/GLI2	5
PEPTIDE_HORMONE_SECRETION	4/83	247/17949	0.0276176	0.209897	0.174473	FAM3B/PTPRN/GAL/CHGA	4
DIVALENT_INORGANIC_CATION_HOMEOSTASIS	6/83	499/17949	0.0280136	0.211352	0.175682	CXCR3/FASLG/S100A8/S100A9/CXCL10/CALB1	6
ADENYLATE_CYCLASE_ACTIVATING_G_PROTEIN_COUPLED_RECEPTOR_SIGNALING_PATHWAY	3/83	143/17949	0.028647	0.212905	0.176974	PTHLH/CHGA/CXCL10	3
EYE_MORPHOGENESIS	3/83	143/17949	0.028647	0.212905	0.176974	FASLG/MFAP5/CALB1	3
HUMORAL_IMMUNE_RESPONSE	5/83	373/17949	0.0293207	0.212905	0.176974	S100A8/S100A9/CHGA/CXCL10/CXCL5	5
MAINTENANCE_OF_CELL_NUMBER	3/83	148/17949	0.0312677	0.212905	0.176974	HMGA2/IGF2BP1/SALL1	3
RESPONSE_TO_BIOTIC_STIMULUS	13/83	1606/17949	0.0324635	0.215574	0.179192	SRPX/HMGA2/FASLG/ZNF683/IDO1/GBP4/S100A8/MUC21/S100A9/CHGA/CXCL10/CXCL5/MGST1	13
POSITIVE_REGULATION_OF_CYSTEINE_TYPE_ENDOPEPTIDASE_ACTIVITY	3/83	151/17949	0.0328987	0.217565	0.180847	FASLG/S100A8/S100A9	3
NEGATIVE_REGULATION_OF_LYMPHOCYTE_ACTIVATION	3/83	153/17949	0.0340104	0.222528	0.184973	INHBA/IDO1/GAL	3
REGULATION_OF_EXTRINSIC_APOPTOTIC_SIGNALING_PATHWAY	3/83	154/17949	0.0345736	0.222528	0.184973	SRPX/INHBA/FASLG	3
MORPHOGENESIS_OF_AN_EPITHELIUM	6/83	533/17949	0.036889	0.224548	0.186651	LAMA1/SALL1/CXCL10/GLI2/FREM2/TNC	6
POSITIVE_REGULATION_OF_NF_KAPPAB_TRANSCRIPTION_FACTOR_ACTIVITY	3/83	159/17949	0.0374618	0.225935	0.187804	S100A8/S100A9/CRNN	3
OSSIFICATION	5/83	399/17949	0.0375386	0.225935	0.187804	PTHLH/COL11A1/GLI2/TNC/GLI1	5
REGULATION_OF_INTRINSIC_APOPTOTIC_SIGNALING_PATHWAY	3/83	160/17949	0.0380538	0.227234	0.188884	S100A8/S100A9/MAGEA3	3
EMBRYO_DEVELOPMENT	9/83	992/17949	0.0393315	0.227234	0.188884	HMGA2/INHBA/LAMA1/MFAP5/COL11A1/SALL1/GLI2/FREM2/GLI1	9
EMBRYONIC_ORGAN_MORPHOGENESIS	4/83	277/17949	0.0395301	0.227234	0.188884	MFAP5/COL11A1/GLI2/GLI1	4
MULTICELLULAR_ORGANISM_REPRODUCTION	8/83	838/17949	0.0396765	0.227234	0.188884	CCNA1/INHBA/B4GALNT1/ROS1/PTPRN/HAS2/PCYT1B/GLI1	8
REGULATION_OF_CELL_DEATH	13/83	1659/17949	0.0406411	0.227234	0.188884	SRPX/HMGA2/INHBA/FASLG/CEACAM5/IDO1/S100A8/GAL/S100A9/CHGA/CXCL10/GLI2/MAGEA3	13
EMBRYONIC_ORGAN_DEVELOPMENT	5/83	412/17949	0.0421304	0.232658	0.193393	MFAP5/COL11A1/SALL1/GLI2/GLI1	5
APPENDAGE_DEVELOPMENT	3/83	167/17949	0.0423323	0.232867	0.193566	SALL1/GLI2/FREM2	3
GLAND_DEVELOPMENT	5/83	413/17949	0.0424971	0.232867	0.193566	LAMA1/SALL1/GLI2/TNC/GLI1	5
HEART_DEVELOPMENT	6/83	555/17949	0.0435021	0.234844	0.19521	COL11A1/HAS2/SALL1/GLI2/FREM2/GLI1	6
CELLULAR_RESPONSE_TO_LIPID	6/83	556/17949	0.0438194	0.234844	0.19521	INHBA/CXCL10/AKR1C2/TNC/CXCL5/MGST1	6
CHEMICAL_HOMEOSTASIS	10/83	1187/17949	0.0467054	0.23639	0.196495	CXCR3/FAM3B/FASLG/PTPRN/S100A8/S100A9/HAS2/AQP3/CXCL10/CALB1	10
REGULATION_OF_LYMPHOCYTE_DIFFERENTIATION	3/83	175/17949	0.0475057	0.23639	0.196495	INHBA/ZNF683/GLI2	3
EPITHELIAL_CELL_PROLIFERATION	5/83	428/17949	0.0482316	0.23639	0.196495	PTPRN/HAS2/KRT2/CRNN/GLI1	5
CELL_CYCLE_G1_S_PHASE_TRANSITION	4/83	298/17949	0.049372	0.23639	0.196495	CCNA1/INHBA/CRNN/GLI1	4
CENTRAL_NERVOUS_SYSTEM_NEURON_DIFFERENTIATION	3/83	178/17949	0.0495228	0.23639	0.196495	INHBA/SALL1/GLI2	3

## Sheet: CC
Description	GeneRatio	BgRatio	pvalue	p.adjust	qvalue	geneID	Count
COLLAGEN_CONTAINING_EXTRACELLULAR_MATRIX	11/72	423/14140	8.81521e-06	0.00149859	0.00135476	SRPX/COL4A6/S100A8/LAMA1/MFAP5/EDIL3/COL11A1/S100A9/FREM2/TNC/FIBCD1	11
EXTERNAL_ENCAPSULATING_STRUCTURE	12/72	566/14140	2.57316e-05	0.00218719	0.00197727	SRPX/TFPI2/COL4A6/S100A8/LAMA1/MFAP5/EDIL3/COL11A1/S100A9/FREM2/TNC/FIBCD1	12
BASEMENT_MEMBRANE	4/72	94/14140	0.00133403	0.0755952	0.0683399	COL4A6/LAMA1/FREM2/TNC	4
ENDOPLASMIC_RETICULUM_LUMEN	6/72	305/14140	0.00454427	0.171486	0.155027	CHGB/BCHE/COL4A6/COL11A1/TNC/PDIA2	6
INTERMEDIATE_FILAMENT_CYTOSKELETON	5/72	256/14140	0.00977326	0.276909	0.250333	KRT24/KRT78/KRT13/S100A8/KRT2	5
KERATIN_FILAMENT	3/72	96/14140	0.012901	0.290062	0.262224	KRT78/KRT13/KRT2	3
PLASMA_MEMBRANE_RAFT	3/72	112/14140	0.0194299	0.306223	0.276833	FASLG/CD8A/HAS2	3
INTERMEDIATE_FILAMENT	4/72	215/14140	0.0239453	0.306223	0.276833	KRT24/KRT78/KRT13/KRT2	4
ENDOPLASMIC_RETICULUM	16/72	1960/14140	0.0354219	0.306223	0.276833	CHGB/SRPX/BCHE/CREG2/COL4A6/MAL/COL11A1/PCYT1B/UGT1A10/TNC/UCHL1/MAGEA3/MGST1/UGT1A7/UGT1A6/PDIA2	16

## Sheet: MF
Description	GeneRatio	BgRatio	pvalue	p.adjust	qvalue	geneID	Count
EXTRACELLULAR_MATRIX_STRUCTURAL_CONSTITUENT	8/83	170/15762	3.07926e-06	0.000877589	0.000735781	SRPX/TFPI2/COL4A6/LAMA1/MFAP5/EDIL3/COL11A1/TNC	8
UDP_GLYCOSYLTRANSFERASE_ACTIVITY	6/83	146/15762	0.00011966	0.0170516	0.0142963	B4GALNT1/HAS2/UGT1A10/B4GALNT4/UGT1A7/UGT1A6	6
STRUCTURAL_MOLECULE_ACTIVITY	12/83	686/15762	0.000238483	0.0226559	0.0189949	SRPX/TFPI2/KRT24/COL4A6/KRT13/LAMA1/MAL/MFAP5/EDIL3/COL11A1/KRT2/TNC	12
MONOCARBOXYLIC_ACID_BINDING	4/83	71/15762	0.000531147	0.023715	0.0198829	S100A8/S100A9/AKR1C2/UGT1A7	4
TRANSFERASE_ACTIVITY_TRANSFERRING_HEXOSYL_GROUPS	6/83	200/15762	0.000649443	0.023715	0.0198829	B4GALNT1/HAS2/UGT1A10/B4GALNT4/UGT1A7/UGT1A6	6
SIGNALING_RECEPTOR_BINDING	19/83	1634/15762	0.000691757	0.023715	0.0198829	CHGB/GRB14/INHBA/CD8B/FAM3B/FASLG/CD8A/IGSF11/S100A8/GAL/LAMA1/EDIL3/PTHLH/S100A9/IGFL3/CXCL10/UCHL1/CXCL5/FIBCD1	19
GLUCURONOSYLTRANSFERASE_ACTIVITY	3/83	34/15762	0.000748894	0.023715	0.0198829	UGT1A10/UGT1A7/UGT1A6	3
TRANSFERASE_ACTIVITY_TRANSFERRING_GLYCOSYL_GROUPS	6/83	273/15762	0.00316541	0.0693956	0.0581821	B4GALNT1/HAS2/UGT1A10/B4GALNT4/UGT1A7/UGT1A6	6
HORMONE_ACTIVITY	4/83	122/15762	0.00392083	0.0753982	0.0632147	CHGB/INHBA/GAL/PTHLH	4
LIPID_BINDING	10/83	772/15762	0.00719129	0.108671	0.0911108	CEACAM5/GAP43/S100A8/LAMA1/MAL/S100A9/PCYT1B/UGT1A7/CALB1/PDIA2	10
RECEPTOR_REGULATOR_ACTIVITY	8/83	537/15762	0.00724471	0.108671	0.0911108	CHGB/INHBA/FAM3B/FASLG/GAL/PTHLH/CXCL10/CXCL5	8
CYTOKINE_ACTIVITY	5/83	234/15762	0.00785055	0.111324	0.0933355	INHBA/FAM3B/FASLG/CXCL10/CXCL5	5
CALCIUM_DEPENDENT_PROTEIN_BINDING	3/83	81/15762	0.00894353	0.115859	0.0971378	S100A8/S100A9/CRNN	3
ANTIOXIDANT_ACTIVITY	3/83	86/15762	0.0105284	0.130461	0.10938	S100A9/GPX2/MGST1	3
CARBOXYLIC_ACID_BINDING	4/83	184/15762	0.0161583	0.184607	0.154776	S100A8/S100A9/AKR1C2/UGT1A7	4
ORGANIC_ACID_BINDING	3/83	114/15762	0.0222821	0.203554	0.170662	S100A8/S100A9/UGT1A7	3
PEPTIDE_RECEPTOR_ACTIVITY	3/83	152/15762	0.0461879	0.23209	0.194587	CXCR3/GAL/PTH2R	3
