# Supplementary material for: Cuproptosis-related gene subtypes predict prognosis in patients with head and neck squamous cell carcinoma
Source: J Otolaryngol Head Neck Surg. 2023 Sep 12;52:58. doi: 10.1186/s40463-023-00655-4 (PMC10496405; doi:10.1186/s40463-023-00655-4)
Supplement: Supplementary file 1 — Additional file 1. The original data of this study. [file 40463_2023_655_MOESM1_ESM.zip › Appendix/Appendix 11.txt]

	HR	Lower	Upper	pvalue
CHGB	1.081832447	1.0422517	1.122916319	3.09E-05
GRB14	1.155058202	1.077444417	1.238262901	4.48E-05
SRPX	1.179947411	1.088876985	1.278634696	5.40E-05
PTPRCAP	0.849649688	0.783431469	0.921464889	8.18E-05
CCNA1	1.096374751	1.046809078	1.148287324	8.81E-05
ZFR2	0.87699094	0.819107685	0.938964586	0.000112508
CXCR3	0.873289896	0.812535966	0.938586444	0.000220838
HMGA2	1.119512876	1.052505806	1.190785905	0.000347253
INHBA	1.125741219	1.054084878	1.202268733	0.000402881
B4GALNT1	1.149584167	1.061292721	1.245220788	0.000603152
BCHE	1.086197884	1.028806782	1.1467905	0.002762644
APCDD1L	1.100412031	1.030986793	1.17451227	0.003931704
CD8B	0.90744854	0.848983213	0.969940088	0.00420524
FAM3B	0.939007886	0.899108718	0.980677632	0.004330121
TJP3	0.923267433	0.873364958	0.976021244	0.004792629
FASLG	0.899593228	0.835328093	0.968802537	0.005045107
CD8A	0.908212837	0.847929817	0.972781639	0.005928133
TFPI2	1.073755714	1.018445128	1.132070154	0.008297194
IGSF11	1.079156228	1.018448616	1.143482496	0.009761929
NAP1L2	1.090876274	1.020079255	1.16658685	0.010868441
TMPRSS2	0.947314087	0.907295301	0.989098012	0.013743265
GCSH	1.23777228	1.043397113	1.46835773	0.014423933
CXCR2P1	0.930208025	0.877080424	0.986553737	0.015653968
NKG7	0.915329278	0.851247665	0.984234932	0.016796338
ROS1	1.059104805	1.008516101	1.112231116	0.02121825
KRT24	0.957830913	0.923173621	0.993789291	0.021602102
CREG2	1.073763492	1.008811449	1.142897453	0.025123174
KRT78	0.949066691	0.906498391	0.993633957	0.025355496
ZNF556	1.086957314	1.009984041	1.169796903	0.025760518
GZMH	0.928144239	0.869068313	0.99123592	0.026161804
CEACAM5	0.953782663	0.914359533	0.994905543	0.027791569
CLCA4	0.944773948	0.898104016	0.993869082	0.02786164
C2orf54	0.938585414	0.886667263	0.993543594	0.028915014
GAP43	1.074471569	1.007280427	1.146144729	0.029007734
ZNF683	0.92951194	0.869902421	0.993206163	0.030470002
IDO1	0.943056208	0.893755389	0.995076532	0.032206835
RAB3B	1.06734059	1.004803494	1.133769879	0.034095012
GPR110	0.943581101	0.894081284	0.995821421	0.034504603
SLCO1B3	1.047014717	1.003093291	1.092859285	0.035185615
COL4A6	1.06460858	1.003835311	1.129061128	0.036380272
C1orf186	0.938954349	0.884895547	0.996315635	0.037034759
PTPRN	1.067225547	1.002796427	1.135794202	0.040471708
GBP4	0.929260231	0.86253762	1.001144248	0.053416599
KRT13	0.966253094	0.933037839	1.00065078	0.054188778
S100A8	0.950543993	0.901225655	1.002561209	0.061858366
IGF2BP1	1.042339547	0.997571523	1.089116626	0.063672567
GAL	1.050408142	0.996642015	1.107074805	0.066322089
DPF1	1.070418014	0.992490974	1.154463623	0.077544157
LAMA1	1.050244507	0.993333075	1.110416589	0.0844244
MAL	0.96083791	0.917938735	1.005741946	0.086112299
MFAP5	1.051940538	0.990651468	1.117021407	0.098077355
MUC21	0.969303125	0.934049817	1.005886978	0.09859645
EDIL3	1.052153455	0.990235521	1.117943024	0.100169359
PTHLH	1.056741163	0.988083693	1.130169331	0.107171518
COL11A1	1.038551877	0.991593556	1.087733976	0.10888637
LOC440905	1.041128652	0.990423627	1.094429534	0.11316253
SCN9A	1.040960316	0.990323465	1.094186311	0.114282866
PEG10	1.041225226	0.990181246	1.094900531	0.114922633
S100A9	0.955133161	0.901262633	1.012223654	0.120968883
HAS2	1.060549297	0.983962586	1.143097134	0.124245448
SALL1	1.053459644	0.985174373	1.126477964	0.127518585
GPX2	1.037777677	0.989316434	1.088612774	0.12829786
LOC84740	1.029829664	0.990127838	1.071123441	0.142300417
MAGEA9B	1.025961472	0.991141327	1.062004895	0.145060297
SLC6A14	0.964921172	0.919405714	1.012689887	0.147258593
CHGA	1.048316076	0.983073104	1.117888986	0.149801757
KRT2	0.969463935	0.928122121	1.012647259	0.162744432
CRNN	0.977860486	0.947079514	1.009641868	0.169756974
BTBD16	1.044243688	0.980273589	1.11238831	0.178992342
IGFL3	1.032647796	0.985157325	1.082427592	0.180728002
C1orf110	0.973848466	0.935874352	1.013363422	0.191139487
PCYT1B	1.036633969	0.980541525	1.095935214	0.204646402
MYH16	1.052977966	0.972029651	1.140667464	0.205754439
UGT1A10	1.02316783	0.985496315	1.062279375	0.231106757
AQP3	0.96338511	0.905852612	1.024571611	0.234994209
CXCL10	0.96997037	0.921537463	1.020948747	0.243252013
GLI2	1.036911132	0.971366467	1.106878538	0.27653413
JAKMIP3	1.034908194	0.972712524	1.101080683	0.277624975
FREM2	1.023121546	0.981498705	1.066509504	0.280489111
AKR1C2	1.028280868	0.976861809	1.082406472	0.286555394
TNC	1.038899349	0.962697561	1.121132847	0.326083219
SLC13A5	1.021069512	0.977919317	1.066123687	0.343730169
MAGEA6	1.013741797	0.985383551	1.042916162	0.345482838
UCHL1	1.026787285	0.971460423	1.085265136	0.349487579
CSDC2	1.028040491	0.964647169	1.095599806	0.394343683
GLI1	1.030499584	0.960607924	1.105476402	0.401710072
PLEKHG4B	1.027704962	0.963189989	1.096541181	0.408597286
CXCL5	1.021562003	0.967727352	1.078391474	0.43986552
MAGEA3	1.01129279	0.981835627	1.041633732	0.456376656
B4GALNT4	1.01803991	0.962400892	1.076895572	0.532905044
MGST1	1.012625703	0.972211899	1.054719465	0.545909556
FIBCD1	1.014609108	0.964162327	1.067695359	0.577229435
CNNM1	1.013861807	0.964317912	1.065951125	0.590137533
UGT1A7	0.991515194	0.957064318	1.027206177	0.636700326
CALB1	1.008630738	0.971704032	1.046960733	0.651533144
UGT1A6	1.007546119	0.967923452	1.048790769	0.713409022
PDIA2	0.990478542	0.932572975	1.051979597	0.755584569
MAGEA2	1.002700308	0.968037482	1.038604317	0.880578541
FAM132A	1.002521051	0.948793976	1.059290514	0.928609973
PTH2R	0.99938408	0.954281946	1.046617872	0.979138618
FGFBP2	1.000020978	0.956095133	1.045964907	0.999269697
