# Supplementary material for: Cuproptosis-related gene subtypes predict prognosis in patients with head and neck squamous cell carcinoma
Source: J Otolaryngol Head Neck Surg. 2023 Sep 12;52:58. doi: 10.1186/s40463-023-00655-4 (PMC10496405; doi:10.1186/s40463-023-00655-4)
Supplement: Supplementary file 1 — Additional file 1. The original data of this study. [file 40463_2023_655_MOESM1_ESM.zip › Appendix/Appendix 12.txt]

	time	status	CHGB	GRB14	SRPX	PTPRCAP	ZFR2	ZNF556	GZMH	C1orf186	riskScore	risk
TCGA-4P-AA8J-01	0.279452055	0	12.5914	3.736	8.1738	8.7416	0	2.9595	6.0379	6.2278	1.485903661	high
TCGA-BA-4074-01	1.265753425	1	2.3893	4.7244	8.3499	5.0935	0.4703	6.4291	3.9316	4.037	2.13608409	high
TCGA-BA-4075-01	0.775342466	1	9.462	5.206	8.8912	3.8479	0	1.3829	0.6192	1.3829	2.475740307	high
TCGA-BA-4076-01	1.136986301	1	5.4943	3.4555	10.0411	5.2576	0.6085	3.3104	2.7596	2.2244	2.499878513	high
TCGA-BA-4077-01	3.106849315	1	5.8646	3.121	7.4127	8.1858	8.8321	4.1179	6.1935	6.3633	0.482060769	low
TCGA-BA-4078-01	0.756164384	1	4.6619	1.4909	9.3281	7.1068	0.6015	5.0589	4.256	6.3293	0.786135469	low
TCGA-BA-5149-01	2.208219178	1	4.8267	1.4389	9.136	6.3167	1.2442	4.4054	3.494	2.1448	0.967769023	low
TCGA-BA-5151-01	1.978082192	0	1.0478	0.617	7.0358	6.5151	0.8484	5.0685	3.8151	7.0211	0.53763447	low
TCGA-BA-5152-01	3.528767123	0	2.8785	2.6191	9.4221	8.4012	0	1.8965	6.4165	9.6076	0.842991433	low
TCGA-BA-5153-01	4.82739726	1	0.5565	2.733	3.777	8.8918	5.9695	0	7.5928	2.5127	0.405207868	low
TCGA-BA-5555-01	1.424657534	0	0.7191	4.8311	8.1679	6.8663	0.4039	6.029	4.3265	1.9664	1.047429437	low
TCGA-BA-5556-01	1.98630137	0	2.7518	2.1289	8.5252	9.5488	1.4259	4.1319	8.5513	7.3241	0.922091231	low
TCGA-BA-5557-01	1.706849315	0	2.4876	1.4199	9.933	7.5076	1.8129	1.6298	6.191	1.8129	1.11935442	high
TCGA-BA-5558-01	5.465753425	0	0.8568	1.5982	7.1092	7.4307	1.5982	0.8568	6.9047	7.9302	0.73152588	low
TCGA-BA-5559-01	5.706849315	1	6.2518	4.3381	6.0995	9.9558	5.4018	3.3287	8.6189	3.7785	0.720585504	low
TCGA-BA-6868-01	1.293150685	1	1.7654	3.6666	9.6703	5.3432	1.8874	4.9817	3.5234	2.1042	2.154032719	high
TCGA-BA-6869-01	1.764383562	0	2.094	5.1427	6.7002	7.0057	1.3976	5.4962	5.6092	5.8734	1.016535049	low
TCGA-BA-6870-01	1.235616438	1	2.6719	1.8822	6.9429	9.5059	0.8217	4.76	3.6889	3.6453	0.300859297	low
TCGA-BA-6871-01	0.295890411	1	1.8369	5.21	7.6487	8.0215	2.1817	0.4022	7.5704	3.4123	1.783977396	high
TCGA-BA-6872-01	1.052054795	1	2.9555	5.8458	10.1358	6.9808	0	2.7067	4.4108	4.5306	1.546990282	high
TCGA-BA-6873-01	0.334246575	0	8.5374	1.5427	10.9021	7.5388	0.7118	5.4293	5.4078	6.8554	1.263044456	high
TCGA-BA-7269-01	3.487671233	0	6.6194	4.521	6.1471	7.8891	1.5832	0.9986	5.4236	6.1266	0.745653084	low
TCGA-BA-A4IF-01	2.452054795	0	8.6984	6.6258	8.9794	5.8002	4.4626	4.7401	2.5052	3.8643	1.554724602	high
TCGA-BA-A4IG-01	2.342465753	0	3.6269	2.7839	5.4833	8.1455	9.1674	2.2584	5.7319	3.0266	0.358885596	low
TCGA-BA-A4IH-01	1.704109589	0	5.0753	5.1068	7.3659	6.9418	8.3566	3.0114	6.0698	2.3475	1.185725201	high
TCGA-BA-A4II-01	2.515068493	0	4.3026	3.603	5.7208	7.207	0.92	6.1861	4.5966	5.4387	0.878476078	low
TCGA-BA-A6D8-01	2.328767123	0	8.8771	0.7527	5.4644	8.8854	1.2448	4.2849	3.7365	2.8408	0.30343337	low
TCGA-BA-A6DA-01	0.961643836	0	1.0606	3.1044	7.4579	8.0371	0	3.1044	5.9994	6.3652	0.579989024	low
TCGA-BA-A6DB-01	0.591780822	0	12.5492	5.9031	7.9933	9.6959	2.7589	4.2824	7.3029	4.8993	1.430926619	high
TCGA-BA-A6DD-01	0.473972603	1	2.0304	2.6187	8.3978	9.0669	1.612	2.0304	7.3711	4.0824	0.961985082	low
TCGA-BA-A6DE-01	1.205479452	0	4.551	2.3991	6.9777	6.0407	0.4396	7.0608	4.364	6.1388	1.429202442	high
TCGA-BA-A6DG-01	0.189041096	1	13.1419	4.3212	11.3527	7.2839	0.5723	4.4229	5.845	4.6637	3.396357009	high
TCGA-BA-A6DI-01	0.920547945	1	6.086	2.9289	7.6979	6.1507	0.4742	5.4272	3.831	1.5586	1.29878879	high
TCGA-BA-A6DJ-01	1.115068493	1	3.0635	0.8999	9.1535	7.4154	0.5189	0	7.5178	7.1335	1.622883389	high
TCGA-BA-A6DL-01	1.706849315	0	3.238	3.699	4.508	6.8522	0.5301	5.1728	4.7652	4.086	0.979310679	low
TCGA-BA-A8YP-01	1.367123288	0	7.067	5.0152	7.7596	6.0291	0.8592	6.3788	2.2213	0.4926	1.661936427	high
TCGA-BB-4217-01	0.512328767	0	5.1206	2.898	8.0491	11.3051	2.0134	2.0134	5.2413	4.2066	0.299191383	low
TCGA-BB-4223-01	8.824657534	0	2.3324	0	4.4387	9.3383	8.6694	1.0065	7.9672	3.099	0.283116629	low
TCGA-BB-4224-01	0.761643836	0	4.4641	3.2785	4.0903	5.3844	2.3569	1.2475	2.5943	7.3339	0.462161745	low
TCGA-BB-4225-01	0.4	0	1.2835	0	4.8385	9.5796	8.6686	5.1612	8.69	5.7472	0.25313764	low
TCGA-BB-4227-01	0.367123288	0	3.3788	3.7935	8.8965	4.5403	1.313	0.9926	3.4459	1.7967	2.919031879	high
TCGA-BB-4228-01	1.531506849	0	2.5129	1.1223	5.645	7.2296	8.5668	0.4775	6.2316	2.4102	0.49559379	low
TCGA-BB-7861-01	1.868493151	0	2.2721	0	3.7832	10.2515	7.9802	4.6947	8.3228	5.354	0.183769416	low
TCGA-BB-7862-01	3.060273973	0	4.7166	5.343	8.6044	5.7294	0	1.3023	3.4459	2.7001	1.627811265	high
TCGA-BB-7863-01	2.808219178	0	2.9022	0.8556	4.0691	4.9706	0.4903	1.7775	1.7775	7.0979	0.470665184	low
TCGA-BB-7864-01	4.183561644	0	0.4513	5.9956	5.5963	4.5933	0	6.354	3.2399	2.8567	1.379420788	high
TCGA-BB-7866-01	3.747945205	0	1.861	5.3125	3.7454	8.261	7.9765	0	6.0863	5.9957	0.336032704	low
TCGA-BB-7870-01	5.523287671	0	1.7327	3.5469	6.2266	6.7345	0.9482	4.391	5.9294	1.5154	1.741089695	high
TCGA-BB-7871-01	2.054794521	0	5.1377	4.8122	8.814	6.2831	3.4358	4.5244	4.777	1.0115	2.229538615	high
TCGA-BB-7872-01	3.2	0	5.2932	3.3726	6.0469	5.7967	0.475	2.5056	5.3632	8.1619	1.418275239	high
TCGA-BB-8596-01	5.920547945	0	8.2146	3.7549	9.1928	7.213	2.3067	2.922	3.7549	3.5269	1.372283122	high
TCGA-BB-8601-01	1.709589041	0	3.8625	5.8995	8.6815	5.4019	0	2.079	1.84	2.079	1.298350492	high
TCGA-BB-A5HU-01	2.142465753	0	8.1756	6.6198	10.6968	6.3079	0	3.3401	2.5312	7.3725	1.524957164	high
TCGA-BB-A5HY-01	0.879452055	1	7.2054	6.1665	8.1694	5.1864	1.6966	6.5855	3.6096	0	2.757037787	high
TCGA-BB-A5HZ-01	2.265753425	0	1.3771	4.7598	6.8648	5.8441	0	5.3173	2.8855	2.5341	1.020465344	low
TCGA-BB-A6UM-01	1.076712329	0	1.3043	3.6732	3.6732	8.9016	8.3623	0.7948	7.5574	5.1362	0.304734871	low
TCGA-BB-A6UO-01	0.734246575	1	0.7544	2.1488	8.5627	5.8062	0	4.1837	4.1837	4.4335	1.361885601	high
TCGA-C9-A47Z-01	0.523287671	1	6.716	2.3108	9.6461	5.8619	0.647	1.9372	3.9211	0.647	1.801757195	high
TCGA-C9-A480-01	1.057534247	0	10.3909	3.5198	5.1457	6.3268	0.5836	2.1667	5.7508	8.9043	1.402745379	high
TCGA-CN-4722-01	4.063013699	0	2.2671	2.8474	8.4152	8.0837	0	0.966	4.4887	4.9334	0.707511176	low
TCGA-CN-4723-01	4.654794521	0	5.8555	3.4076	8.6661	7.1112	1.5471	5.9211	5.5705	3.9644	1.480114333	high
TCGA-CN-4725-01	3.169863014	0	7.9589	5.2678	5.799	4.7134	0.7198	4.1557	2.2875	5.8565	1.427671438	high
TCGA-CN-4726-01	0.389041096	1	4.6966	1.9631	8.5662	5.7793	1.1108	0.6597	4.0578	4.8782	1.222208588	high
TCGA-CN-4727-01	4.273972603	0	0.5653	7.6163	6.7986	4.4023	0	4.9863	1.5453	2.6499	2.169587923	high
TCGA-CN-4728-01	4.723287671	0	9.8207	2.6998	8.2835	8.0541	1.7183	3.8364	5.4463	3.0582	1.379212213	high
TCGA-CN-4729-01	1.073972603	0	4.0871	1.9039	6.6981	7.0562	0	4.1254	3.8333	5.9913	0.717287255	low
TCGA-CN-4730-01	2.238356164	0	2.3756	4.2169	5.9869	4.4281	0	5.6563	1.6298	3.89	0.932067521	low
TCGA-CN-4731-01	2.734246575	1	1.2567	4.8241	7.5941	5.6861	0.5491	5.3517	3.8968	3.4231	1.50232647	high
TCGA-CN-4733-01	4.345205479	0	5.7898	1.9866	7.6404	10.5164	1.3112	2.9843	7.3176	5.1119	0.507429482	low
TCGA-CN-4734-01	4.630136986	0	1.5116	0.9453	6.2822	7.9948	0.5487	0.5487	7.9974	5.6588	1.123908118	high
TCGA-CN-4735-01	4.75890411	0	10.7686	2.0158	5.3825	7.2807	3.6776	0.8164	5.4963	8.1903	0.903400555	low
TCGA-CN-4736-01	1.082191781	1	7.0486	4.7073	8.3041	8.4145	0.8669	3.7832	7.7548	6.7339	1.699412024	high
TCGA-CN-4737-01	1.712328767	0	10.1523	4.2886	7.1737	6.1881	1.4901	5.7034	2.9606	6.1427	1.028844734	low
TCGA-CN-4738-01	1.194520548	1	5.0237	2.2906	7.5859	8.0704	1.1162	3.8703	5.711	5.1556	0.720042755	low
TCGA-CN-4739-01	3.819178082	1	6.3806	1.6457	5.5032	8.6043	2.1853	5.7609	6.757	8.4577	0.636536662	low
TCGA-CN-4740-01	2.298630137	1	8.1613	4.5761	7.9172	7.871	0.8171	4.9759	7.0776	6.072	2.135125855	high
TCGA-CN-4741-01	6.134246575	0	1.4358	3.5746	4.576	6.8487	7.5486	4.2012	5.2546	2.5298	0.510454613	low
TCGA-CN-4742-01	1.087671233	1	8.9109	1.7997	8.9013	7.147	0	2.3934	3.8192	6.2508	1.140255419	high
TCGA-CN-5355-01	3.501369863	0	12.8863	2.18	8.8272	6.6923	0.8358	6.6702	3.3809	3.8421	1.693038066	high
TCGA-CN-5356-01	3.860273973	0	5.1011	6.7919	7.9444	7.0136	0	7.507	5.1663	3.7417	2.119044697	high
TCGA-CN-5358-01	0.715068493	1	5.1995	4.7297	8.9576	9.5693	1.8291	3.0416	6.615	4.7975	0.911722106	low
TCGA-CN-5359-01	1.032876712	1	6.6251	7.033	7.4119	8.4509	1.3854	5.6536	6.2748	2.9583	1.685674073	high
TCGA-CN-5360-01	5.942465753	0	8.35	5.6166	7.7861	8.8134	1.1937	6.1917	6.8366	2.7178	1.527463711	high
TCGA-CN-5361-01	5.808219178	1	2.3128	4.4986	10.6417	6.6017	0.9121	3.2955	4.3505	7.7172	1.486258184	high
TCGA-CN-5363-01	0.693150685	1	9.2971	0.9728	11.7055	7.5927	0	2.1273	6.0333	5.8766	2.246980697	high
TCGA-CN-5364-01	1.350684932	1	4.728	2.3576	5.904	6.9455	1.322	4.7483	4.3838	8.2551	0.697662046	low
TCGA-CN-5365-01	0.961643836	1	3.4638	3.0526	7.8422	7.1946	0.542	3.4029	6.8109	1.7138	2.361147675	high
TCGA-CN-5366-01	0.98630137	1	10.1741	1.8004	11.1792	6.9839	0.438	5.7319	7.1766	1.4718	3.751816939	high
TCGA-CN-5367-01	0.964383562	1	4.3708	4.2877	8.8979	6.0243	0.8255	0.471	3.2469	8.3109	1.253450151	high
TCGA-CN-5369-01	1.04109589	1	2.4861	2.6869	8.4424	8.8203	1.8117	4.4815	7.0712	5.6182	0.952228628	low
TCGA-CN-5370-01	0.709589041	1	9.981	5.7358	9.3767	7.7072	0.6728	3.7204	5.6098	6.9918	1.692911854	high
TCGA-CN-5373-01	4.339726027	0	4.3671	1.9537	6.8088	7.9988	1.285	0.5645	5.0059	8.0954	0.48764647	low
TCGA-CN-5374-01	4.745205479	1	2.2997	4.2215	5.0174	9.8106	8.5094	0.9862	6.3123	3.6182	0.247603436	low
TCGA-CN-6010-01	4.17260274	0	4.2665	4.0845	8.2692	7.8057	1.5364	6.2091	5.4826	4.2947	0.98839929	low
TCGA-CN-6011-01	2.556164384	0	4.1259	0.6485	8.2482	7.0762	0.6485	5.7026	5.222	7.6975	1.012365779	low
TCGA-CN-6012-01	4	0	2.8351	2.2557	6.194	8.6585	0.5578	5.2587	6.4569	3.5089	0.695395092	low
TCGA-CN-6013-01	1.991780822	1	6.2973	0.5427	9.7899	8.9181	1.245	1.7153	7.4885	8.8166	0.784148733	low
TCGA-CN-6016-01	3.953424658	0	10.0879	5.965	8.8084	8.4153	1.6164	5.1749	4.1317	7.4173	1.026134517	low
TCGA-CN-6017-01	2.336986301	1	10.7131	7.93	8.9305	10.3973	2.3329	6.5964	8.8132	6.7666	2.134310816	high
TCGA-CN-6018-01	1.589041096	1	5.9369	4.7352	7.668	7.7547	0.5358	4.5811	6.3487	5.4204	1.805495284	high
TCGA-CN-6019-01	2.843835616	0	10.6711	3.1378	7.8347	7.9815	2.3676	2.2144	6.7978	2.5061	1.785635812	high
TCGA-CN-6020-01	0.561643836	1	5.4713	3.2207	6.6247	6.7937	0	1.8592	4.0677	3.8658	1.233164798	high
TCGA-CN-6021-01	0.756164384	1	2.6268	4.7982	5.5725	8.0421	0	7.0476	5.2546	2.3883	0.740390275	low
TCGA-CN-6022-01	0.769863014	1	11.3463	5.4213	9.5145	6.9321	0	4.0492	3.3058	5.7833	1.969683025	high
TCGA-CN-6023-01	4.339726027	0	3.2291	3.2971	5.445	9.2797	0.7478	2.5803	7.5283	4.1683	0.71199393	low
TCGA-CN-6024-01	0.923287671	1	10.0527	3.9784	8.0985	3.8539	1.2032	5.8331	1.85	4.3294	1.96291547	high
TCGA-CN-6988-01	0.871232877	0	7.1428	4.1813	4.4974	5.0192	0	6.3789	2.8776	0.7092	1.324274076	high
TCGA-CN-6989-01	2.684931507	1	6.3599	3.9828	9.3039	7.002	1.3839	3.9531	3.3241	1.5517	1.415987761	high
TCGA-CN-6992-01	2.920547945	0	6.1543	4.3739	7.7971	6.7167	0.3676	4.2473	3.5169	2.5688	1.145345549	high
TCGA-CN-6994-01	3.24109589	0	4.1366	4.5417	7.3464	6.5514	0.6026	3.8032	3.6328	6.5594	0.93280877	low
TCGA-CN-6995-01	0.306849315	1	10.9929	0.5002	6.7538	8.2769	0.8709	3.0806	7.5665	8.3336	0.892179372	low
TCGA-CN-6996-01	1.452054795	1	11.2894	4.6723	7.6044	8.3333	1.2394	4.8699	5.9036	7.7642	1.198590305	high
TCGA-CN-6997-01	2.706849315	1	2.6144	2.4737	6.5115	5.6992	0.8906	3.2964	2.9159	4.7032	0.6411057	low
TCGA-CN-6998-01	0.978082192	1	9.1976	4.1153	7.1126	6.0668	0.4383	1.2751	4.8603	6.4765	1.782114497	high
TCGA-CN-A497-01	2.917808219	0	3.1521	1.7931	6.5949	7.6525	1.3099	5.7352	4.0256	6.5726	0.455625726	low
TCGA-CN-A498-01	2.117808219	1	4.6035	1.7565	8.9646	7.1719	0.9646	0	4.8614	8.8003	0.922595529	low
TCGA-CN-A499-01	1.964383562	0	1.9823	3.5803	4.2576	7.952	7.0083	0	7.5033	2.1285	0.639453802	low
TCGA-CN-A49A-01	1.44109589	1	8.0688	5.3174	8.222	5.6979	1.9172	4.7	1.9172	7.3154	1.328059852	high
TCGA-CN-A49B-01	2.476712329	0	4.2373	2.0723	5.3357	8.1888	0	2.2214	6.967	7.6552	0.627724211	low
TCGA-CN-A49C-01	1.767123288	0	0.9343	4.1943	5.6094	7.9795	8.9897	0	5.5684	7.2966	0.277404145	low
TCGA-CN-A63T-01	0.616438356	0	7.9121	6.6884	8.1419	8.536	0.5481	4.6721	6.4269	2.2318	1.792716419	high
TCGA-CN-A63U-01	2.64109589	0	4.7692	0.5239	6.6494	6.6867	0.5239	5.171	2.3047	2.4272	0.52322445	low
TCGA-CN-A63V-01	1.860273973	0	7.2467	6.0579	9.8883	7.4078	0.6424	5.7919	4.6506	5.4837	1.678119355	high
TCGA-CN-A63W-01	1.032876712	1	1.9567	4.2566	7.6188	6.0544	0.8666	6.5988	3.6937	7.0878	1.150511769	high
TCGA-CN-A641-01	1.005479452	0	1.9554	6.839	7.0729	5.6058	0	3.6454	2.1008	6.6153	0.833115969	low
TCGA-CN-A642-01	0.224657534	1	9.0469	2.9069	8.4248	8.2554	0	3.0753	8.0047	5.6634	2.427374384	high
TCGA-CN-A6UY-01	1.953424658	0	1.6804	0.6335	1.4081	10.1844	9.0728	0	9.6435	0.6335	0.266511622	low
TCGA-CN-A6V1-01	1.652054795	0	5.9348	1.4881	4.1082	13.2344	7.7656	1.1397	9.7486	6.894	0.131463155	low
TCGA-CN-A6V3-01	2.032876712	0	2.4568	5.864	6.5223	7.6523	0.4585	5.836	7.1196	3.319	1.457615841	high
TCGA-CN-A6V6-01	1.739726027	0	9.3111	2.0681	5.388	9.6323	8.2436	2.2726	8.5419	5.2736	0.492225199	low
TCGA-CN-A6V7-01	1.62739726	0	0.4348	4.0728	3.7345	7.4836	8.6859	2.4784	6.3558	2.1755	0.454320433	low
TCGA-CQ-5323-01	4.016438356	0	3.6995	3.6995	5.3424	7.8938	6.5718	3.999	6.3027	8.2667	0.423526408	low
TCGA-CQ-5324-01	4.364383562	0	1.3974	1.8967	7.5408	6.9868	0.6273	1.0632	7.0114	4.642	1.634654857	high
TCGA-CQ-5325-01	1.791780822	1	8.0124	6.0788	9.1303	10.3336	0.8737	5.7842	8.1541	6.7929	1.18215683	high
TCGA-CQ-5326-01	0.243835616	1	3.1054	4.9739	9.4051	5.2567	0	5.1791	4.9739	5.6393	2.801333069	high
TCGA-CQ-5327-01	4.547945205	0	7.292	2.1257	7.6332	8.6521	0	2.1257	7.7569	7.5093	1.379333806	high
TCGA-CQ-5329-01	5.871232877	0	8.5103	5.6816	8.1904	7.4487	0	5.3399	5.9948	6.8545	1.585905349	high
TCGA-CQ-5330-01	5.197260274	0	9.9392	5.0831	10.1374	8.0046	0.6482	4.0281	5.9863	7.2468	1.540861689	high
TCGA-CQ-5331-01	3.832876712	0	3.8643	6.2564	6.8928	8.9535	0.6463	5.3816	7.0394	6.8007	0.943389686	low
TCGA-CQ-5332-01	0.868493151	1	5.7878	6.7406	7.8789	6.0775	0	5.3547	4.076	1.3422	2.9910087	high
TCGA-CQ-5333-01	0.934246575	1	11.4671	5.4928	6.4466	9.5591	1.5031	5.473	7.7277	8.827	1.22733477	high
TCGA-CQ-5334-01	0.353424658	1	4.4742	0.9586	7.5959	8.5815	0	5.8599	6.7809	6.8474	0.666987426	low
TCGA-CQ-6218-01	3.432876712	0	3.2424	1.6397	7.7088	7.0964	0	4.8961	5.1917	7.4919	0.92035541	low
TCGA-CQ-6219-01	1.312328767	1	7.255	3.933	9.0341	8.5131	1.0888	4.4861	8.1142	7.825	1.515527963	high
TCGA-CQ-6220-01	2.698630137	1	7.9103	2.7884	4.9327	6.5698	0.6202	3.4153	5.2503	3.0908	1.114971043	high
TCGA-CQ-6221-01	2.739726027	0	1.5713	2.3055	9.505	5.3722	0.5781	0	4.0251	7.1394	1.422643714	high
TCGA-CQ-6222-01	5.523287671	0	10.1483	7.5598	7.3522	9.1716	1.2978	4.819	7.9023	7.3393	2.269067182	high
TCGA-CQ-6223-01	3.912328767	0	0.7832	1.4867	4.7525	7.0109	0.4441	2.5075	5.5255	7.6175	0.492557354	low
TCGA-CQ-6224-01	4.715068493	0	10.5916	4.3577	10.5027	7.1957	0.4181	5.1415	2.9495	1.7458	1.556902291	high
TCGA-CQ-6225-01	1.104109589	1	7.5631	6.193	5.0887	4.978	0.4425	5.2056	2.4082	2.8996	1.398698882	high
TCGA-CQ-6227-01	0.353424658	1	12.4533	4.9979	9.8884	7.3748	0.7121	3.749	3.9108	5.3079	1.538534104	high
TCGA-CQ-6228-01	1.249315068	1	7.6025	7.2742	6.5973	6.4643	0.4233	6.5403	1.6069	0.4233	1.141065154	high
TCGA-CQ-6229-01	3.230136986	0	8.9827	3.7109	8.2564	6.6905	0.758	4.9082	6.2411	6.8197	1.723656307	high
TCGA-CQ-7063-01	5.843835616	0	1.4544	1.1112	9.2815	8.4354	1.9637	0	7.2519	7.4939	0.730544607	low
TCGA-CQ-7065-01	4.460273973	0	6.9145	0.5426	8.9435	2.2182	0	5.1015	0	4.4894	1.525029465	high
TCGA-CQ-7067-01	1.394520548	0	9.151	3.6386	5.8211	6.8392	0.4299	1.9172	4.3284	7.3217	0.842860174	low
TCGA-CQ-7068-01	3.58630137	0	2.2359	3.2884	9.3488	9.0832	0.4193	0.4193	9.0931	9.2185	1.535971156	high
TCGA-CQ-7069-01	3.490410959	0	4.358	0.7226	8.8699	5.3685	1.2019	1.561	3.5114	6.5937	0.92758029	low
TCGA-CQ-7071-01	3.591780822	0	2.7649	1.1106	7.2287	7.2398	0	3.7817	6.3906	6.6289	1.241438992	high
TCGA-CQ-7072-01	6.463013699	0	7.5189	6.1384	9.3649	5.415	1.2563	5.6191	1.7289	5.6054	1.755545328	high
TCGA-CQ-A4C6-01	3.706849315	0	7.4996	1.9389	9.0513	7.1806	0	3.51	5.0902	7.4381	1.069449944	low
TCGA-CQ-A4C7-01	0.967123288	1	9.5168	3.8975	10.1433	6.4635	0	4.1126	5.2446	4.4015	2.318091291	high
TCGA-CQ-A4C9-01	1.936986301	0	1.8357	5.9814	6.7534	6.7465	1.3457	3.8948	3.2051	3.7915	1.046167376	low
TCGA-CQ-A4CB-01	2.446575342	0	2.5439	0.9755	9.4121	6.4825	0	2.6587	3.6548	4.4763	1.083606965	high
TCGA-CQ-A4CD-01	2.8	0	1.6199	5.6805	8.8897	6.9942	1.6199	4.0934	5.3728	3.8032	1.416043082	high
TCGA-CQ-A4CE-01	2.457534247	0	7.2261	1.9445	6.6294	7.6387	1.7133	4.3884	6.4992	7.4728	0.909315863	low
TCGA-CQ-A4CG-01	1.178082192	1	3.9949	7.5073	10.4404	3.8408	0.4894	4.5862	1.1451	1.7754	3.095550631	high
TCGA-CQ-A4CH-01	1.038356164	1	10.003	3.1218	8.3851	6.4424	0	4.0004	0.8568	2.0855	0.812386221	low
TCGA-CQ-A4CI-01	2.602739726	0	8.1314	2.5127	6.7022	5.1734	0.5139	6.7772	2.5127	1.4391	1.144024262	high
TCGA-CR-5243-01	7.019178082	0	4.1269	0.418	5.4268	8.4271	8.6547	0.418	5.5968	6.525	0.217141024	low
TCGA-CR-5247-01	0.980821918	0	6.2966	6.0449	7.9013	3.6481	0	4.0645	0	1.8567	1.718177731	high
TCGA-CR-5248-01	4.556164384	0	2.1439	1.5627	2.6721	11.2156	7.1215	0.5739	10.4356	3.0579	0.279216062	low
TCGA-CR-5249-01	3.156164384	0	4.3466	0.8024	5.6362	9.9806	7.6494	1.9914	5.856	6.118	0.156136414	low
TCGA-CR-5250-01	2.189041096	0	2.6054	0.8338	4.7452	8.7434	8.2112	0.8338	5.8608	3.7568	0.22438004	low
TCGA-CR-6467-01	4.868493151	0	2.5927	1.3725	4.7666	10.4744	7.679	0	8.4635	3.1611	0.267282412	low
TCGA-CR-6470-01	4.167123288	0	1.6855	3.7214	5.4906	10.5653	7.4961	1.076	6.7116	5.2316	0.195096191	low
TCGA-CR-6471-01	3.293150685	1	2.0444	0.8328	5.8094	9.1282	6.713	1.119	6.7237	8.0755	0.220971777	low
TCGA-CR-6472-01	2.876712329	0	0.5854	0	6.4277	8.0293	6.6381	1.8084	5.1511	3.8087	0.252904259	low
TCGA-CR-6473-01	3.082191781	0	0.5427	1.9031	3.7852	7.1086	8.0446	0	4.9394	0	0.348532992	low
TCGA-CR-6474-01	1.545205479	1	11.1762	3.3999	10.0534	7.0954	0.4109	2.9854	5.3529	2.1026	2.548813512	high
TCGA-CR-6477-01	1.408219178	0	7.0821	4.8022	8.4656	8.0421	0.487	1.3818	3.2374	4.5034	0.929564787	low
TCGA-CR-6478-01	0.501369863	1	5.346	3.7884	9.6989	8.9551	1.151	5.1859	7.4609	8.4212	1.398418213	high
TCGA-CR-6480-01	0.991780822	0	1.5748	3.8926	4.0445	7.8261	7.354	0	6.2008	4.9394	0.374967186	low
TCGA-CR-6481-01	0.852054795	0	3.323	1.0281	5.458	10.7426	7.1707	1.45	8.7279	5.1695	0.272657057	low
TCGA-CR-6482-01	0.945205479	0	12.5066	4.8868	6.9196	10.0597	7.1107	0	6.1792	2.9134	0.618476023	low
TCGA-CR-6484-01	0.969863014	0	1.6837	3.0143	6.3335	9.1936	0	3.9221	5.7095	10.0186	0.319921167	low
TCGA-CR-6487-01	0.64109589	0	3.4404	1.6378	5.1352	10.7536	7.51	0.7689	9.4743	4.4441	0.327490634	low
TCGA-CR-6488-01	1.038356164	0	9.9839	3.3734	10.1124	7.3105	0	3.5612	4.9322	7.3203	1.88471046	high
TCGA-CR-6491-01	1.898630137	0	2.7734	1.2982	8.0479	7.1305	0	5.8799	5.9944	5.9383	1.135388231	high
TCGA-CR-6492-01	1.312328767	0	2.1776	2.7308	7.0796	7.7687	0.4355	4.9188	5.5488	7.2124	0.647767628	low
TCGA-CR-6493-01	0.77260274	1	2.8392	3.3553	6.5022	5.0749	0.8233	4.3662	2.9865	3.6038	0.929053472	low
TCGA-CR-7364-01	3.931506849	0	2.3946	4.6836	6.5715	5.2973	0	4.9452	3.3136	6.2946	1.368907431	high
TCGA-CR-7365-01	3.263013699	0	13.1226	2.8151	7.7172	5.4225	0.8112	5.2472	4.0419	3.3301	3.15606666	high
TCGA-CR-7367-01	3.945205479	0	4.3409	5.0926	8.0142	7.3114	1.01	6.4404	5.377	4.6041	1.233190352	high
TCGA-CR-7368-01	3.410958904	0	2.18	2.2708	6.1081	7.6915	8.0688	1.3054	4.5463	3.5354	0.32542104	low
TCGA-CR-7369-01	2.98630137	1	4.3839	3.7741	6.5475	7.3283	8.3843	3.4514	5.349	4.8631	0.536664796	low
TCGA-CR-7370-01	0.287671233	0	8.4125	4.2069	7.2762	6.7836	0.6619	4.4181	5.5455	2.9976	1.731681005	high
TCGA-CR-7371-01	0.257534247	1	6.8956	3.4538	7.8389	8.258	2.0706	6.1437	5.7354	3.2532	1.164592617	high
TCGA-CR-7372-01	2.079452055	0	10.2975	3.1331	6.6171	6.7733	0.5178	5.3782	3.3317	5.587	0.856717347	low
TCGA-CR-7373-01	2.435616438	0	1.9943	0.4573	4.8568	7.7515	0.4573	4.8935	6.951	6.8567	0.549662439	low
TCGA-CR-7374-01	0.082191781	0	8.2203	5.53	7.4743	8.2261	1.1376	6.3471	4.8581	3.945	1.335359603	high
TCGA-CR-7376-01	2.663013699	0	6.6915	1.5666	8.475	9.2337	2.2007	1.8544	7.9111	8.1787	0.956641318	low
TCGA-CR-7377-01	0.764383562	1	9.9135	2.561	10.3335	9.4289	0.7656	3.8731	7.0398	4.9912	1.509011545	high
TCGA-CR-7379-01	2.838356164	0	9.1919	2.9631	9.4781	5.7704	0	5.6143	3.7862	6.1164	1.871108318	high
TCGA-CR-7380-01	1.660273973	1	7.6934	2.9938	8.3351	6.7412	1.5803	5.4025	3.6939	6.9472	0.903855088	low
TCGA-CR-7382-01	2.180821918	0	7.0336	1.6797	11.1914	8.1815	0.3948	2.3484	6.3051	5.7349	1.640361232	high
TCGA-CR-7383-01	1.42739726	1	8.7282	3.9156	8.574	8.7344	1.29	3.1022	5.5731	5.0033	1.164946801	high
TCGA-CR-7385-01	2.731506849	0	2.6927	1.2427	5.3683	9.211	7.9279	0	6.3141	3.3047	0.252469584	low
TCGA-CR-7386-01	3.917808219	0	6.6211	1.7192	9.1924	8.3256	0	2.1502	6.48	7.1321	1.007332311	low
TCGA-CR-7388-01	2.254794521	1	4.2683	2.6563	8.902	8.696	0.6685	3.9207	5.5537	4.4736	0.703011979	low
TCGA-CR-7389-01	1.073972603	0	2.2536	0	6.8652	7.3193	2.3751	6.0146	4.4276	4.1834	0.520137031	low
TCGA-CR-7390-01	4.131506849	0	4.892	5.0994	8.4571	4.8156	1.8789	5.8096	1.3393	4.7759	1.075367882	high
TCGA-CR-7391-01	2.501369863	0	6.7126	3.7615	8.5262	9.2521	1.2925	4.275	6.8639	6.3941	0.90249992	low
TCGA-CR-7392-01	3.904109589	0	8.756	1.981	8.232	9.0621	1.5681	4.5302	5.6893	7.5483	0.559987215	low
TCGA-CR-7393-01	2.720547945	0	6.2547	3.1747	9.9539	9.5188	0.6939	2.0315	6.461	6.3452	0.890293002	low
TCGA-CR-7394-01	3.687671233	0	6.8713	1.5531	6.9182	9.2717	0	2.8969	8.4639	7.0919	1.057559013	low
TCGA-CR-7395-01	2.547945205	0	5.4221	1.6627	8.7908	9.0661	1.6627	1.9591	7.5435	7.3464	0.938153428	low
TCGA-CR-7397-01	2.065753425	0	8.5087	4.0782	9.1711	7.7929	0	2.9654	3.6913	5.0348	1.139186751	high
TCGA-CR-7398-01	0.42739726	0	3.6067	2.0686	9.7827	6.1636	1.7639	4.8755	3.6532	6.0022	0.831300566	low
TCGA-CR-7399-01	0.495890411	0	2.5754	2.261	5.1469	8.9393	0.3694	4.3194	8.0597	4.5345	0.891314376	low
TCGA-CR-7401-01	2.950684932	0	7.4773	3.5606	8.7984	7.1233	0	3.6759	4.5594	7.4411	1.082005741	high
TCGA-CR-7402-01	2.495890411	0	2.3557	2.0073	6.0815	7.8299	0.8669	4.8446	5.1312	3.7094	0.493842365	low
TCGA-CR-7404-01	4.032876712	0	1.9442	4.0993	7.3236	9.2268	8.1574	3.7718	6.8877	6.6077	0.371125496	low
TCGA-CV-5430-01	11.61917808	0	3.5304	3.4662	4.2925	8.1572	4.7621	4.255	6.0734	1.0037	0.804611683	low
TCGA-CV-5431-01	1.430136986	1	2.0698	2.9872	7.0632	9.1366	0.6164	2.9872	7.813	7.0516	0.833669739	low
TCGA-CV-5432-01	10.76712329	0	4.1162	4.9327	7.7672	7.1022	0	2.865	4.872	3.1971	1.380909425	high
TCGA-CV-5434-01	9.079452055	1	8.1955	3.1849	8.86	7.676	3.2448	4.3952	4.1972	2.9169	1.076368767	high
TCGA-CV-5435-01	6.353424658	1	9.3727	3.5317	7.7639	4.9039	0.9401	6.1082	2.2249	1.721	1.619754965	high
TCGA-CV-5436-01	1.6	1	6.4953	2.9169	7.8253	6.4627	0.5888	4.6258	5.2967	6.698	1.261523715	high
TCGA-CV-5439-01	1.495890411	1	1.2019	0.9007	4.9297	7.6406	0	0.9007	5.5397	6.8672	0.396662771	low
TCGA-CV-5440-01	8.95890411	0	9.5917	5.4363	8.7535	5.843	1.0598	4.5041	3.009	6.1378	1.356974913	high
TCGA-CV-5441-01	7.906849315	0	1.7407	0.9537	7.3941	7.2857	0.5542	5.6757	5.4624	6.7892	0.684772309	low
TCGA-CV-5442-01	6.375342466	0	0.6077	1.034	3.059	5.1527	9.121	2.8651	3.9697	4.7651	0.317444725	low
TCGA-CV-5443-01	7.62739726	0	0.6705	1.9847	6.1458	9.2839	8.353	1.1264	8.2418	6.1458	0.351013993	low
TCGA-CV-5444-01	6.676712329	0	13.3585	3.5236	8.809	7.9218	1.3219	5.7549	5.0224	6.3923	1.366867854	high
TCGA-CV-5966-01	1.493150685	1	5.72	4.149	8.5489	7.383	0	4.32	5.6034	4.4485	1.934266391	high
TCGA-CV-5970-01	1.112328767	1	8.9202	1.3272	6.7703	6.829	0	2.4667	4.8159	6.4845	1.223296612	high
TCGA-CV-5971-01	1.920547945	0	14.0058	7.0651	9.5057	9.1834	1.2897	7.434	6.0989	6.0989	1.74002464	high
TCGA-CV-5973-01	7.235616438	0	1.8689	1.5799	7.2685	5.8913	0	3.3623	2.4962	7.9172	0.429114875	low
TCGA-CV-5976-01	4.049315068	0	10.1723	4.2102	9.3546	5.8232	0	4.7228	1.7669	3.8809	1.25598725	high
TCGA-CV-5977-01	5.04109589	0	5.0424	1.2814	8.4517	6.0203	0.5626	4.5197	3.3976	6.1901	0.737022084	low
TCGA-CV-5978-01	0.589041096	1	5.2493	3.1319	8.0822	5.6775	0	5.9665	3.9389	3.3162	1.517908728	high
TCGA-CV-5979-01	3.602739726	0	4.1326	3.5106	8.0249	5.6751	0.9599	1.2737	2.8367	6.7396	0.878286996	low
TCGA-CV-6003-01	4.561643836	0	4.6402	2.7193	8.7057	5.142	0.4844	4.7513	3.0323	4.9128	1.255886806	high
TCGA-CV-6433-01	1.756164384	0	0.8643	4.1217	4.2202	9.6216	8.2813	0	9.8529	2.2301	0.539888756	low
TCGA-CV-6436-01	5.202739726	0	0	2.8419	8.5725	9.9461	0	1.0852	10.2058	7.8723	0.985229728	low
TCGA-CV-6441-01	0.8	1	13.3697	4.7357	4.3309	5.2622	0.5206	3.766	3.6207	4.2994	2.619705392	high
TCGA-CV-6933-01	7.509589041	1	4.7916	5.5375	8.4924	6.4967	0.7098	4.2566	2.6053	5.8069	0.855461136	low
TCGA-CV-6934-01	0.178082192	1	12.3567	4.3479	10.0599	8.6574	1.2528	4.461	7.2137	7.9814	1.78686803	high
TCGA-CV-6935-01	0.808219178	1	4.3306	4.6204	7.5712	6.1158	0.8589	0.8589	3.4817	3.0571	1.092527616	high
TCGA-CV-6936-01	0.454794521	1	1.1525	3.2102	4.8491	7.5484	0.3848	0.3848	7.0328	8.9542	0.930154893	low
TCGA-CV-6937-01	1.709589041	1	8.1964	2.7645	7.3681	6.1272	4.0404	2.282	3.5785	7.7682	0.848486752	low
TCGA-CV-6938-01	0.394520548	1	1.9347	0	8.3627	8.2367	0	6.1033	7.0162	8.2299	0.609706427	low
TCGA-CV-6939-01	1.824657534	1	4.5902	1.7263	7.3423	8.0145	5.4001	2.724	6.8007	3.8926	0.704714603	low
TCGA-CV-6940-01	2.202739726	1	8.9103	4.8169	8.29	6.3818	0	3.967	3.8038	3.967	1.971398262	high
TCGA-CV-6941-01	0.936986301	1	3.2261	5.1385	9.2776	6.5005	1.5801	6.2445	3.6937	4.7478	1.201040738	high
TCGA-CV-6942-01	11.73150685	0	2.707	2.3638	8.6104	9.1736	2.3638	3.6725	8.3389	6.8972	0.784567848	low
TCGA-CV-6943-01	1.649315068	1	5.6643	1.1805	8.833	10.362	1.821	3.3481	8.8793	8.8813	0.584777614	low
TCGA-CV-6945-01	1.002739726	1	6.1926	4.3307	8.9014	5.5699	2.4184	2.9916	2.8246	0.9024	1.514734138	high
TCGA-CV-6948-01	3.531506849	1	9.2182	6.3954	5.1615	7.4482	2.3538	5.1615	5.8082	0.3965	2.408148443	high
TCGA-CV-6950-01	1.257534247	1	9.4568	3.1774	10.93	6.688	0	4.7294	5.1116	0.3533	3.086330807	high
TCGA-CV-6951-01	2.506849315	1	11.8241	5.4525	7.6313	5.4525	0.5139	5.5213	3.1214	3.0486	2.120643999	high
TCGA-CV-6952-01	0.506849315	1	9.1855	3.6455	8.6196	7.2313	0.5125	2.8012	6.0865	6.521	2.260309357	high
TCGA-CV-6953-01	4.495890411	1	1.5531	0	5.6441	7.4574	0	3.9847	6.3844	0.7179	0.839146648	low
TCGA-CV-6954-01	5.484931507	1	1.2365	2.9599	6.5737	6.1671	0.7468	4.9934	4.9145	1.0123	1.156305892	high
TCGA-CV-6955-01	0.915068493	1	1.0882	1.4272	5.4893	8.1336	0	0	6.0756	7.978	0.552957318	low
TCGA-CV-6956-01	0.594520548	1	10.666	4.4195	6.3837	3.0449	0.5393	4.9291	0	0.931	2.181847093	high
TCGA-CV-6959-01	0.701369863	1	12.8073	4.4873	7.7172	6.9848	0.7219	5.4969	4.902	3.425	2.041125665	high
TCGA-CV-6960-01	2.361643836	1	2.5571	5.9312	8.4249	3.9686	1.4566	6.8114	0.4318	2.4689	1.184636626	high
TCGA-CV-6961-01	0.208219178	1	12.0972	5.4472	7.5029	6.2053	6.1056	4.5441	5.3377	5.1735	1.766149748	high
TCGA-CV-6962-01	0.345205479	1	8.6306	7.2026	6.2206	4.6252	0	5.8174	3.3044	1.6389	3.176294747	high
TCGA-CV-7089-01	5.402739726	1	1.5946	2.0814	9.0251	7.1124	0	5.023	5.4931	5.5188	1.066292437	low
TCGA-CV-7090-01	14.3890411	0	4.1393	1.2541	9.9221	7.7058	0	0.9437	5.0782	6.2175	0.8451351	low
TCGA-CV-7091-01	9.263013699	0	1.7181	3.3981	7.3674	7.014	0.8184	5.3194	4.6018	2.0191	0.852722596	low
TCGA-CV-7095-01	1.567123288	1	10.0033	2.7621	8.7145	6.1377	0	4.9529	3.7676	6.6644	1.462067229	high
TCGA-CV-7097-01	1.054794521	1	14.5891	6.0852	8.3235	6.8185	0.8122	5.9239	4.3416	2.5639	3.666961507	high
TCGA-CV-7099-01	0.665753425	1	1.9957	0.5129	6.7794	7.3045	1.1894	4.8875	6.9182	7.6917	0.763093049	low
TCGA-CV-7100-01	0.750684932	1	3.3863	5.0092	6.88	7.5672	7.8504	2.1076	7.0441	2.2578	1.036069232	low
TCGA-CV-7101-01	0.438356164	1	6.0075	4.0371	6.6221	8.2962	0.5025	4.3634	6.3023	4.8329	1.037387419	low
TCGA-CV-7102-01	0.153424658	1	11.3306	5.3017	10.5452	6.2381	0.4858	5.0459	3.7019	5.211	3.094894352	high
TCGA-CV-7103-01	4.35890411	1	9.8529	5.1149	10.0832	6.6073	1.442	5.1983	1.2471	3.8473	0.923054742	low
TCGA-CV-7104-01	1.076712329	1	12.9147	4.1701	9.5378	7.0745	0	4.8224	4.6009	6.6421	2.112456487	high
TCGA-CV-7177-01	1.816438356	1	3.8508	0.7712	8.0047	5.5954	0	3.1332	3.245	4.1089	1.14521126	high
TCGA-CV-7178-01	5.934246575	1	11.0515	4.107	7.8324	7.6729	0.9955	2.8667	6.8696	7.3368	1.659285852	high
TCGA-CV-7180-01	0.895890411	1	2.7458	1.9463	5.6131	7.234	0.6515	3.0738	5.5442	2.6175	0.749414315	low
TCGA-CV-7183-01	10.90684932	0	1.9761	0	6.3365	4.6132	0	4.2177	4.0231	3.671	1.209948821	high
TCGA-CV-7235-01	6.430136986	0	3.456	4.1145	7.5529	8.0515	4.9922	2.3449	6.6349	5.9377	0.987737996	low
TCGA-CV-7236-01	0.394520548	1	4.1474	1.9664	10.083	6.3132	0.7883	4.8575	4.9621	4.3666	1.532743504	high
TCGA-CV-7238-01	7.471232877	0	9.2037	5.5989	8.8231	9.0477	7.5485	4.7311	6.4697	7.7221	0.941186232	low
TCGA-CV-7242-01	3	0	3.8646	2.2141	8.4893	9.0109	1.8668	5.5027	6.6286	4.6717	0.618453401	low
TCGA-CV-7243-01	2.61369863	0	7.1325	3.7015	8.4249	5.0629	0	4.019	1.9268	6.9008	1.127343216	high
TCGA-CV-7245-01	2.183561644	0	1.3665	3.8887	6.7647	5.4599	1.7518	5.0938	4.6928	5.06	1.151495615	high
TCGA-CV-7247-01	1.580821918	1	11.5328	4.6121	8.3843	5.0863	0.7484	3.6109	1.8951	6.426	1.42213032	high
TCGA-CV-7248-01	1.42739726	1	9.8144	2.8821	9.1685	8.9983	0.7112	6.0989	6.2394	4.1607	1.111113634	high
TCGA-CV-7250-01	7.945205479	1	1.2341	7.7729	7.4324	6.8795	1.2341	6.0225	5.4683	7.4511	1.231401244	high
TCGA-CV-7252-01	0.41369863	1	2.0973	1.6085	8.6753	6.5105	0.4956	5.1301	3.9778	3.3823	0.858413715	low
TCGA-CV-7253-01	0.989041096	1	7.7442	5.0667	6.6181	3.6645	0.9613	5.9598	0.9613	2.5198	1.609194589	high
TCGA-CV-7254-01	3.997260274	1	6.5851	4.7962	7.7088	9.8562	0	4.1845	6.3989	4.441	0.796376299	low
TCGA-CV-7255-01	0.175342466	1	8.6344	3.3223	6.0188	4.4052	0	2.6907	2.1848	4.0004	1.461049351	high
TCGA-CV-7261-01	4.142465753	0	1.5784	4.45	8.7299	6.5676	0.5817	5.8729	4.5451	2.6921	1.815664527	high
TCGA-CV-7263-01	1.534246575	1	11.3036	3.8603	7.1468	7.7894	0.7172	5.4642	5.6969	4.8903	1.35985524	high
TCGA-CV-7406-01	4.789041096	1	8.8309	6.5381	7.9768	4.9168	6.8642	4.316	1.87	4.2671	1.096533636	high
TCGA-CV-7407-01	2.961643836	1	3.7239	5.4077	7.3132	7.7551	0.4543	0	5.5283	1.9858	1.240684319	high
TCGA-CV-7409-01	1.487671233	1	0	3.873	6.5648	7.6581	1.7116	5.551	6.6706	2.6574	1.003134337	low
TCGA-CV-7410-01	17.58082192	1	2.3787	0.4667	7.1947	11.2868	1.3377	2.977	6.5217	8.6834	0.208868927	low
TCGA-CV-7411-01	7.443835616	1	0.6148	0.6148	6.8418	7.1315	0	3.6039	4.7568	6.5297	0.645608267	low
TCGA-CV-7413-01	0.805479452	1	1.6762	1.862	8.2334	7.4792	0	3.912	4.5751	9.5325	0.502362593	low
TCGA-CV-7415-01	1.904109589	1	5.5274	2.0304	10.5419	7.6494	1.5501	2.5882	7.1746	7.0913	1.906414078	high
TCGA-CV-7416-01	2.090410959	1	1.4299	2.6048	7.9225	4.3445	0.421	3.9291	2.4344	4.0521	1.056722222	low
TCGA-CV-7418-01	2.161643836	1	9.6318	4.3846	6.8771	7.5814	0.8444	2.1953	5.9133	5.3497	1.926157961	high
TCGA-CV-7422-01	2.84109589	1	7.2041	5.8568	7.4575	7.4468	0	2.1953	4.6856	0.9828	1.456815103	high
TCGA-CV-7423-01	8.380821918	1	7.8913	2.7044	7.9788	4.3888	0	3.0384	1.1848	4.6791	1.332396666	high
TCGA-CV-7424-01	1.24109589	1	8.2223	5.9305	8.5303	8.2178	2.4892	5.7193	6.7741	1.7257	2.042955481	high
TCGA-CV-7425-01	4.706849315	1	4.9939	2.8425	6.0559	7.5733	0.5605	0.5605	5.419	4.9052	1.079159288	high
TCGA-CV-7427-01	13.04109589	1	3.5098	0.6036	8.0324	8.1077	1.0279	5.3393	7.1264	8.4171	0.891795629	low
TCGA-CV-7428-01	4.578082192	1	0.4856	5.1133	6.9147	8.0461	0.8482	5.6034	6.6005	8.3643	1.000303168	low
TCGA-CV-7429-01	0.293150685	1	10.364	6.1809	10.2803	6.6655	0.423	3.1435	5.8973	1.7592	5.93028012	high
TCGA-CV-7430-01	1.356164384	1	2.2571	3.4091	5.6871	4.5657	0	5.1858	3.5427	1.2477	1.831468107	high
TCGA-CV-7432-01	7.04109589	1	2.0279	5.1858	8.7611	4.6355	0	5.3981	2.9148	3.0549	1.73357564	high
TCGA-CV-7433-01	1.646575342	1	6.1884	1.7313	8.9798	9.2091	1.1111	2.9929	8.0121	2.4958	1.563315788	high
TCGA-CV-7434-01	0.597260274	1	1.5489	1.8861	6.8015	6.2427	0	2.6764	5.7068	6.3282	1.359110582	high
TCGA-CV-7435-01	12.82191781	1	9.1664	3.1748	7.7023	6.8688	1.1025	5.1464	4.0599	3.4519	1.510501603	high
TCGA-CV-7437-01	1.38630137	1	3.3617	4.8277	6.5515	5.2524	0.528	5.4979	3.5906	0.528	1.546849004	high
TCGA-CV-7438-01	0.531506849	1	11.4169	5.8303	9.1706	7.3289	0	5.42	4.7766	8.3807	2.163577442	high
TCGA-CV-7440-01	1.849315068	1	4.3485	6.0208	6.7949	5.932	0.4724	6.2437	3.3644	1.7332	1.987411705	high
TCGA-CV-7446-01	2.994520548	1	7.2506	4.922	6.2186	5.6709	3.1639	6.0157	5.4735	3.3289	2.792185914	high
TCGA-CV-7568-01	2.539726027	1	11.7457	3.4488	7.9291	5.3788	0.3896	3.7103	4.3376	8.3887	1.80623443	high
TCGA-CV-A45O-01	2.331506849	0	0.8075	3.0878	4.4598	6.6442	0	0	4.4598	7.9961	0.533474447	low
TCGA-CV-A45P-01	1.750684932	0	8.4934	2.7997	6.5829	6.2545	1.8916	2.4159	4.7559	7.5338	1.080986849	high
TCGA-CV-A45Q-01	14.11506849	1	6.6474	0	5.316	7.065	0	0	6.2818	5.1506	1.186898358	high
TCGA-CV-A45R-01	15.01369863	0	10.069	1.9588	8.7197	7.7652	1.2891	4.8294	5.9791	9.9547	0.84660124	low
TCGA-CV-A45T-01	13.30410959	1	8.6852	4.8048	7.7259	10.6748	1.5656	2.7825	7.985	5.8043	0.772839543	low
TCGA-CV-A45U-01	2.956164384	1	9.1238	3.7852	7.2585	7.7851	2.0308	4.0384	5.4518	6.672	1.302518635	high
TCGA-CV-A45V-01	0.087671233	1	7.4811	2.161	6.7245	8.0077	1.1093	4.3699	6.327	8.4463	0.989759627	low
TCGA-CV-A45W-01	3.830136986	1	4.7856	6.5598	8.7336	9.5863	1.5132	5.0506	6.5879	4.3336	0.939715804	low
TCGA-CV-A45X-01	0.542465753	1	0.6432	2.5984	5.4679	5.7193	1.4251	1.6992	2.9526	4.8624	0.759202039	low
TCGA-CV-A45Y-01	7.405479452	1	1.0721	5.1591	9.1392	9.379	1.0721	4.0387	6.4152	5.7964	0.869239827	low
TCGA-CV-A45Z-01	4.016438356	1	2.4201	5.0824	9.022	8.0314	1.2932	5.8474	6.4759	0.9761	1.512215404	high
TCGA-CV-A460-01	5.035616438	1	2.1461	1.9771	5.7114	8.7425	1.9771	0	7.0937	3.2205	0.61010631	low
TCGA-CV-A461-01	5.654794521	1	0.8707	6.4862	7.6397	9.6131	3.0076	4.4677	8.2193	6.4795	0.794601616	low
TCGA-CV-A464-01	4.717808219	0	11.9733	4.985	8.426	7.9116	3.0764	4.6264	5.1067	8.5148	1.073309241	high
TCGA-CV-A465-01	0.589041096	1	7.9693	1.8394	6.1209	5.3103	1.8394	4.5663	1.0225	6.224	0.468772271	low
TCGA-CV-A468-01	1.271232877	1	9.3668	3.9725	8.0048	9.8264	1.6679	3.636	7.5566	4.286	0.972455336	low
TCGA-CV-A6JD-01	0.498630137	1	1.4597	3.0772	10.4441	8.5514	0.5237	0.5237	7.3635	6.9891	1.049071214	low
TCGA-CV-A6JE-01	2.945205479	0	0	0	9.3711	10.0238	2.6195	3.7933	8.4065	8.5644	0.355598816	low
TCGA-CV-A6JM-01	0.531506849	1	5.6831	4.7669	7.1959	8.4	1.2511	4.485	4.9711	4.5288	0.683069899	low
TCGA-CV-A6JN-01	2.482191781	0	2.3219	0	8.9298	9.0453	1.8745	3.273	5.4037	6.9735	0.376858609	low
TCGA-CV-A6JO-01	0.539726027	1	2.7109	2.7109	10.484	8.3297	0.5891	1.0062	7.1872	7.4839	1.296815605	high
TCGA-CV-A6JT-01	2.334246575	0	7.2387	3.135	9.6965	9.2685	1.2723	2.8815	5.5327	7.5588	0.581892375	low
TCGA-CV-A6JU-01	0.301369863	0	12.5884	4.5267	6.6991	7.5485	1.7866	5.1416	1.7866	0.9855	0.787578838	low
TCGA-CV-A6JY-01	1.769863014	0	1.2156	1.577	5.7162	6.2298	0	4.5934	3.0484	6.3976	0.556638056	low
TCGA-CV-A6JZ-01	1.956164384	0	1.0184	5.4953	7.5149	9.6096	1.0184	3.4928	8.8935	7.2523	1.197851782	high
TCGA-CV-A6K0-01	1.660273973	0	12.3905	5.5302	10.1941	8.9464	2.3274	5.7481	6.6649	5.8646	1.767514694	high
TCGA-CV-A6K1-01	1.876712329	0	2.5098	2.6514	5.8853	8.7165	0	3.2043	7.1603	3.2043	1.070291004	low
TCGA-CV-A6K2-01	0.868493151	1	1.472	1.1261	8.8019	6.8619	0.6703	3.3031	4.7872	8.3181	0.826279457	low
TCGA-CX-7085-01	0.879452055	0	9.0247	3.7512	9.2828	9.286	1.5093	4.6966	6.402	6.5656	1.162125293	high
TCGA-CX-7086-01	1.569863014	0	3.8182	2.917	4.6867	7.1072	0.4478	4.9301	3.8908	1.065	0.827222551	low
TCGA-CX-7219-01	2.863013699	0	3.95	2.2794	8.495	7.1822	1.1921	6.3281	5.5916	1.5496	1.644981542	high
TCGA-CX-A4AQ-01	4.260273973	0	3.7234	2.3913	7.3849	11.0176	1.643	1.3743	5.1498	4.8645	0.26767169	low
TCGA-D6-6515-01	1.104109589	1	8.0088	1.9201	7.975	9.4567	0.8444	2.8005	7.3826	8.3433	0.712661495	low
TCGA-D6-6516-01	2.117808219	0	5.7572	1.62	5.0048	8.5905	0.5005	0.5005	6.6869	6.16	0.575732763	low
TCGA-D6-6517-01	0.8	0	1.4127	1.4127	11.1886	7.9072	0.9981	5.1928	3.0556	5.5303	0.617335898	low
TCGA-D6-6823-01	1.920547945	0	5.0157	4.1293	8.4892	5.8355	0.8679	6.6239	2.1938	4.2385	1.264451843	high
TCGA-D6-6824-01	0.210958904	0	7.4287	1.7875	9.1447	8.2954	0.766	4.1263	6.6254	4.9105	1.333134067	high
TCGA-D6-6825-01	1.345205479	0	9.7424	2.3063	8.2539	8.401	1.7518	4.6019	7.2418	6.9557	1.24806132	high
TCGA-D6-6826-01	0.953424658	1	1.8006	2.5	8.0271	7.0172	1.1647	4.2484	5.6183	7.223	1.056217346	low
TCGA-D6-6827-01	1.556164384	0	4.553	3.1623	7.2554	6.4155	5.1245	5.8592	3.7858	5.9427	0.584377093	low
TCGA-D6-8568-01	2.079452055	0	11.8072	3.3469	9.653	6.5951	1.2083	5.1591	4.0065	3.0371	1.845061527	high
TCGA-D6-8569-01	2.109589041	0	6.9893	3.9454	8.1725	6.9051	0.6783	2.5365	3.486	6.7121	1.160225161	high
TCGA-D6-A4Z9-01	1.476712329	0	10.0831	2.5186	8.0419	6.7473	0	0.5588	3.8324	2.5186	1.74983213	high
TCGA-D6-A4ZB-01	1.030136986	0	3.9687	4.7687	6.5706	8.1762	1.1515	4.8626	5.0065	6.0386	0.806502067	low
TCGA-D6-A6EK-01	2.397260274	0	1.5102	0	5.3153	11.0762	0.9443	1.5102	7.8811	8.3944	0.245794475	low
TCGA-D6-A6EM-01	0.635616438	0	9.4128	6.0237	6.7071	10.3292	0	2.9589	8.8814	6.1163	1.21840363	high
TCGA-D6-A6EN-01	1.882191781	0	2.0397	0	9.3124	10.759	1.1665	0	9.5381	3.6808	0.624122252	low
TCGA-D6-A6EO-01	2.079452055	0	2.0249	5.5178	6.0594	5.4983	0	6.0857	3.764	2.706	1.304493891	high
TCGA-D6-A6EP-01	1.161643836	0	6.3776	1.0722	8.9465	9.5449	8.379	2.5758	6.4969	0.6335	0.708716317	low
TCGA-D6-A6EQ-01	1.008219178	0	1.6727	3.1737	9.1039	8.9947	1.298	2.773	6.0584	8.2976	0.662333083	low
TCGA-D6-A6ES-01	1.065753425	0	0	4.2001	7.1026	8.16	0.9023	0	0	2.4182	0.245558834	low
TCGA-D6-A74Q-01	1.945205479	0	0.4859	4.0197	6.7433	8.2084	1.1386	5.7727	5.7937	6.1758	0.506684399	low
TCGA-DQ-5624-01	4.871232877	0	9.2507	3.4119	9.2651	7.2848	1.1927	3.2748	2.6189	5.3526	0.70403427	low
TCGA-DQ-5625-01	3.104109589	1	5.7433	6.9533	8.6446	9.0386	1.5735	3.7282	7.9749	8.7263	1.804563898	high
TCGA-DQ-5629-01	2.578082192	1	7.99	6.1847	6.887	5.3544	1.2782	5.1763	3.1822	1.9451	2.00483448	high
TCGA-DQ-5630-01	2.821917808	0	9.2038	3.472	8.3265	8.5908	0.9092	4.5477	6.5007	8.9962	1.204262681	high
TCGA-DQ-5631-01	1.501369863	1	6.6305	4.2151	9.8856	4.9394	0.9634	5.7851	1.1292	4.1	1.303646012	high
TCGA-DQ-7588-01	1.169863014	1	1.43	2.7019	8.3275	3.7316	0.5095	1.6406	2.1338	2.7019	2.253599279	high
TCGA-DQ-7589-01	3.860273973	0	4.3008	1.9391	9.9904	5.2848	0.6479	1.4334	2.9641	1.7083	1.886523879	high
TCGA-DQ-7590-01	3.871232877	0	3.0772	1.961	6.3357	9.8137	7.0126	1.1634	9.5225	3.0772	0.62782733	low
TCGA-DQ-7591-01	1.704109589	0	3.3415	3.1892	3.6049	9.2708	7.9043	2.0163	8.0823	2.9257	0.417009035	low
TCGA-DQ-7592-01	3.131506849	0	12.3397	5.8431	7.5907	6.9245	0	5.5274	5.3472	3.5082	2.439428769	high
TCGA-DQ-7593-01	3.353424658	0	2.2388	1.0814	6.8574	10.4723	7.0316	2.7182	7.6707	5.2696	0.256697385	low
TCGA-DQ-7594-01	3.336986301	0	3.05	4.4498	6.9286	8.9008	7.7042	2.9298	7.2692	3.3602	0.634964923	low
TCGA-DQ-7595-01	3.260273973	0	5.0051	6.6218	6.1392	5.9586	1.2527	5.752	1.9128	6.4613	0.691163644	low
TCGA-DQ-7596-01	3.465753425	0	2.3762	4.1266	5.0847	9.2674	7.8307	0	5.567	4.3964	0.250632602	low
TCGA-F7-7848-01	3.098630137	0	1.9887	0.4553	7.1537	8.2887	0.4553	4.8863	5.9681	3.9516	0.608263699	low
TCGA-F7-8298-01	2.726027397	0	7.928	2.2902	11.156	6.2645	0	3.6637	3.8043	4.3544	2.493652755	high
TCGA-F7-8489-01	1.802739726	0	3.6131	1.9843	8.6635	8.6273	1.1261	2.6604	6.2159	7.863	0.696970901	low
TCGA-F7-A50G-01	1.687671233	0	7.6399	1.6831	7.6871	8.1611	1.6831	1.0742	7.0979	7.9124	1.193284385	high
TCGA-F7-A50I-01	0.252054795	0	2.1563	4.1373	8.2276	6.8726	0.7584	2.3644	5.2079	3.217	1.298995527	high
TCGA-F7-A50J-01	2.594520548	0	5.1036	1.5864	8.6591	7.6674	0.7378	3.8433	6.1653	6.2689	0.899797824	low
TCGA-F7-A61S-01	1.578082192	0	2.6463	2.1003	8.46	8.2916	0	3.1523	7.0642	6.4011	0.963327885	low
TCGA-F7-A61V-01	2.079452055	0	8.8209	4.0496	5.4392	7.1618	0	2.2497	1.6536	4.0496	0.534166398	low
TCGA-F7-A620-01	1.487671233	0	8.7363	4.0191	6.5583	9.0605	0.9866	1.567	7.3783	5.3487	0.975922464	low
TCGA-F7-A622-01	0.983561644	1	10.2137	3.5814	6.8922	5.2679	0	4.6248	4.0522	6.0747	2.553098995	high
TCGA-F7-A623-01	1.687671233	0	1.7011	6.001	5.8849	7.035	3.903	4.3795	5.3916	5.0821	1.173975374	high
TCGA-F7-A624-01	1.035616438	0	1.1918	0.8924	8.1777	10.4327	2.1457	4.0739	10.167	1.651	0.854378468	low
TCGA-H7-7774-01	1.115068493	0	0.5395	0	4.9297	7.6445	0.5395	2.2104	6.866	8.3832	0.611184891	low
TCGA-H7-8501-01	1.263013699	0	5.1551	4.8746	11.1395	9.4472	1.1759	0	9.1248	6.6778	2.067145158	high
TCGA-H7-8502-01	1.254794521	0	0	2.2623	9.1644	5.1623	0.7074	3.3017	3.8996	6.324	1.568304158	high
TCGA-H7-A6C4-01	1.134246575	0	10.3213	5.4651	8.6465	7.2657	1.3356	4.7223	5.4651	5.2316	1.986976186	high
TCGA-H7-A76A-01	1.745205479	0	3.0165	2.7661	7.112	11.1995	7.9945	0	7.5494	8.743	0.176848502	low
TCGA-HD-7229-01	2.81369863	0	0.9182	0	9.5112	7.5154	0.531	4.1261	5.8895	5.9322	0.700036892	low
TCGA-HD-7753-01	2.37260274	0	5.2981	2.436	8.9114	7.0772	0.4215	5.9161	5.4059	2.5237	1.925399053	high
TCGA-HD-7754-01	2.145205479	0	2.5495	0	6.6628	5.7867	7.2835	0.3445	4.0331	2.41	0.534470378	low
TCGA-HD-7831-01	1.82739726	0	8.6145	2.1586	9.5305	6.2601	0	2.8781	3.0886	3.1834	1.280729547	high
TCGA-HD-7832-01	2.290410959	0	1.2648	3.4818	5.0862	6.7686	0	3.9431	5.4175	4.6754	0.747920192	low
TCGA-HD-7917-01	2.290410959	1	2.1266	2.493	6.003	5.498	0.8811	5.4709	4.5685	6.7136	1.323681251	high
TCGA-HD-8224-01	1.221917808	1	10.1827	7.1928	6.4272	5.9504	0	6.4272	4.3148	6.0045	2.129448373	high
TCGA-HD-8314-01	1.835616438	0	4.086	6.4033	7.6723	7.691	7.4264	2.5348	5.3747	2.7783	0.872435421	low
TCGA-HD-8634-01	1.054794521	1	4.2754	3.9277	6.3913	6.8348	0.6712	4.3611	3.6154	4.8502	0.856461165	low
TCGA-HD-8635-01	1.904109589	0	12.5701	6.3477	8.4121	7.1818	0.6743	5.4756	5.2904	4.7019	2.558772765	high
TCGA-HD-A633-01	1.153424658	0	6.3366	2.7196	6.6606	4.9877	0.4845	3.403	0.8466	5.8794	0.575802021	low
TCGA-HD-A634-01	0.356164384	1	17.2953	7.2062	4.6498	4.7901	9.1862	4.0787	3.4927	0	2.496842203	high
TCGA-HD-A6HZ-01	0.304109589	0	8.8466	4.9308	8.3598	8.0902	1.769	5.9497	5.6885	7.0923	1.089997659	high
TCGA-HD-A6I0-01	0.575342466	0	2.1757	0.9103	6.4315	9.4462	0	1.4641	8.1729	3.9138	0.872847937	low
TCGA-HL-7533-01	2.895890411	0	4.266	6.0784	6.3199	8.5765	7.4339	4.1596	7.9577	2.0676	1.013298644	low
TCGA-IQ-7630-01	1.328767123	0	5.6894	0.7362	7.4954	6.527	1.2214	5.7883	3.9679	8.0804	0.595314059	low
TCGA-IQ-7631-01	3.210958904	0	2.9354	1.4128	7.0113	4.6969	0.6362	2.2866	1.4128	1.9149	0.902338877	low
TCGA-IQ-7632-01	1.208219178	0	4.1235	2.6952	7.1416	6.5728	0	4.1235	4.2534	4.6494	1.05735387	low
TCGA-IQ-A61E-01	3.142465753	0	8.3294	2.547	8.0656	7.1395	0	2.8673	5.2223	6.8495	1.595501724	high
TCGA-IQ-A61G-01	0.98630137	0	5.0792	4.7533	5.3768	5.4235	0.5416	1.497	2.0667	3.8747	1.273627595	high
TCGA-IQ-A61H-01	3.117808219	0	11.6277	5.1129	7.2853	6.362	0	3.5891	5.5436	2.9108	3.690672366	high
TCGA-IQ-A61J-01	2.797260274	0	9.352	3.9378	8.1203	7.2446	1.2548	4.415	5.2814	7.7937	1.141159655	high
TCGA-IQ-A61O-01	1.153424658	1	5.5171	3.2652	10.68	6.82	0.6547	1.9529	3.9938	5.9646	1.640963237	high
TCGA-IQ-A6SG-01	1.58630137	0	3.0125	5.8558	6.1567	5.475	0.4367	4.9062	3.492	4.9563	1.627754184	high
TCGA-IQ-A6SH-01	1.290410959	0	4.5733	5.1717	7.8113	8.2058	1.079	3.3863	5.8514	5.6424	0.856985606	low
TCGA-KU-A66S-01	1.112328767	1	14.935	5.1783	5.0287	6.9387	0.5318	5.4076	4.8169	3.9319	2.160422863	high
TCGA-KU-A66T-01	1.512328767	0	2.3205	4.1842	5.9756	4.3907	0	1.3775	0	3.0341	0.998446465	low
TCGA-KU-A6H7-01	1.605479452	0	0.4907	1.7784	3.1204	10.0229	7.985	0	9.3141	9.1531	0.186410566	low
TCGA-KU-A6H7-06	1.605479452	0	1.5165	0	3.2287	10.6509	10.0254	0	9.6535	3.1552	0.184123782	low
TCGA-KU-A6H8-01	0.895890411	1	11.5968	9.7889	10.1719	8.5317	1.1761	6.869	7.4756	4.2679	5.273661357	high
TCGA-MT-A51W-01	1.197260274	0	3.2112	2.3592	8.4364	7.1441	1.3499	2.4975	6.2157	2.2061	1.615846203	high
TCGA-MT-A51X-01	0.663013699	0	9.5058	2.7988	7.8481	6.5676	0.5817	2.7988	3.313	6.8356	0.820409025	low
TCGA-MT-A67A-01	2.504109589	0	5.0126	2.5958	5.8202	7.6854	0	3.9191	7.4476	7.4053	1.05862132	low
TCGA-MT-A67D-01	0.153424658	0	3.2514	2.5197	7.5693	8.3118	0.5592	4.8068	4.8782	3.8337	0.601988833	low
TCGA-MT-A67F-01	1.052054795	0	2.1142	1.687	6.9435	9.8976	1.687	0	9.6679	8.433	0.836429434	low
TCGA-MT-A7BN-01	1.284931507	0	1.078	4.7901	7.4365	9.3926	9.5947	1.078	7.9969	3.8413	0.532617812	low
TCGA-MZ-A5BI-01	0.594520548	1	1.0536	4.2288	5.5624	10.2632	8.93	0	7.5476	2.4068	0.314544762	low
TCGA-MZ-A6I9-01	1.339726027	1	6.6052	2.3478	6.9295	9.0288	8.922	0.5405	5.7836	3.68	0.35504505	low
TCGA-MZ-A7D7-01	1.498630137	0	3.3282	6.7054	10.952	5.0004	0.719	5.6089	3.7305	1.5548	4.051120032	high
TCGA-P3-A5Q5-01	2.493150685	0	3.3514	2.9215	3.9915	10.753	7.4588	0	9.7864	2.744	0.414875852	low
TCGA-P3-A5Q6-01	1.315068493	1	6.9871	1.5726	11.3839	6.654	0	1.986	2.5694	5.4896	1.111749074	high
TCGA-P3-A5QA-01	5.978082192	0	10.5247	7.6729	12.43	5.0664	0.5314	5.7307	1.8765	1.8765	3.831225678	high
TCGA-P3-A5QE-01	4.271232877	0	1.856	0.8062	3.2643	9.0667	4.7455	5.2919	6.7949	7.1162	0.208719498	low
TCGA-P3-A5QF-01	0.904109589	1	0.9504	3.8599	4.2617	6.5439	8.5103	3.2314	4.7356	4.7852	0.388160098	low
TCGA-P3-A6SW-01	3.068493151	0	1.1711	6.4594	5.9764	9.6722	8.6872	3.541	8.1364	9.2452	0.363473608	low
TCGA-P3-A6SX-01	3.917808219	1	11.7035	2.3182	11.4123	5.5623	0.4841	4.7289	3.5068	8.0818	1.796696412	high
TCGA-P3-A6T0-01	1.583561644	0	1.8089	3.4138	9.4243	4.2115	0.4412	5.2282	2.5868	2.4039	2.657630185	high
TCGA-P3-A6T2-01	6.295890411	0	4.5475	2.0048	8.6269	5.2323	0	0.5165	4.6745	6.4302	1.459175756	high
TCGA-P3-A6T3-01	1.580821918	1	6.2337	1.9471	8.1513	4.2255	0	4.2255	1.4402	4.3519	1.060528064	low
TCGA-P3-A6T4-01	0.169863014	1	4.6466	3.3799	5.8575	6.2333	6.2826	3.6439	3.5179	7.9828	0.590367753	low
TCGA-P3-A6T5-01	2.416438356	1	1.2574	2.6086	6.3184	7.1107	0.5495	0	3.6541	7.3793	0.516571711	low
TCGA-P3-A6T6-01	1.082191781	1	2.3419	4.47	3.5337	5.6855	9.0004	0	3.3151	0.8591	0.462027329	low
TCGA-P3-A6T7-01	1.334246575	1	3.2894	5.1348	10.1599	6.9585	0.573	0	6.0833	7.0985	2.430471963	high
TCGA-P3-A6T8-01	1.095890411	0	11.1554	4.9116	8.3073	4.627	2.409	3.5579	0.6219	3.2663	1.900517667	high
TCGA-QK-A64Z-01	1.756164384	1	4.0412	1.9729	8.0369	6.2835	0.8765	5.5665	3.8867	7.4257	0.849261975	low
TCGA-QK-A652-01	1.767123288	0	7.9658	5.7439	7.3072	8.1389	1.1344	4.2425	5.1563	5.0562	1.062905008	low
TCGA-QK-A6IF-01	1.928767123	0	5.6551	1.2015	6.3153	10.0072	8.4323	0.7224	6.6594	6.2675	0.231100406	low
TCGA-QK-A6IG-01	0.608219178	1	8.0952	4.0327	10.9131	7.5528	0	3.4656	5.7282	5.9235	1.861467778	high
TCGA-QK-A6IH-01	1.789041096	0	0.6828	0	8.3274	6.9668	0.6828	3.4971	4.6903	3.2441	0.632817179	low
TCGA-QK-A6II-01	0.778082192	1	7.9007	3.0481	7.944	7.6767	2.6527	0	5.4143	7.3887	0.748616476	low
TCGA-QK-A6IJ-01	1.060273973	0	2.1783	4.5587	5.6744	9.4897	2.1783	1.9339	4.2732	7.3752	0.207695444	low
TCGA-QK-A6V9-01	2.282191781	0	2.4584	2.9531	3.4746	9.1824	8.783	0	7.3475	4.218	0.290839691	low
TCGA-QK-A6VB-01	1.756164384	0	2.5108	5.644	6.7288	4.1524	0.4176	6.3907	2.2303	7.7012	1.150489479	high
TCGA-QK-A6VC-01	1.643835616	0	1.1431	2.5444	6.2805	8.9272	1.492	2.3867	6.7703	3.1465	0.645542733	low
TCGA-QK-A8Z7-01	1.073972603	0	9.2497	4.5789	7.4325	6.2115	0.5265	3.873	3.0083	3.0083	1.983031147	high
TCGA-QK-A8Z8-01	0.468493151	1	0.8626	6.7133	9.2523	6.4686	0.4949	4.9288	5.2413	2.992	2.116961274	high
TCGA-QK-A8Z9-01	1.230136986	1	9.2223	3.8587	8.3736	7.3844	0	4.2101	5.5706	6.5164	1.82361271	high
TCGA-QK-A8ZA-01	1.016438356	1	2.6841	5.3735	8.3049	5.2666	0.5786	3.5673	3.1528	5.6393	1.780006717	high
TCGA-QK-A8ZB-01	1.484931507	0	5.5527	4.3905	6.3731	7.2108	1.7356	4.2712	3.7708	6.3904	0.607681183	low
TCGA-QK-AA3J-01	1.276712329	0	2.4845	1.2099	6.8069	7.1178	1.7216	4.8033	5.2763	5.3594	0.830997676	low
TCGA-QK-AA3K-01	0.693150685	0	4.5597	2.878	11.1573	8.811	1.2699	3.4436	7.4185	6.0733	1.494728093	high
TCGA-RS-A6TO-01	1.060273973	1	3.0356	6.04	8.8536	7.6044	2.8875	3.7004	7.2346	7.5865	1.532255966	high
TCGA-RS-A6TP-01	1.41369863	0	0	4.9131	3.6746	6.9643	8.6512	6.2203	5.8304	0.3721	0.547063766	low
TCGA-T2-A6WX-01	0.57260274	1	1.339	4.1142	9.387	9.4919	0.5945	5.1976	9.7201	8.6848	1.552817097	high
TCGA-T2-A6WZ-01	1.326027397	1	5.065	4.7418	8.9703	9.2019	2.454	4.6801	5.8327	1.0839	0.8593225	low
TCGA-T2-A6X0-01	0.591780822	0	1.8115	6.5234	6.4528	8.0525	7.22	2.2525	7.2048	2.9239	0.905052583	low
TCGA-T2-A6X2-01	2.704109589	0	6.0977	2.3131	7.2236	7.4501	0.8431	3.5009	7.254	9.3766	1.353864421	high
TCGA-T3-A92M-01	1.142465753	0	6.9445	4.9792	8.9623	8.4798	5.1182	4.231	6.9011	5.3292	1.447694894	high
TCGA-T3-A92N-01	0.260273973	1	2.8042	4.3636	6.9663	6.6981	1.0622	5.1406	5.8476	1.0622	2.253569072	high
TCGA-TN-A7HI-01	1.128767123	0	6.6218	6.0508	8.3431	10.9202	9.8218	3.4746	9.3652	4.691	0.665572902	low
TCGA-TN-A7HJ-01	1.104109589	0	2.3091	1.8628	6.0927	7.3678	1.2133	4.0147	3.0448	6.0213	0.393019169	low
TCGA-TN-A7HL-01	1.695890411	0	2.7247	1.3391	4.7824	11.7109	9.2085	0.5945	10.3673	3.5497	0.241593059	low
TCGA-UF-A718-01	5.4	0	3.563	2.9052	9.4385	8.557	2.8194	0.8996	5.726	8.9506	0.556076934	low
TCGA-UF-A719-01	4.556164384	0	1.0126	6.7976	4.2969	6.9558	0.7471	3.1924	4.589	2.019	1.227719506	high
TCGA-UF-A71A-01	0.235616438	1	10.2563	5.4675	9.5939	4.8624	1.6912	2.043	2.5618	0.9197	3.978752493	high
TCGA-UF-A71A-06	0.235616438	1	8.9734	6.0299	8.9159	4.3666	1.0638	0.6279	0.6279	0.6279	2.792826156	high
TCGA-UF-A71B-01	4.126027397	0	0	3.6305	8.0659	7.7786	0	2.9692	4.387	8.1022	0.612562556	low
TCGA-UF-A71D-01	4.002739726	0	2.519	1.751	4.6241	7.1987	0	6.9453	4.4785	4.1343	0.550588024	low
TCGA-UF-A71E-01	4.120547945	1	1.4809	1.6956	6.174	5.8988	0	0	4.0595	4.9955	0.950848884	low
TCGA-UF-A7J9-01	3.720547945	0	7.8804	0.8421	9.813	6.6394	2.5251	4.3237	4.8845	1.5762	1.340562573	high
TCGA-UF-A7JA-01	6.205479452	0	6.0224	5.1293	8.7846	6.0517	7.2256	4.7901	4.0875	6.9503	1.354347084	high
TCGA-UF-A7JC-01	1.495890411	1	5.4861	4.9951	6.9773	3.8728	0	4.6268	2.5918	1.9537	3.294117641	high
TCGA-UF-A7JD-01	2.024657534	1	12.0787	7.2478	8.9486	6.2641	1.298	4.7295	3.7441	1.6727	3.817304981	high
TCGA-UF-A7JF-01	4.619178082	0	1.8759	3.4612	3.9714	7.6767	2.117	4.1982	5.0751	3.9714	0.636573852	low
TCGA-UF-A7JH-01	2.454794521	0	11.6394	3.4813	6.9545	7.9126	0.593	4.3804	6.3988	2.018	2.265837839	high
TCGA-UF-A7JJ-01	1.504109589	0	4.3779	2.5724	8.509	8.9033	1.2712	3.1334	7.2704	5.8467	0.927870955	low
TCGA-UF-A7JK-01	1.161643836	1	2.8308	3.0402	8.1494	3.6637	0	3.842	0.6377	4.4675	1.500403477	high
TCGA-UF-A7JO-01	1.728767123	1	2.6326	6.2292	8.0016	8.9783	0	3.9453	8.4425	5.2099	1.657948414	high
TCGA-UF-A7JS-01	1.863013699	1	12.0118	3.519	7.995	9.7959	1.9962	3.3174	7.5648	6.5949	1.267942219	high
TCGA-UF-A7JT-01	2.720547945	1	2.8198	1.662	9.4163	9.8884	1.4497	0.5189	9.2982	8.9295	0.978693487	low
TCGA-UF-A7JV-01	0.246575342	1	3.5086	6.9276	11.4917	6.8188	0.4694	2.5846	5.6052	4.566	3.251961064	high
TCGA-UP-A6WW-01	1.419178082	0	2.2732	1.4556	6.3856	8.7081	8.2207	0.4315	6.1859	4.03	0.294027643	low
TCGA-WA-A7GZ-01	1.712328767	1	8.1228	4.6298	6.7908	5.0046	0	4.985	1.6598	4.4419	1.534813928	high
TCGA-WA-A7H4-01	1.21369863	0	8.9194	4.5992	7.8006	7.0662	0	5.3877	1.7671	3.0376	1.008809954	low
