# Supplementary material for: Cuproptosis-related gene subtypes predict prognosis in patients with head and neck squamous cell carcinoma
Source: J Otolaryngol Head Neck Surg. 2023 Sep 12;52:58. doi: 10.1186/s40463-023-00655-4 (PMC10496405; doi:10.1186/s40463-023-00655-4)
Supplement: Supplementary file 1 — Additional file 1. The original data of this study. [file 40463_2023_655_MOESM1_ESM.zip › Appendix/Appendix 13.txt]

	time	status	CHGB	GRB14	SRPX	PTPRCAP	ZFR2	ZNF556	GZMH	C1orf186	riskScore	risk
GSM1607684	3.01369863	0	6.3214	6.4633	6.4064	7.4533	6.3131	7.3387	6.3909	7.5335	0.815948422	high
GSM1607685	5.02739726	0	6.3582	6.4491	6.4401	6.6877	6.4992	7.75285	6.3182	7.5223	1.010911165	high
GSM1607686	6.556164384	1	7.2102	7.0046	6.4702	11.1084	6.7436	7.3164	6.4788	11.0566	0.198555082	low
GSM1607687	3.320547945	0	6.3881	6.5351	6.3954	8.1015	7.766	7.9059	6.4549	10.4056	0.470313422	low
GSM1607688	2.704109589	1	6.3265	6.4567	6.4204	9.9952	7.9898	7.62535	6.3622	9.0104	0.255365952	low
GSM1607689	5.312328767	1	6.4793	6.4609	6.5585	8.9811	7.556	7.2579	6.4128	8.7408	0.409670324	low
GSM1607690	3.64109589	0	6.3134	6.7918	6.5327	7.8636	6.965	7.41025	6.3164	7.5351	0.687546096	high
GSM1607691	2.578082192	0	6.3352	6.5783	6.6285	9.1042	7.9364	7.8804	6.3186	10.8191	0.31437732	low
GSM1607692	3.380821918	0	6.5535	8.4304	6.5327	7.0449	8.5019	6.35355	6.342	10.8508	0.861787136	high
GSM1607693	2.805479452	0	8.4996	7.1846	7.7365	6.7149	6.2434	6.09745	6.7448	7.0852	1.847690077	high
GSM1607694	2.421917808	0	6.4652	6.6183	6.5006	6.7972	6.5788	8.10835	6.4244	8.3087	0.951269418	high
GSM1607695	2.8	0	7.5468	6.6475	6.5654	7.508	7.8857	8.01005	6.4888	10.516	0.630590264	high
GSM1607696	2.939726027	1	6.7337	6.8186	6.4279	7.4469	6.6717	6.59405	6.4146	8.3975	0.847589463	high
GSM1607697	3.531506849	0	7.1896	6.6937	6.6648	7.4128	6.5191	6.8035	6.5784	7.4201	0.98848712	high
GSM1607698	2.920547945	1	6.6158	6.4411	6.5278	6.8682	6.472	6.7231	6.3352	7.7929	1.025640222	high
GSM1607699	2.843835616	0	7.169	6.8747	6.4531	10.7354	7.6768	7.0853	6.377	10.9838	0.204067526	low
GSM1607700	1.57260274	1	6.3467	8.8818	6.4774	6.9462	6.4352	6.32885	6.413	7.5272	1.400755218	high
GSM1607701	6.136986301	1	6.2065	6.4559	6.6117	6.8635	6.4112	7.9475	6.2958	7.7768	0.932824608	high
GSM1607702	4.893150685	0	6.3268	6.3506	6.553	9.3056	7.8432	7.2303	6.276	8.3567	0.346009179	low
GSM1607703	4.991780822	0	6.2054	7.5517	6.67	9.1672	7.9966	6.69945	6.2886	11.216	0.357628179	low
GSM1607704	1.630136986	1	6.1438	6.3553	6.4782	10.8901	7.6026	8.17465	6.3116	8.1376	0.190936498	low
GSM1607705	2.747945205	0	7.7634	7.2177	6.4956	8.9585	8.9067	7.00995	6.4217	11.7614	0.360580604	low
GSM1607706	2.898630137	0	6.6266	6.7572	6.525	6.959	6.9075	7.6614	6.3934	8.5764	0.902319498	high
GSM1607707	3.147945205	0	6.4284	6.687	6.4309	11.1275	8.9779	7.84285	6.3155	8.4843	0.164632119	low
GSM1607708	3.421917808	0	6.4783	6.6833	7.5154	10.0547	7.1902	6.8915	6.412	9.3925	0.321087417	low
GSM1607709	3.931506849	0	6.4989	6.7591	6.9978	8.4708	6.4508	6.5355	6.6063	8.2781	0.663047726	high
GSM1607710	3.435616438	0	6.5843	6.7225	6.4805	10.4879	6.8308	7.1043	6.3716	8.7034	0.264008966	low
GSM1607711	2.915068493	0	6.4198	6.5758	6.4412	6.3969	6.3764	6.33465	6.1755	6.7896	1.280170748	high
GSM1607712	4.723287671	1	6.475	6.6695	6.4382	8.6984	7.2088	8.13205	6.2936	9.356	0.415538016	low
GSM1607713	4.621917808	0	6.2397	6.3387	6.432	11.2521	6.305	6.99385	6.3973	9.2134	0.192194354	low
GSM1607714	1.295890411	1	6.909	9.1371	6.4986	6.7383	6.2623	6.5111	6.4078	8.6549	1.496369694	high
GSM1607715	3.326027397	1	6.5329	6.7636	6.372	11.088	6.6867	7.7421	6.3473	7.1921	0.225921497	low
GSM1607716	2.17260274	1	6.531	6.6498	6.4535	6.9616	6.7416	7.7039	6.4942	10.0051	0.828728068	high
GSM1607717	2.652054795	1	6.4359	6.844	6.4237	8.5155	6.6742	7.1324	6.3673	9.8389	0.496415119	low
GSM1607718	2.594520548	0	6.377	6.9033	6.3982	7.3658	8.4757	6.1828	6.3501	10.8752	0.633324813	high
GSM1607719	2.556164384	0	7.0917	6.4626	7.368	6.1258	6.3233	7.34065	6.7183	7.6579	1.620215485	high
GSM1607720	2.424657534	0	6.2688	6.3402	6.3362	10.7346	7.1795	7.89025	6.3117	8.3272	0.208353407	low
GSM1607721	2.421917808	0	6.2739	6.4128	6.4402	11.1852	7.1408	8.1949	6.342	7.0774	0.19522273	low
GSM1607722	2.567123288	0	6.227	8.7458	6.3854	8.1328	7.3077	7.288	6.4077	8.352	0.736159679	high
GSM1607723	3.008219178	1	6.4226	6.5615	6.9382	7.1244	9.2821	6.3577	6.4085	12.1648	0.603560019	high
GSM1607724	2.745205479	1	6.6822	7.0221	6.5448	6.9138	6.7695	6.55395	6.3342	8.498	1.023994334	high
GSM1607725	4.131506849	0	6.3325	6.6682	6.4411	8.8846	7.6011	6.4162	6.3381	10.7504	0.384450207	low
GSM1607726	3.263013699	1	6.5631	6.4513	6.3777	9.1261	6.8939	7.05465	6.393	8.1872	0.424127074	low
GSM1607727	3.115068493	0	8.2014	6.8503	6.4617	9.3403	7.9944	6.90405	6.4473	10.6311	0.363612178	low
GSM1607728	3.509589041	1	6.2965	6.6068	6.8364	9.2062	8.2463	7.7286	6.416	11.2904	0.303086318	low
GSM1607729	2.063013699	1	8.195	6.9259	6.8765	8.852	6.5158	7.0044	6.3691	9.755	0.531675129	high
GSM1607730	2.882191781	0	6.6886	6.6189	6.4035	7.2355	7.0351	7.07365	6.3816	9.4771	0.76985543	high
GSM1607731	3.150684932	1	6.4166	6.2267	6.3685	9.2462	8.5988	6.3856	6.4282	12.3008	0.272104646	low
GSM1607732	3.479452055	1	6.246	6.9444	6.8332	8.4109	6.2984	7.0139	6.3728	9.8923	0.557930913	high
GSM1607733	5.55890411	0	6.5401	7.8135	6.4522	9.8776	6.7027	6.9886	6.3437	9.2978	0.361142171	low
GSM1607734	0.731506849	1	6.5015	8.0403	6.9079	6.42	6.1691	6.2131	6.7912	6.7439	1.919429617	high
GSM1607735	3.339726027	0	7.0276	6.6548	7.1228	7.5894	8.9338	8.1286	6.4187	9.8933	0.585838977	high
GSM1607736	2.942465753	0	6.4553	6.21	6.4557	10.0342	7.5548	8.0144	6.3393	8.9674	0.249367884	low
GSM1607737	3.230136986	1	6.5215	7.286	6.5714	9.9634	7.3063	6.6489	6.3905	9.1096	0.330935975	low
GSM1607738	2.920547945	1	6.5751	6.2311	6.4029	10.9648	7.2605	7.10585	6.3943	9.1747	0.195976434	low
GSM1607739	4.704109589	0	6.6496	6.5521	6.3682	9.6365	6.9592	7.1492	6.3819	9.0551	0.334952631	low
GSM1607740	5.64109589	0	7.1268	6.9404	6.4529	6.3938	7.8908	6.99515	6.3758	8.7419	1.089616095	high
GSM1607741	0.484931507	1	6.6588	7.8124	7.3978	7.3415	6.3576	6.54635	6.5709	7.546	1.236280383	high
GSM1607742	0.750684932	1	8.1904	8.2465	6.7859	7.3987	8.1173	6.42135	6.3121	12.1114	0.78907593	high
GSM1607743	5.375342466	1	6.7773	6.7641	6.3768	8.29	6.7144	7.4879	6.3742	8.2614	0.585822732	high
GSM1607744	5.482191781	0	6.4263	6.3777	6.4068	8.3323	6.6753	8.1205	6.4195	9.2988	0.492178246	low
GSM1607745	4.375342466	0	6.3176	6.7857	6.714	8.1088	6.8895	6.8286	6.3279	7.7202	0.664518657	high
GSM1607746	2.589041096	0	6.3725	8.4125	6.3952	9.0726	8.8092	7.0618	6.2345	10.4662	0.38104249	low
GSM1607747	2.668493151	0	6.4257	6.3419	6.8184	7.5644	6.767	6.50635	6.3077	9.3422	0.715511067	high
GSM1607748	2.745205479	0	6.517	6.2895	6.3576	7.9535	9.0119	7.04675	6.2482	11.48	0.406144697	low
GSM1607749	2.783561644	0	6.698	6.2177	6.5427	6.6566	6.82	6.9023	6.4465	9.0232	0.985114206	high
GSM1607750	2.750684932	0	6.1026	6.8854	6.4144	7.0989	7.6455	6.68995	6.436	8.2918	0.861881125	high
GSM1607751	2.745205479	1	6.8366	6.907	6.5077	11.0533	6.5248	6.7692	6.4876	8.3939	0.248013198	low
GSM1607752	2.690410959	0	6.2861	6.4613	6.4598	11.2522	6.882	6.99985	6.4338	9.7576	0.181812202	low
GSM1607753	2.632876712	0	8.245	6.6325	6.8768	6.6973	6.5868	6.42935	6.5262	7.6221	1.362597237	high
GSM1607754	2.61369863	0	6.1027	6.3882	6.4162	7.8251	7.2377	6.58675	6.2664	9.7886	0.567628173	high
GSM1607755	2.605479452	1	7.246	6.0649	7.5152	6.6571	6.8144	6.55215	6.4296	7.6064	1.235011893	high
GSM1607756	2.58630137	0	6.2072	6.7729	6.3472	7.0356	7.5515	6.77965	6.3741	9.3945	0.79661138	high
GSM1607757	2.578082192	0	6.7031	6.2539	7.0654	10.2876	6.6582	6.62515	6.5074	8.4008	0.316360142	low
GSM1607758	2.482191781	1	6.6645	6.8344	6.3796	9.9095	7.3813	7.77405	6.218	10.3716	0.256958136	low
GSM1607759	2.539726027	0	6.2233	7.4204	6.4124	8.0261	6.7394	7.04275	6.3357	9.3531	0.639493186	high
GSM1607760	2.454794521	0	6.2651	6.8786	6.4548	8.5265	9.813	8.3635	6.2681	12.8209	0.279806018	low
GSM1607761	2.473972603	1	6.6794	8.3512	6.6414	7.7196	6.7488	7.13575	6.5326	7.3193	1.001908692	high
GSM1607762	2.397260274	0	6.1129	7.9466	6.4051	11.1412	7.2612	7.6655	6.4158	8.8991	0.217718604	low
GSM1607763	2.482191781	0	7.1005	7.8723	6.4971	8.7334	6.7019	6.79135	6.3639	9.6268	0.563445661	high
GSM1607764	4.953424658	1	7.3394	6.964	6.5681	6.9256	6.5958	6.49	6.4603	8.8679	1.082945344	high
GSM1607765	5.032876712	0	6.3259	6.3209	6.9879	9.1356	6.5016	7.9712	6.4069	9.3404	0.39548104	low
GSM1607766	0.832876712	1	6.4141	6.3726	6.5482	7.9699	8.371	6.65545	6.3346	11.2057	0.465725185	low
GSM1607767	1.78630137	1	6.3442	6.8167	6.422	6.3092	6.4957	6.51605	6.4053	8.7284	1.231348731	high
GSM1607768	5.569863014	1	7.4775	7.0363	6.473	8.6657	6.6684	6.6945	6.4279	10.9302	0.500451035	low
GSM1607769	5.005479452	0	6.4088	6.8516	6.5802	10.2917	7.0991	6.5665	6.363	9.0902	0.282853929	low
GSM1607770	5.128767123	1	6.4132	6.4694	6.5999	10.9167	6.5792	7.05605	6.5627	8.8612	0.234690419	low
GSM1607771	5.547945205	0	6.4052	6.2864	6.4315	7.0316	7.2447	7.58655	6.3566	7.9329	0.820463081	high
GSM1607772	5.082191781	0	6.3019	6.3644	6.4471	9.1277	6.5851	8.07145	6.3937	6.3743	0.451129107	low
GSM1607773	6.328767123	0	6.355	6.5866	6.4985	7.8346	6.5313	6.65695	6.3755	9.7157	0.647196068	high
GSM1607774	1.367123288	1	6.3816	8.5372	6.8266	7.4817	8.1667	7.1569	6.3238	10.1712	0.776273015	high
GSM1607775	1.860273973	1	7.8369	7.3271	6.9541	9.2237	9.0132	7.19835	6.285	10.8299	0.35237852	low
GSM1607776	3.010958904	0	7.6047	6.8479	6.4753	6.1262	6.3889	6.3869	6.7518	6.749	1.808927449	high
GSM1607777	3.339726027	0	6.3299	8.0011	6.8458	8.8533	7.9588	6.3414	6.3536	10.0378	0.488278921	low
GSM1607778	5.216438356	0	6.3084	6.3809	6.4882	9.8641	7.5692	6.5463	6.3605	11.1499	0.256738835	low
GSM1607779	0.063013699	1	6.3423	7.5572	6.7646	7.7422	6.8197	7.6694	6.3602	8.7357	0.750330528	high
GSM1607780	3.221917808	0	7.4479	8.3356	6.395	9.3498	8.4044	7.598	6.3377	11.4571	0.350301296	low
GSM1607781	3.142465753	0	6.7722	6.8731	6.3589	9.7841	7.3739	7.21485	6.3362	9.7725	0.301418668	low
GSM1607782	3.22739726	0	6.2739	6.3354	6.411	6.5886	6.3638	6.73765	6.3222	7.6918	1.095060598	high
GSM1607783	3.076712329	0	6.2995	6.4059	6.5417	9.8703	7.39	8.0228	6.3597	8.4987	0.284201083	low
GSM1607784	2.879452055	0	6.2876	6.4432	6.5285	11.1983	9.2395	7.1727	6.3928	11.0481	0.137187267	low
GSM1607785	3.243835616	0	8.4578	6.3339	6.4583	6.9909	6.3546	6.38495	6.425	7.0428	1.190951921	high
GSM1607786	3.265753425	0	6.3178	6.2886	6.5262	7.5421	7.2277	6.73605	6.366	9.2394	0.669289439	high
GSM1607787	4.953424658	0	6.4079	7.1747	6.3683	8.4736	8.2812	6.83505	6.3544	10.6446	0.437894398	low
GSM1607788	3.649315068	0	6.6563	7.3888	6.4338	9.4862	6.5912	7.0688	6.2783	9.141	0.395171302	low
GSM1607789	3.575342466	0	6.5045	6.5046	6.4911	8.5842	7.1661	7.26335	6.4073	10.765	0.424913526	low
GSM1607790	2.805479452	0	6.5984	8.9833	6.4957	6.546	6.9193	6.56145	6.3788	9.1087	1.401849836	high
GSM1607791	2.904109589	0	6.435	6.3802	6.4361	10.3702	6.9238	6.70045	6.3316	8.5915	0.264667002	low
GSM1607792	1.649315068	1	6.4421	7.2087	6.525	9.9653	7.4369	7.83875	6.2974	8.4645	0.303113258	low
GSM1607793	2.276712329	1	6.7577	6.3947	6.6335	6.3944	6.3919	6.2469	6.4661	6.74	1.414461071	high
GSM1607794	2.923287671	0	6.5486	6.5305	7.1009	9.5463	7.9724	8.09115	6.3464	9.3917	0.309472145	low
GSM1607795	0.323287671	1	6.5471	6.4273	6.4772	7.5703	6.4099	6.92575	6.2869	8.1159	0.759541637	high
GSM1607796	3.032876712	0	6.4493	6.4909	6.5041	7.9951	9.4225	7.25235	6.5684	12.3015	0.40580459	low
GSM1607797	2.61369863	0	7.4195	8.0463	7.3707	6.9419	8.891	6.48635	6.4949	10.6309	0.990051575	high
GSM1607798	2.284931507	0	6.3534	7.1413	6.4436	8.8122	6.6294	7.23505	6.3924	10.2892	0.449993117	low
GSM1607799	0.693150685	1	6.3799	6.7213	6.4714	10.8708	7.1602	7.3092	6.2958	9.4307	0.204222726	low
GSM1607800	3.430136986	0	6.3533	6.1973	6.5033	10.9815	7.9401	8.5657	6.3515	10.0401	0.155328183	low
GSM1607801	1.42739726	1	6.5988	7.5586	6.7508	7.746	6.6332	6.77245	6.4121	9.0087	0.813680901	high
GSM1607802	2.652054795	0	7.8166	6.538	6.4023	6.6858	6.5161	6.49135	6.2961	6.2765	1.298866918	high
GSM1607803	1.175342466	1	6.3504	7.2683	6.4967	8.9808	9.0199	6.72165	6.231	11.3494	0.327347969	low
GSM1607804	3.317808219	0	6.2471	6.2546	6.4364	6.6175	6.9162	6.50665	6.327	8.9275	0.960204888	high
GSM1607805	3.238356164	0	6.4745	6.3392	6.4854	9.1678	7.9201	7.538	6.458	10.7599	0.315928668	low
GSM1607806	1.594520548	1	6.4045	6.3701	6.392	7.6477	6.4599	6.5135	6.3887	7.6832	0.779193096	high
GSM1607807	2.728767123	0	6.3369	7.3206	6.4272	7.9516	6.5747	7.1106	6.5227	9.4027	0.689953445	high
GSM1607808	2.682191781	0	6.3807	6.9747	6.5418	7.3502	6.8549	6.4627	6.3972	9.2439	0.827675482	high
GSM1607809	2.857534247	0	6.3946	6.3954	6.372	8.2929	6.437	7.39805	6.3319	9.7453	0.504858274	low
GSM1607810	3.479452055	1	7.5083	6.5029	6.9608	7.1346	7.6239	6.6561	6.6156	9.0825	0.930704232	high
GSM1607811	2.424657534	0	6.2628	7.0175	6.3561	8.2631	8.6153	6.4864	6.3027	11.1646	0.434546982	low
GSM1607812	3.246575342	0	6.2663	7.2926	6.5713	8.4899	8.0477	6.39285	6.3826	9.1439	0.522120715	high
GSM1607813	2.221917808	1	6.285	6.3201	6.3408	8.6339	6.5637	7.8668	6.3411	10.605	0.399181586	low
GSM1607814	2.805479452	0	6.5166	7.8469	6.5316	6.9111	6.8556	6.4447	6.3691	9.621	1.048150706	high
GSM1607815	2.345205479	0	6.4088	7.0374	6.5207	11.5163	7.9943	6.9203	6.3954	10.6472	0.153759077	low
GSM1607816	2.78630137	0	8.242	6.2629	6.4445	6.6688	6.0552	7.0966	6.5793	7.0428	1.328573443	high
GSM1607817	1.339726027	1	6.5366	6.2609	6.4497	8.2472	7.2739	7.93315	6.3445	6.9153	0.559412691	high
GSM1607818	2.895890411	0	6.385	7.2254	6.4872	9.4751	7.0945	7.90185	6.3094	7.9435	0.381608055	low
GSM1607819	2.895890411	1	6.3314	6.5447	7.3137	7.0923	8.4369	7.6177	6.384	10.7477	0.680608794	high
GSM1607820	2.764383562	1	6.3131	7.306	6.5349	8.469	8.0254	6.45525	6.4331	9.2775	0.527248973	high
GSM1607821	3.032876712	0	6.7565	6.1832	6.3556	7.5541	8.0268	7.75555	6.379	11.5235	0.500779135	low
GSM1607822	2.397260274	0	6.7749	6.8945	7.0378	6.3733	6.3837	6.47	6.389	7.2893	1.47274301	high
GSM1607823	1.887671233	1	8.4861	6.1593	6.9231	10.0668	6.4641	6.53105	6.6838	9.5735	0.366142624	low
GSM1607824	0.753424658	1	6.2019	6.6016	6.3825	8.6713	7.0359	7.3883	6.3541	8.6006	0.462752986	low
GSM1607825	1.728767123	1	6.2643	7.7461	6.2981	7.1397	7.5005	6.7678	6.3427	9.0656	0.878581802	high
GSM1607826	3.739726027	0	7.3976	6.7012	6.2929	8.6412	6.4321	6.83455	6.3242	7.9408	0.569032926	high
GSM1607827	2.232876712	0	6.583	6.7481	6.9166	10.4628	6.8242	7.53215	6.3022	8.6135	0.268763133	low
GSM1607828	2.17260274	0	6.2128	6.1623	6.5975	7.982	7.2246	7.54425	6.386	8.832	0.55391152	high
GSM1607829	0.975342466	1	6.981	8.1308	7.0115	6.4349	6.3618	6.4312	6.4997	8.4182	1.618097402	high
GSM1607830	2.175342466	0	6.3446	6.9643	6.3715	8.3712	8.655	6.95275	6.3495	12.0161	0.386806381	low
GSM1607831	2.17260274	0	6.282	6.3664	6.354	9.162	7.7065	7.9278	6.3616	8.7712	0.342645542	low
GSM1607832	0.745205479	1	6.2466	7.5144	6.7805	6.4644	7.0507	6.62665	6.385	9.5936	1.164047019	high
GSM1607833	2.808219178	0	6.3843	6.4596	6.4962	9.052	6.7785	6.3986	6.3175	10.5916	0.384481964	low
GSM1607834	2.010958904	0	6.5439	6.2827	6.3527	10.8806	7.1394	7.69575	6.2967	7.8125	0.209553218	low
GSM1607835	2.317808219	0	6.5935	6.442	6.9101	7.0002	6.3749	6.3981	6.4417	8.4511	1.029322025	high
GSM1607836	1.953424658	0	6.2924	8.3015	6.3916	9.9732	7.5442	7.0602	6.3229	11.4271	0.290437673	low
GSM1607837	3.410958904	0	6.8912	6.5111	6.5846	6.398	7.7607	6.4994	6.4331	7.0757	1.221775001	high
GSM1607838	1.98630137	1	6.4721	6.3921	7.5026	7.8889	6.4099	6.5314	6.3294	9.2451	0.718749738	high
GSM1607839	2.068493151	0	6.7714	6.7111	6.4111	7.5993	9.216	7.3868	6.3337	11.6445	0.480434276	low
GSM1607840	2.076712329	0	6.3887	6.4255	7.0687	9.1546	7.1512	7.96075	6.4154	8.8579	0.394739889	low
GSM1607841	1.142465753	1	8.1083	7.4529	6.4137	7.2582	6.3941	6.434	6.5736	7.5025	1.210108079	high
GSM1607842	3.536986301	0	6.4131	6.7245	6.4528	9.6947	8.3938	7.6483	6.3704	10.7635	0.25458097	low
GSM1607843	0.736986301	1	6.4316	6.3376	6.7214	6.7171	6.4217	7.4702	6.4164	7.1868	1.096357126	high
GSM1607844	2	0	6.6279	6.3098	6.347	9.026	7.8489	8.0429	6.2908	9.8731	0.326038865	low
GSM1607845	2.416438356	0	6.3968	7.6906	6.5315	7.2009	6.4163	7.18315	6.2702	7.229	1.042962398	high
GSM1607846	2.093150685	0	6.4496	6.3477	6.3737	9.4732	7.963	8.1762	6.3237	9.192	0.287517335	low
GSM1607847	2.901369863	0	6.4085	6.8049	6.5367	9.51	8.606	7.1112	6.2815	11.5618	0.260890859	low
GSM1607848	2.035616438	0	6.4218	7.1584	6.5599	6.9925	8.4083	6.3957	6.3725	11.6376	0.720307408	high
GSM1607849	0.704109589	1	8.9749	6.461	7.299	6.5857	6.3924	6.40585	6.57	6.9205	1.632114878	high
GSM1607850	1.690410959	1	6.5063	6.3811	7.232	6.6678	6.3859	6.45385	6.4375	8.516	1.169779811	high
GSM1607851	0.328767123	1	6.7044	8.1948	6.3819	10.3907	7.107	7.1113	6.4594	10.0125	0.297791606	low
GSM1607852	3.183561644	0	6.4557	6.7275	6.3657	10.7191	7.1459	7.36375	6.3818	9.5371	0.216924484	low
GSM1607853	2.076712329	0	6.4097	6.3269	6.5263	10.2188	6.7627	6.38055	6.47	8.9827	0.291903356	low
GSM1607854	2.095890411	0	6.4665	6.0734	6.7975	6.8737	6.37	6.47325	6.4582	8.396	1.013607286	high
GSM1607855	0.4	1	7.2902	6.4649	6.3356	9.8988	8.6579	7.7337	6.4044	11.3419	0.225510092	low
GSM1607856	0.57260274	1	6.5547	8.2991	6.5864	7.0318	6.9524	6.6205	6.4194	8.6462	1.132951667	high
GSM1607857	2.106849315	0	6.4548	7.5266	7.6017	7.0251	7.1533	6.6769	6.4251	8.4143	1.13684846	high
GSM1607858	2.150684932	0	6.3772	7.1334	6.4219	10.5809	8.4174	7.00215	6.2947	10.1176	0.207306004	low
GSM1607859	2.309589041	0	6.4414	6.6139	6.4144	10.4649	6.9582	7.21805	6.3314	8.1975	0.260143589	low
GSM1607860	2.263013699	0	6.2618	7.676	6.6987	9.2293	7.2947	6.7318	6.205	10.1099	0.398674932	low
GSM1607861	0.706849315	1	6.5894	7.1184	6.72	6.8413	6.5615	6.5502	6.3374	8.1046	1.125322055	high
GSM1607862	0.380821918	1	8.0035	6.6024	6.4418	7.0317	6.2581	6.4662	6.4493	7.2695	1.171428867	high
GSM1607863	1.945205479	0	6.3268	6.0566	6.4756	9.4687	8.159	8.212	6.3105	10.7032	0.246746805	low
GSM1607864	2.106849315	0	7.4258	6.3349	7.0334	6.627	6.448	6.4205	6.3794	6.9984	1.326625112	high
GSM1607865	0.835616438	1	6.2887	6.8616	6.5096	6.6112	6.6253	6.40955	6.3442	7.4508	1.194827492	high
GSM1607866	2.38630137	0	6.3927	7.5191	6.6633	7.6314	9.2846	6.4146	6.282	11.5016	0.554268104	high
GSM1607867	1.276712329	1	6.4174	6.4872	6.258	9.8117	7.6907	7.6996	6.4686	10.8048	0.251623434	low
GSM1607868	2.342465753	0	6.5364	6.4515	6.4639	9.7269	6.972	7.35605	6.3868	9.0787	0.316808255	low
GSM1607869	2.347945205	0	7.9871	6.2883	6.7316	6.6913	6.4594	6.31825	6.509	7.0272	1.34047728	high
GSM1607870	2.301369863	0	6.3284	6.2946	6.727	8.5141	7.2626	7.97675	6.4278	8.7051	0.470135942	low
GSM1607871	0.402739726	1	6.4057	8.8042	6.3383	7.2975	6.5725	7.167	6.3263	8.1306	1.067375917	high
GSM1607872	0.498630137	1	6.3178	7.6968	6.7319	7.4216	6.5082	6.63185	6.4779	9.4175	0.91906312	high
GSM1607873	2.260273973	0	6.3333	6.611	6.2908	10.8895	8.7891	7.6977	6.2763	10.9152	0.150267433	low
GSM1607874	2.164383562	0	6.4875	7.0048	6.681	10.6975	7.6817	7.0109	6.2317	9.2632	0.224231113	low
GSM1607875	2.402739726	0	6.39	8.9129	6.3921	9.3333	7.1207	6.55235	6.3865	9.6991	0.481175051	low
GSM1607876	2.22739726	0	6.2829	6.4034	6.439	9.8252	7.4039	8.50785	6.3043	7.9324	0.282874181	low
GSM1607877	0.734246575	1	8.5749	6.4347	6.4543	7.8349	8.0288	7.6057	6.4544	9.704	0.610386844	high
GSM1607878	2.150684932	0	6.4719	6.5048	6.4308	7.7962	6.4791	7.5208	6.4965	7.1958	0.752251942	high
GSM1607879	2.128767123	0	6.3051	6.8967	7.3694	7.2227	6.5782	6.4713	6.3486	8.15	1.009834822	high
GSM1607880	2.131506849	0	6.2999	6.488	6.5346	8.8818	7.0163	7.5852	6.2901	8.5175	0.423591396	low
GSM1607881	2.156164384	0	7.88	6.4411	6.5318	6.6642	6.4742	6.41125	6.4364	7.7206	1.249312306	high
GSM1607882	2.054794521	0	6.2909	6.6294	6.4295	10.653	9.0039	7.54935	6.3304	11.8335	0.156644856	low
GSM1607883	0.887671233	1	6.3996	6.5196	7.1714	6.4899	6.4388	6.36545	6.6565	7.2429	1.440680305	high
GSM1607884	3.054794521	0	6.8972	6.4741	6.611	10.9191	8.6256	7.08385	6.3028	10.9544	0.165482539	low
GSM1607885	0.764383562	1	6.559	7.6122	6.503	6.8425	7.8391	6.7251	6.3531	9.9198	0.921087163	high
GSM1607886	2.030136986	0	6.5837	8.3565	6.9105	6.9562	7.2917	6.53845	6.372	10.4603	1.038191707	high
GSM1607887	2.093150685	0	6.2745	6.2853	6.4719	9.4966	6.6735	6.58785	6.323	8.0956	0.37571593	low
GSM1607888	2.106849315	0	6.3569	6.8705	6.4535	6.8347	6.6611	7.85205	6.4387	10.0366	0.86450037	high
GSM1607889	2.057534247	0	6.278	6.2832	6.4767	6.6271	8.0646	8.2085	6.3272	9.3057	0.766387515	high
GSM1607890	0.580821918	1	6.6447	6.1989	6.4929	7.1909	6.6893	6.5194	6.3586	9.6769	0.783357106	high
GSM1607891	0.890410959	1	6.58	6.5495	6.6005	9.3389	6.625	7.1801	6.4829	7.3161	0.448391727	low
GSM1607892	1.687671233	1	8.831	7.0467	6.4218	9.8805	8.1078	6.733	6.502	9.0011	0.359856519	low
GSM1607893	2.126027397	0	6.2914	6.3028	6.2867	11.203	7.198	7.2977	6.3855	8.5748	0.18208188	low
GSM1607894	2.260273973	0	6.4052	7.8822	7.4776	9.0197	7.3754	7.2183	6.6535	10.0996	0.518562351	low
GSM1607895	3.717808219	0	6.6189	7.3479	6.5748	6.8241	6.7264	6.68265	6.287	10.3041	0.958256731	high
GSM1607896	2.912328767	1	6.3093	6.2354	6.401	9.142	6.6399	6.75735	6.2974	6.672	0.456177558	low
GSM1607897	0.805479452	1	6.6499	7.2823	6.3754	10.127	6.9363	6.99285	6.3508	7.908	0.333617664	low
GSM1607898	1.863013699	0	6.3707	6.284	6.3772	10.6541	7.0753	7.3617	6.3438	10.7589	0.192563602	low
GSM1607899	1.887671233	0	6.4909	6.3376	6.407	9.8131	7.9299	8.416	6.4004	10.1463	0.242052153	low
GSM1607900	1.8	0	6.4002	6.5326	6.3792	6.7949	6.4227	6.45185	6.3871	6.9982	1.129675023	high
GSM1607901	1.002739726	1	6.6801	6.721	7.3718	7.4917	7.7012	6.5282	6.4065	10.3384	0.731248283	high
GSM1607902	1.673972603	1	6.373	6.5903	6.4743	11.4544	6.3818	6.5424	6.3176	6.9496	0.217581125	low
GSM1607903	1.821917808	0	6.3496	7.0561	6.4306	7.8467	8.0782	7.38995	6.3576	10.6766	0.529510569	high
GSM1607904	1.920547945	0	6.4128	6.3873	7.0382	6.9071	6.5673	7.22265	6.2587	8.8958	0.916147796	high
GSM1607905	1.8	0	6.4646	6.3715	6.4595	8.0238	8.0154	7.94465	6.2636	9.2956	0.480147523	low
GSM1607906	1.731506849	0	6.4895	8.4462	6.7725	7.0421	6.5817	6.5682	6.4346	9.0168	1.182797755	high
GSM1607907	0.44109589	1	9.1008	6.2868	6.5452	6.6745	6.4504	6.4261	6.6549	7.0322	1.456027952	high
GSM1607908	1.136986301	1	6.4732	8.0777	6.5338	7.9205	8.5834	6.7734	6.3881	10.9354	0.586830837	high
GSM1607909	1.695890411	0	6.5026	7.6458	6.4646	6.7837	6.5685	6.50095	6.403	8.1497	1.205595597	high
GSM1607910	1.657534247	0	6.2037	6.4342	6.3583	9.5016	8.2744	7.76175	6.2442	8.7129	0.286547365	low
GSM1607911	1.78630137	0	6.5789	6.4445	7.3964	8.0235	8.8868	6.9919	6.4816	12.0664	0.466218555	low
GSM1607912	1.761643836	0	6.3179	6.4912	6.4245	8.9375	8.1338	7.1856	6.3113	10.9278	0.329053726	low
GSM1607913	1.652054795	0	6.5736	6.8315	7.2965	6.7531	6.4632	6.45945	6.3641	9.1127	1.134841522	high
GSM1607914	3.315068493	1	7.116	6.8015	6.6469	6.8123	7.0046	6.43055	6.4618	7.5317	1.166060505	high
GSM1607915	1.397260274	1	6.2912	6.3909	6.5099	8.5808	7.4021	7.75685	6.2817	7.5763	0.472116983	low
GSM1607916	1.81369863	1	6.3746	6.4374	6.3339	9.0755	6.5188	7.67945	6.3149	8.8755	0.394014045	low
GSM1607917	0.515068493	1	6.2955	6.6756	7.1472	8.3532	8.969	6.8269	6.3453	12.2037	0.39309588	low
GSM1607918	0.126027397	1	6.4047	6.4734	6.2501	6.8885	6.4083	6.5415	6.3049	6.8485	1.054843503	high
GSM1607919	2.145205479	0	6.4295	7.1942	6.5074	10.8395	8.5811	7.6412	6.3136	10.2287	0.182078175	low
GSM1607920	2.923287671	0	6.3876	6.5105	6.3353	7.0191	6.4506	6.4886	6.2355	7.0324	0.989586444	high
GSM1607921	0.942465753	1	6.5202	6.6212	6.7518	6.9362	6.5316	6.4758	6.3748	7.7068	1.069265999	high
GSM1607922	2.282191781	0	6.3988	6.9356	6.4504	8.5869	8.3195	6.5126	6.3713	10.2538	0.432167625	low
GSM1607923	2.205479452	0	6.6685	6.6203	6.6743	10.5115	6.4958	7.31175	6.5704	10.0193	0.259226793	low
GSM1607924	0.421917808	1	6.476	6.3154	6.4014	7.5857	6.4933	6.3352	6.2571	8.8067	0.720154168	high
GSM1607925	2.010958904	0	6.2751	7.1277	6.4862	10.0193	8.9036	6.3668	6.365	12.1926	0.224153671	low
GSM1607926	0.542465753	1	6.4707	9.065	7.4971	6.5563	6.5129	6.4169	6.376	9.1516	1.614173545	high
GSM1607927	1.583561644	1	6.2856	6.3696	6.407	6.5527	6.4013	7.19145	6.2953	6.8588	1.132052328	high
GSM1607928	0.947945205	1	6.5435	7.298	6.6664	8.5633	6.896	7.18765	6.3306	8.5546	0.561332398	high
GSM1607929	1.632876712	0	6.7143	6.2776	6.3271	8.986	7.1657	7.6052	6.3237	7.2177	0.433041941	low
GSM1607930	1.616438356	0	6.7535	6.5366	6.3319	11.2699	7.4615	8.26185	6.3294	9.8116	0.157611649	low
GSM1607931	1.632876712	0	6.5326	6.8851	6.5647	7.5494	7.6756	6.63935	6.4553	10.0473	0.685142869	high
GSM1607932	0.980821918	1	7.7935	7.9339	7.1757	6.4518	6.4069	6.3416	6.6256	8.7354	1.697138045	high
GSM1607933	1.616438356	0	6.4514	6.3647	6.3263	9.9408	6.8641	7.2171	6.4112	7.9217	0.315552662	low
GSM1607934	1.594520548	0	6.4466	7.967	6.6123	6.5754	5.9337	6.72975	6.3519	8.971	1.326043557	high
GSM1607935	1.591780822	0	6.6382	6.1585	6.3596	11.0756	6.4877	7.28425	6.3656	5.7461	0.245557617	low
GSM1607936	1.515068493	0	6.32	6.3089	6.3785	11.4179	7.232	7.66895	6.3141	9.07	0.158000205	low
GSM1607937	1.57260274	0	8.3739	7.0212	6.8524	6.8439	8.3768	6.5675	6.4712	11.288	0.898129633	high
GSM1607938	1.657534247	0	6.4907	6.6722	6.4019	9.7632	7.3761	6.9567	6.5089	9.679	0.312877428	low
GSM1607939	1.652054795	0	6.2462	6.321	7.4844	7.4949	7.1503	6.11185	6.4037	9.9142	0.759000017	high
GSM1607940	1.594520548	0	6.3715	8.1096	6.3665	8.4726	8.8501	7.1498	6.3007	10.9666	0.441257761	low
GSM1607941	1.580821918	0	6.2611	6.247	6.492	9.0375	7.5679	7.4997	6.3212	9.2465	0.356595668	low
GSM1607942	0.054794521	1	6.9167	7.8538	7.0757	6.5554	6.748	6.41145	6.4904	8.4539	1.450817205	high
GSM1607943	1.550684932	0	6.5808	6.5254	6.3951	9.8677	8.3307	8.1005	6.3126	9.5005	0.245664191	low
GSM1607944	1.632876712	0	6.4159	6.8681	6.5296	8.1336	6.9971	7.3803	6.2909	8.8478	0.577228478	high
GSM1607945	1.84109589	0	6.2527	6.9751	7.0098	9.4699	6.4408	6.64735	6.3627	8.3791	0.437951683	low
GSM1607946	1.512328767	0	6.8321	8.4995	6.8737	7.6893	7.3116	6.4788	6.3062	10.6007	0.804865764	high
GSM1607947	1.504109589	0	6.5789	6.3217	6.3247	8.2953	7.0738	7.6361	6.3499	8.3757	0.516581938	low
GSM1607948	1.495890411	0	6.2465	6.3401	6.782	7.0203	6.224	7.3314	6.3508	6.5189	1.034479772	high
GSM1607949	1.542465753	0	7.3435	7.3921	6.8509	10.4522	8.563	7.3842	6.4111	11.8203	0.2194283	low
GSM1607950	1.706849315	0	6.4393	6.8961	6.5647	10.8017	6.8913	6.78215	6.3969	8.8644	0.244095513	low
GSM1607951	1.635616438	0	6.2718	6.6666	6.4037	7.1933	8.012	8.3348	6.416	10.7005	0.605575602	high
GSM1607952	0.030136986	1	6.4964	6.3031	6.6041	7.2156	6.6371	6.9048	6.379	9.0818	0.807796312	high
GSM1607953	1.580821918	0	7.6354	6.3408	6.3737	7.1222	6.6001	7.25	6.6071	9.4162	0.890429886	high
