# Supplementary material for: Cuproptosis-related gene subtypes predict prognosis in patients with head and neck squamous cell carcinoma
Source: J Otolaryngol Head Neck Surg. 2023 Sep 12;52:58. doi: 10.1186/s40463-023-00655-4 (PMC10496405; doi:10.1186/s40463-023-00655-4)
Supplement: Supplementary file 1 — Additional file 1. The original data of this study. [file 40463_2023_655_MOESM1_ESM.zip › Appendix/Appendix 14.txt]

	time	status	Age	Gender	Clinical_M	Clinical_N	Clinical_T	Clinical_stage	Grade	Treatment	RiskGroup
TCGA-BA-A4II-01	2.515068493	0	46	1	0	0	1	1	1	1	0
TCGA-CR-7391-01	2.501369863	0	36	0	0	0	1	1	1	1	0
TCGA-F7-8298-01	2.726027397	0	58	1	0	0	1	1	1	1	1
TCGA-BA-A6DB-01	0.591780822	0	24	0	0	0	2	2	1	1	1
TCGA-CN-4722-01	4.063013699	0	61	0	0	0	2	2	1	1	0
TCGA-CN-5373-01	4.339726027	0	55	0	0	0	2	2	1	1	0
TCGA-CN-A498-01	2.117808219	1	61	0	0	0	2	2	1	1	0
TCGA-CR-7372-01	2.079452055	0	45	1	0	0	2	2	1	1	0
TCGA-CV-6938-01	0.394520548	1	87	1	0	0	2	2	1	1	0
TCGA-CV-7183-01	10.90684932	0	53	1	0	0	2	2	1	1	1
TCGA-CV-7423-01	8.380821918	1	65	1	0	0	2	2	1	1	1
TCGA-CV-7427-01	13.04109589	1	73	0	0	0	2	2	1	1	0
TCGA-CV-A465-01	0.589041096	1	24	1	0	0	2	2	1	1	0
TCGA-CV-A6JN-01	2.482191781	0	53	1	0	0	2	2	1	1	0
TCGA-CV-A6K2-01	0.868493151	1	79	1	0	0	2	2	1	1	0
TCGA-F7-8489-01	1.802739726	0	48	1	0	0	2	2	1	1	0
TCGA-HD-7917-01	2.290410959	1	62	1	0	0	2	2	1	1	1
TCGA-IQ-7631-01	3.210958904	0	60	0	0	0	2	2	1	1	0
TCGA-QK-A64Z-01	1.756164384	1	79	0	0	0	2	2	1	1	0
TCGA-C9-A480-01	1.057534247	0	45	0	0	0	3	3	1	1	1
TCGA-CV-6436-01	5.202739726	0	62	1	0	0	3	3	1	1	0
TCGA-CV-6952-01	0.506849315	1	65	0	0	0	3	3	1	1	1
TCGA-CV-6953-01	4.495890411	1	80	0	0	0	3	3	1	1	0
TCGA-CV-7250-01	7.945205479	1	64	1	0	0	3	3	1	1	1
TCGA-CV-7425-01	4.706849315	1	77	0	0	0	3	3	1	1	1
TCGA-T2-A6WX-01	0.57260274	1	73	0	0	0	3	3	1	1	1
TCGA-T2-A6X2-01	2.704109589	0	82	1	0	0	3	3	1	1	1
TCGA-UF-A719-01	4.556164384	0	54	1	0	0	3	3	1	1	1
TCGA-BA-5151-01	1.978082192	0	72	1	0	0	4	4	1	1	0
TCGA-CV-7411-01	7.443835616	1	64	0	0	0	4	4	1	1	0
TCGA-CV-A45U-01	2.956164384	1	59	1	0	0	4	4	1	1	1
TCGA-CV-A45V-01	0.087671233	1	87	0	0	0	4	4	1	1	0
TCGA-CV-A6JY-01	1.769863014	0	69	1	0	0	4	4	1	1	0
TCGA-IQ-7632-01	1.208219178	0	68	0	0	0	4	4	1	1	0
TCGA-UF-A7JH-01	2.454794521	0	59	1	0	0	4	4	1	1	1
TCGA-UF-A7JJ-01	1.504109589	0	68	1	0	0	4	4	1	1	0
TCGA-BA-7269-01	3.487671233	0	61	1	0	1	2	3	1	1	0
TCGA-C9-A47Z-01	0.523287671	1	72	0	0	1	2	3	1	1	1
TCGA-CV-7432-01	7.04109589	1	79	1	0	1	2	3	1	1	1
TCGA-CV-A45R-01	15.01369863	0	46	1	0	1	3	3	1	1	0
TCGA-UF-A7JC-01	1.495890411	1	42	1	0	1	3	3	1	1	1
TCGA-BA-5558-01	5.465753425	0	65	1	0	1	4	4	1	1	0
TCGA-CR-7386-01	3.917808219	0	69	1	0	1	4	4	1	1	0
TCGA-CV-A45Q-01	14.11506849	1	69	0	0	1	4	4	1	1	1
TCGA-D6-A6EK-01	2.397260274	0	67	1	0	1	4	4	1	1	0
TCGA-MT-A51X-01	0.663013699	0	30	1	0	2	1	4	1	1	0
TCGA-HD-7754-01	2.145205479	0	69	1	0	2	2	4	1	1	0
TCGA-IQ-A61J-01	2.797260274	0	54	1	0	2	2	4	1	1	1
TCGA-CR-7392-01	3.904109589	0	67	0	0	2	3	4	1	1	0
TCGA-UF-A71A-01	0.235616438	1	67	1	0	2	3	4	1	1	1
TCGA-UF-A71A-06	0.235616438	1	67	1	0	2	3	4	1	1	1
TCGA-CR-7367-01	3.945205479	0	52	1	0	3	4	4	1	1	1
TCGA-CV-7263-01	1.534246575	1	64	1	0	4	2	2	1	1	1
TCGA-HD-A6I0-01	0.575342466	0	56	1	0	4	3	3	1	1	0
TCGA-IQ-A6SH-01	1.290410959	0	55	1	1	1	2	4	1	1	0
TCGA-CN-A499-01	1.964383562	0	60	0	0	0	1	1	2	1	0
TCGA-CQ-5325-01	1.791780822	1	65	1	0	0	1	1	2	1	1
TCGA-CR-7383-01	1.42739726	1	79	0	0	0	1	1	2	1	1
TCGA-CR-7393-01	2.720547945	0	26	1	0	0	1	1	2	1	0
TCGA-CR-7401-01	2.950684932	0	64	1	0	0	1	1	2	1	1
TCGA-CV-6940-01	2.202739726	1	80	0	0	0	1	1	2	1	1
TCGA-CV-7177-01	1.816438356	1	82	0	0	0	1	1	2	1	1
TCGA-MT-A67A-01	2.504109589	0	85	0	0	0	1	1	2	1	0
TCGA-BB-8601-01	1.709589041	0	84	1	0	0	2	2	2	1	1
TCGA-CN-4725-01	3.169863014	0	60	1	0	0	2	2	2	1	1
TCGA-CN-4734-01	4.630136986	0	70	1	0	0	2	2	2	1	1
TCGA-CN-4736-01	1.082191781	1	70	0	0	0	2	2	2	1	1
TCGA-CN-4737-01	1.712328767	0	19	1	0	0	2	2	2	1	0
TCGA-CQ-6225-01	1.104109589	1	65	1	0	0	2	2	2	0	1
TCGA-CQ-7065-01	4.460273973	0	40	1	0	0	2	2	2	1	1
TCGA-CQ-7068-01	3.58630137	0	80	0	0	0	2	2	2	1	1
TCGA-CQ-7069-01	3.490410959	0	77	0	0	0	2	2	2	1	0
TCGA-CQ-A4C6-01	3.706849315	0	63	1	0	0	2	2	2	1	0
TCGA-CQ-A4CB-01	2.446575342	0	59	1	0	0	2	2	2	1	1
TCGA-CQ-A4CE-01	2.457534247	0	76	0	0	0	2	2	2	1	0
TCGA-CQ-A4CG-01	1.178082192	1	78	0	0	0	2	2	2	1	1
TCGA-CR-6488-01	1.038356164	0	68	0	0	0	2	2	2	1	1
TCGA-CR-7370-01	0.287671233	0	72	0	0	0	2	2	2	1	1
TCGA-CR-7374-01	0.082191781	0	67	0	0	0	2	2	2	1	1
TCGA-CR-7376-01	2.663013699	0	83	1	0	0	2	2	2	1	0
TCGA-CR-7395-01	2.547945205	0	80	0	0	0	2	2	2	1	0
TCGA-CR-7398-01	0.42739726	0	53	0	0	0	2	2	2	1	0
TCGA-CV-5439-01	1.495890411	1	62	1	0	0	2	2	2	1	0
TCGA-CV-6003-01	4.561643836	0	50	0	0	0	2	2	2	1	1
TCGA-CV-6937-01	1.709589041	1	71	1	0	0	2	2	2	1	0
TCGA-CV-7090-01	14.3890411	0	39	1	0	0	2	2	2	1	0
TCGA-CV-7099-01	0.665753425	1	85	0	0	0	2	2	2	1	0
TCGA-CV-7101-01	0.438356164	1	80	1	0	0	2	2	2	1	0
TCGA-CV-7103-01	4.35890411	1	49	1	0	0	2	2	2	1	0
TCGA-CV-7180-01	0.895890411	1	34	1	0	0	2	2	2	1	0
TCGA-CV-7238-01	7.471232877	0	69	0	0	0	2	2	2	1	0
TCGA-CV-7243-01	2.61369863	0	50	1	0	0	2	2	2	1	1
TCGA-CV-7247-01	1.580821918	1	55	1	0	0	2	2	2	1	1
TCGA-CV-7253-01	0.989041096	1	58	1	0	0	2	2	2	1	1
TCGA-CV-7255-01	0.175342466	1	32	0	0	0	2	2	2	1	1
TCGA-CV-7407-01	2.961643836	1	67	0	0	0	2	2	2	1	1
TCGA-CV-7413-01	0.805479452	1	74	0	0	0	2	2	2	1	0
TCGA-CV-7446-01	2.994520548	1	66	1	0	0	2	2	2	1	1
TCGA-CV-A45P-01	1.750684932	0	82	0	0	0	2	2	2	1	1
TCGA-CV-A6JE-01	2.945205479	0	78	1	0	0	2	2	2	1	0
TCGA-CV-A6JT-01	2.334246575	0	65	1	0	0	2	2	2	1	0
TCGA-D6-8568-01	2.079452055	0	62	1	0	0	2	2	2	1	1
TCGA-D6-8569-01	2.109589041	0	52	1	0	0	2	2	2	1	1
TCGA-DQ-5625-01	3.104109589	1	52	0	0	0	2	2	2	1	1
TCGA-HD-7753-01	2.37260274	0	62	1	0	0	2	2	2	1	1
TCGA-HD-A6HZ-01	0.304109589	0	79	0	0	0	2	2	2	1	1
TCGA-MT-A67D-01	0.153424658	0	55	1	0	0	2	2	2	1	0
TCGA-P3-A6T2-01	6.295890411	0	45	1	0	0	2	2	2	1	1
TCGA-QK-A652-01	1.767123288	0	60	1	0	0	2	2	2	1	0
TCGA-QK-A6IG-01	0.608219178	1	69	1	0	0	2	2	2	1	1
TCGA-QK-A6V9-01	2.282191781	0	56	1	0	0	2	2	2	1	0
TCGA-WA-A7GZ-01	1.712328767	1	58	1	0	0	2	2	2	1	1
TCGA-BA-6869-01	1.764383562	0	62	1	0	0	3	3	2	1	0
TCGA-BA-A6DE-01	1.205479452	0	70	0	0	0	3	3	2	1	1
TCGA-BA-A6DI-01	0.920547945	1	62	1	0	0	3	3	2	1	1
TCGA-BA-A6DL-01	1.706849315	0	59	1	0	0	3	3	2	1	0
TCGA-BB-4224-01	0.761643836	0	52	1	0	0	3	3	2	1	0
TCGA-BB-7863-01	2.808219178	0	43	0	0	0	3	3	2	1	0
TCGA-CN-5356-01	3.860273973	0	56	1	0	0	3	3	2	1	1
TCGA-CN-6021-01	0.756164384	1	63	0	0	0	3	3	2	1	0
TCGA-CQ-5323-01	4.016438356	0	82	1	0	0	3	3	2	1	0
TCGA-CQ-5332-01	0.868493151	1	87	1	0	0	3	3	2	1	1
TCGA-CQ-6218-01	3.432876712	0	52	0	0	0	3	3	2	1	0
TCGA-CR-7364-01	3.931506849	0	66	1	0	0	3	3	2	1	1
TCGA-CR-7371-01	0.257534247	1	45	0	0	0	3	3	2	1	1
TCGA-CR-7380-01	1.660273973	1	58	1	0	0	3	3	2	1	0
TCGA-CR-7390-01	4.131506849	0	67	1	0	0	3	3	2	1	1
TCGA-CR-7402-01	2.495890411	0	68	1	0	0	3	3	2	1	0
TCGA-CV-6941-01	0.936986301	1	51	1	0	0	3	3	2	1	1
TCGA-CV-6943-01	1.649315068	1	74	1	0	0	3	3	2	1	0
TCGA-CV-6962-01	0.345205479	1	65	1	0	0	3	3	2	1	1
TCGA-CV-7242-01	3	0	60	0	0	0	3	3	2	1	0
TCGA-CV-7245-01	2.183561644	0	62	1	0	0	3	3	2	1	1
TCGA-CV-7252-01	0.41369863	1	62	0	0	0	3	3	2	1	0
TCGA-CV-7261-01	4.142465753	0	57	1	0	0	3	3	2	1	1
TCGA-CV-7415-01	1.904109589	1	60	1	0	0	3	3	2	1	1
TCGA-CV-7430-01	1.356164384	1	56	1	0	0	3	3	2	1	1
TCGA-CV-7434-01	0.597260274	1	64	1	0	0	3	3	2	1	1
TCGA-CV-A45O-01	2.331506849	0	57	1	0	0	3	3	2	1	0
TCGA-CV-A45W-01	3.830136986	1	75	1	0	0	3	3	2	1	0
TCGA-CV-A461-01	5.654794521	1	65	1	0	0	3	3	2	1	0
TCGA-CX-7085-01	0.879452055	0	77	0	0	0	3	3	2	1	1
TCGA-D6-6517-01	0.8	0	59	1	0	0	3	3	2	1	0
TCGA-D6-6825-01	1.345205479	0	73	1	0	0	3	3	2	1	1
TCGA-D6-A4ZB-01	1.030136986	0	61	1	0	0	3	3	2	1	0
TCGA-H7-7774-01	1.115068493	0	75	0	0	0	3	3	2	1	0
TCGA-HD-7831-01	1.82739726	0	74	1	0	0	3	3	2	1	1
TCGA-IQ-A6SG-01	1.58630137	0	61	0	0	0	3	3	2	1	1
TCGA-QK-A6II-01	0.778082192	1	52	1	0	0	3	3	2	1	0
TCGA-BA-5152-01	3.528767123	0	56	1	0	0	4	4	2	1	0
TCGA-BA-A4IF-01	2.452054795	0	59	1	0	0	4	4	2	1	1
TCGA-CN-4723-01	4.654794521	0	67	1	0	0	4	4	2	1	1
TCGA-CN-4727-01	4.273972603	0	56	1	0	0	4	4	2	1	1
TCGA-CN-4729-01	1.073972603	0	73	1	0	0	4	4	2	1	0
TCGA-CN-4738-01	1.194520548	1	53	1	0	0	4	4	2	1	0
TCGA-CN-4739-01	3.819178082	1	71	1	0	0	4	4	2	1	0
TCGA-CN-4740-01	2.298630137	1	79	0	0	0	4	4	2	1	1
TCGA-CN-4741-01	6.134246575	0	75	1	0	0	4	4	2	1	0
TCGA-CN-5355-01	3.501369863	0	64	1	0	0	4	4	2	1	1
TCGA-CN-5360-01	5.942465753	0	68	1	0	0	4	4	2	1	1
TCGA-CN-5367-01	0.964383562	1	60	0	0	0	4	4	2	1	1
TCGA-CN-6010-01	4.17260274	0	53	1	0	0	4	4	2	1	0
TCGA-CN-6019-01	2.843835616	0	61	1	0	0	4	4	2	1	1
TCGA-CN-A49A-01	1.44109589	1	60	1	0	0	4	4	2	1	1
TCGA-CN-A63V-01	1.860273973	0	59	1	0	0	4	4	2	1	1
TCGA-CQ-5331-01	3.832876712	0	73	0	0	0	4	4	2	1	0
TCGA-CQ-6223-01	3.912328767	0	69	1	0	0	4	4	2	1	0
TCGA-CR-6471-01	3.293150685	1	58	1	0	0	4	4	2	1	0
TCGA-CR-6484-01	0.969863014	0	67	0	0	0	4	4	2	1	0
TCGA-CR-7368-01	3.410958904	0	54	1	0	0	4	4	2	1	0
TCGA-CR-7369-01	2.98630137	1	59	1	0	0	4	4	2	1	0
TCGA-CV-6933-01	7.509589041	1	53	1	0	0	4	4	2	1	0
TCGA-CV-6948-01	3.531506849	1	79	0	0	0	4	4	2	1	1
TCGA-CV-7418-01	2.161643836	1	62	1	0	0	4	4	2	1	1
TCGA-CV-A464-01	4.717808219	0	48	1	0	0	4	4	2	1	1
TCGA-CV-A6JM-01	0.531506849	1	85	1	0	0	4	4	2	1	0
TCGA-CV-A6JU-01	0.301369863	0	61	0	0	0	4	4	2	1	0
TCGA-CV-A6JZ-01	1.956164384	0	68	1	0	0	4	4	2	1	1
TCGA-CV-A6K1-01	1.876712329	0	65	1	0	0	4	4	2	1	0
TCGA-D6-A6EO-01	2.079452055	0	44	1	0	0	4	4	2	1	1
TCGA-HD-A633-01	1.153424658	0	74	1	0	0	4	4	2	1	0
TCGA-KU-A66T-01	1.512328767	0	53	0	0	0	4	4	2	1	0
TCGA-P3-A6SX-01	3.917808219	1	67	1	0	0	4	4	2	1	1
TCGA-P3-A6T5-01	2.416438356	1	79	0	0	0	4	4	2	1	0
TCGA-QK-A6VB-01	1.756164384	0	66	1	0	0	4	4	2	1	1
TCGA-QK-A8ZB-01	1.484931507	0	68	1	0	0	4	4	2	1	0
TCGA-UF-A718-01	5.4	0	62	1	0	0	4	4	2	1	0
TCGA-UF-A7J9-01	3.720547945	0	75	1	0	0	4	4	2	1	1
TCGA-UF-A7JK-01	1.161643836	1	59	1	0	0	4	4	2	1	1
TCGA-UF-A7JO-01	1.728767123	1	79	0	0	0	4	4	2	1	1
TCGA-D6-6516-01	2.117808219	0	69	1	0	1	1	3	2	1	0
TCGA-HD-8635-01	1.904109589	0	61	0	0	1	1	3	2	1	1
TCGA-P3-A5QE-01	4.271232877	0	49	1	0	1	1	3	2	1	0
TCGA-BA-5153-01	4.82739726	1	51	1	0	1	2	3	2	1	0
TCGA-CN-5358-01	0.715068493	1	60	1	0	1	2	3	2	1	0
TCGA-CN-6017-01	2.336986301	1	55	1	0	1	2	3	2	1	1
TCGA-CQ-6220-01	2.698630137	1	69	1	0	1	2	3	2	1	1
TCGA-CQ-6228-01	1.249315068	1	71	0	0	1	2	3	2	1	1
TCGA-CQ-6229-01	3.230136986	0	61	1	0	1	2	3	2	1	1
TCGA-CR-7389-01	1.073972603	0	55	1	0	1	2	3	2	1	0
TCGA-D6-A6EM-01	0.635616438	0	65	0	0	1	2	3	2	1	1
TCGA-CN-6012-01	4	0	66	1	0	1	3	3	2	1	0
TCGA-CQ-5329-01	5.871232877	0	46	0	0	1	3	3	2	1	1
TCGA-CQ-6227-01	0.353424658	1	77	1	0	1	3	3	2	1	1
TCGA-CR-5247-01	0.980821918	0	48	1	0	1	3	3	2	1	1
TCGA-CV-5976-01	4.049315068	0	50	1	0	1	3	3	2	1	1
TCGA-CV-5977-01	5.04109589	0	66	1	0	1	3	3	2	1	0
TCGA-CV-5979-01	3.602739726	0	26	1	0	1	3	3	2	1	0
TCGA-CV-6959-01	0.701369863	1	48	1	0	1	3	3	2	1	1
TCGA-D6-6823-01	1.920547945	0	50	1	0	1	3	3	2	1	1
TCGA-DQ-5630-01	2.821917808	0	73	1	0	1	3	3	2	1	1
TCGA-H7-A6C4-01	1.134246575	0	35	0	0	1	3	3	2	1	1
TCGA-P3-A6T7-01	1.334246575	1	55	1	0	1	3	3	2	1	1
TCGA-BA-4075-01	0.775342466	1	49	1	0	1	4	4	2	0	1
TCGA-BB-A5HZ-01	2.265753425	0	65	1	0	1	4	4	2	1	0
TCGA-CN-5359-01	1.032876712	1	59	1	0	1	4	4	2	1	1
TCGA-CN-6016-01	3.953424658	0	64	1	0	1	4	4	2	1	0
TCGA-CN-6992-01	2.920547945	0	61	1	0	1	4	4	2	1	1
TCGA-CN-6995-01	0.306849315	1	78	1	0	1	4	4	2	1	0
TCGA-CN-6998-01	0.978082192	1	53	1	0	1	4	4	2	1	1
TCGA-CQ-7071-01	3.591780822	0	76	0	0	1	4	4	2	1	1
TCGA-CV-5434-01	9.079452055	1	60	1	0	1	4	4	2	1	1
TCGA-CV-6954-01	5.484931507	1	59	1	0	1	4	4	2	1	1
TCGA-CV-7435-01	12.82191781	1	57	0	0	1	4	4	2	1	1
TCGA-CV-A45X-01	0.542465753	1	47	1	0	1	4	4	2	1	0
TCGA-D6-6824-01	0.210958904	0	61	1	0	1	4	4	2	1	1
TCGA-D6-A6ES-01	1.065753425	0	50	1	0	1	4	4	2	1	0
TCGA-DQ-5624-01	4.871232877	0	43	0	0	1	4	4	2	1	0
TCGA-F7-7848-01	3.098630137	0	47	1	0	1	4	4	2	1	0
TCGA-P3-A6T3-01	1.580821918	1	49	1	0	1	4	4	2	1	0
TCGA-P3-A6T4-01	0.169863014	1	54	1	0	1	4	4	2	1	0
TCGA-QK-A6IH-01	1.789041096	0	65	0	0	1	4	4	2	1	0
TCGA-UF-A71B-01	4.126027397	0	50	1	0	1	4	4	2	1	0
TCGA-UF-A71D-01	4.002739726	0	54	0	0	1	4	4	2	1	0
TCGA-UF-A7JA-01	6.205479452	0	66	0	0	1	4	4	2	1	1
TCGA-CR-6470-01	4.167123288	0	38	1	0	2	1	4	2	1	0
TCGA-CV-7095-01	1.567123288	1	87	0	0	2	1	4	2	1	1
TCGA-T2-A6X0-01	0.591780822	0	49	1	0	2	1	4	2	1	0
TCGA-BA-4078-01	0.756164384	1	83	1	0	2	2	4	2	1	0
TCGA-BA-5555-01	1.424657534	0	54	1	0	2	2	4	2	1	0
TCGA-BA-5557-01	1.706849315	0	41	0	0	2	2	4	2	1	1
TCGA-BA-6873-01	0.334246575	0	28	1	0	2	2	4	2	1	1
TCGA-CN-4728-01	4.723287671	0	56	1	0	2	2	4	2	1	1
TCGA-CN-A497-01	2.917808219	0	63	1	0	2	2	4	2	1	0
TCGA-CR-6480-01	0.991780822	0	53	1	0	2	2	4	2	1	0
TCGA-CR-6481-01	0.852054795	0	47	1	0	2	2	4	2	1	0
TCGA-CR-7382-01	2.180821918	0	49	1	0	2	2	4	2	1	1
TCGA-CR-7385-01	2.731506849	0	42	1	0	2	2	4	2	1	0
TCGA-CR-7388-01	2.254794521	1	70	0	0	2	2	4	2	1	0
TCGA-CV-5971-01	1.920547945	0	60	1	0	2	2	4	2	1	1
TCGA-CV-7104-01	1.076712329	1	61	0	0	2	2	4	2	1	1
TCGA-D6-A4Z9-01	1.476712329	0	59	1	0	2	2	4	2	1	1
TCGA-H7-A76A-01	1.745205479	0	57	1	0	2	2	4	2	1	0
TCGA-KU-A6H7-01	1.605479452	0	55	0	0	2	2	4	2	1	0
TCGA-KU-A6H7-06	1.605479452	0	55	0	0	2	2	4	2	1	0
TCGA-CV-A468-01	1.271232877	1	42	1	0	2	3	3	2	1	0
TCGA-BA-4076-01	1.136986301	1	39	1	0	2	3	4	2	1	1
TCGA-BA-5149-01	2.208219178	1	47	1	0	2	3	4	2	1	0
TCGA-BA-6871-01	0.295890411	1	75	1	0	2	3	4	2	1	1
TCGA-BA-6872-01	1.052054795	1	47	1	0	2	3	4	2	1	1
TCGA-BB-7864-01	4.183561644	0	61	1	0	2	3	4	2	1	1
TCGA-CN-4726-01	0.389041096	1	68	1	0	2	3	4	2	1	1
TCGA-CN-6020-01	0.561643836	1	58	1	0	2	3	4	2	1	1
TCGA-CN-6989-01	2.684931507	1	64	1	0	2	3	4	2	1	1
TCGA-CN-6996-01	1.452054795	1	58	0	0	2	3	4	2	1	1
TCGA-CN-A6UY-01	1.953424658	0	57	1	0	2	3	4	2	1	0
TCGA-CQ-5324-01	4.364383562	0	59	1	0	2	3	4	2	1	1
TCGA-CQ-5327-01	4.547945205	0	61	0	0	2	3	4	2	1	1
TCGA-CQ-6219-01	1.312328767	1	50	0	0	2	3	4	2	1	1
TCGA-CQ-6222-01	5.523287671	0	63	1	0	2	3	4	2	1	1
TCGA-CR-6474-01	1.545205479	1	51	1	0	2	3	4	2	1	1
TCGA-CR-6477-01	1.408219178	0	56	0	0	2	3	4	2	1	0
TCGA-CR-6493-01	0.77260274	1	69	1	0	2	3	4	2	1	0
TCGA-CR-7394-01	3.687671233	0	70	1	0	2	3	4	2	1	0
TCGA-CR-7397-01	2.065753425	0	44	1	0	2	3	4	2	1	1
TCGA-CR-7404-01	4.032876712	0	53	1	0	2	3	4	2	1	0
TCGA-CV-5436-01	1.6	1	65	1	0	2	3	4	2	1	1
TCGA-CV-6934-01	0.178082192	1	66	0	0	2	3	4	2	1	1
TCGA-CV-6950-01	1.257534247	1	64	1	0	2	3	4	2	1	1
TCGA-T2-A6WZ-01	1.326027397	1	53	1	0	2	3	4	2	1	0
TCGA-UF-A7JS-01	1.863013699	1	59	1	0	2	3	4	2	1	1
TCGA-4P-AA8J-01	0.279452055	0	66	1	0	2	4	4	2	1	1
TCGA-BA-A6D8-01	2.328767123	0	59	1	0	2	4	4	2	1	0
TCGA-BA-A6DA-01	0.961643836	0	41	0	0	2	4	4	2	1	0
TCGA-BA-A6DD-01	0.473972603	1	44	1	0	2	4	4	2	1	0
TCGA-BA-A6DG-01	0.189041096	1	49	1	0	2	4	4	2	1	1
TCGA-BA-A6DJ-01	1.115068493	1	62	1	0	2	4	4	2	1	1
TCGA-BB-4227-01	0.367123288	0	66	1	0	2	4	4	2	1	1
TCGA-BB-7871-01	2.054794521	0	64	0	0	2	4	4	2	1	1
TCGA-BB-A5HU-01	2.142465753	0	47	1	0	2	4	4	2	1	1
TCGA-CN-4730-01	2.238356164	0	62	1	0	2	4	4	2	1	0
TCGA-CN-5364-01	1.350684932	1	55	1	0	2	4	4	2	1	0
TCGA-CN-5366-01	0.98630137	1	51	1	0	2	4	4	2	1	1
TCGA-CN-6018-01	1.589041096	1	85	0	0	2	4	4	2	1	1
TCGA-CN-6024-01	0.923287671	1	66	1	0	2	4	4	2	1	1
TCGA-CN-6994-01	3.24109589	0	67	1	0	2	4	4	2	1	0
TCGA-CN-A63W-01	1.032876712	1	48	0	0	2	4	4	2	1	1
TCGA-CN-A641-01	1.005479452	0	47	1	0	2	4	4	2	1	0
TCGA-CQ-5334-01	0.353424658	1	87	1	0	2	4	4	2	1	0
TCGA-CQ-A4CH-01	1.038356164	1	58	1	0	2	4	4	2	1	0
TCGA-CR-7365-01	3.263013699	0	60	1	0	2	4	4	2	1	1
TCGA-CR-7373-01	2.435616438	0	66	1	0	2	4	4	2	1	0
TCGA-CR-7379-01	2.838356164	0	78	0	0	2	4	4	2	1	1
TCGA-CV-5970-01	1.112328767	1	59	1	0	2	4	4	2	1	1
TCGA-CV-6936-01	0.454794521	1	68	1	0	2	4	4	2	1	0
TCGA-CV-6945-01	1.002739726	1	41	1	0	2	4	4	2	1	1
TCGA-CV-6951-01	2.506849315	1	57	1	0	2	4	4	2	1	1
TCGA-CV-6956-01	0.594520548	1	67	1	0	2	4	4	2	1	1
TCGA-CV-7089-01	5.402739726	1	74	1	0	2	4	4	2	1	0
TCGA-CV-7248-01	1.42739726	1	63	0	0	2	4	4	2	1	1
TCGA-CV-7424-01	1.24109589	1	67	1	0	2	4	4	2	1	1
TCGA-CV-7428-01	4.578082192	1	47	1	0	2	4	4	2	1	0
TCGA-CV-A6JO-01	0.539726027	1	69	1	0	2	4	4	2	1	1
TCGA-CX-7086-01	1.569863014	0	53	1	0	2	4	4	2	1	0
TCGA-CX-7219-01	2.863013699	0	47	1	0	2	4	4	2	1	1
TCGA-D6-6826-01	0.953424658	1	64	0	0	2	4	4	2	1	0
TCGA-DQ-5629-01	2.578082192	1	64	1	0	2	4	4	2	0	1
TCGA-DQ-7592-01	3.131506849	0	57	1	0	2	4	4	2	1	1
TCGA-H7-8502-01	1.254794521	0	50	1	0	2	4	4	2	1	1
TCGA-HD-7832-01	2.290410959	0	52	1	0	2	4	4	2	1	0
TCGA-MZ-A6I9-01	1.339726027	1	68	1	0	2	4	4	2	1	0
TCGA-P3-A5QF-01	0.904109589	1	49	1	0	2	4	4	2	1	0
TCGA-P3-A6T0-01	1.583561644	0	47	0	0	2	4	4	2	1	1
TCGA-QK-A6VC-01	1.643835616	0	62	0	0	2	4	4	2	1	0
TCGA-QK-A8Z9-01	1.230136986	1	56	1	0	2	4	4	2	1	1
TCGA-RS-A6TO-01	1.060273973	1	82	0	0	2	4	4	2	1	1
TCGA-T3-A92M-01	1.142465753	0	52	1	0	2	4	4	2	1	1
TCGA-UF-A7JF-01	4.619178082	0	80	1	0	2	4	4	2	1	0
TCGA-UF-A7JV-01	0.246575342	1	62	0	0	2	4	4	2	1	1
TCGA-BA-6868-01	1.293150685	1	53	1	0	3	3	4	2	1	1
TCGA-BA-4077-01	3.106849315	1	45	0	0	3	4	4	2	0	0
TCGA-BA-A8YP-01	1.367123288	0	50	1	0	3	4	4	2	1	1
TCGA-CV-5978-01	0.589041096	1	53	0	0	3	4	4	2	1	1
TCGA-HD-8634-01	1.054794521	1	51	0	0	4	1	1	2	1	0
TCGA-MT-A51W-01	1.197260274	0	52	0	0	4	1	1	2	1	1
TCGA-TN-A7HJ-01	1.104109589	0	51	1	0	4	3	3	2	1	0
TCGA-CR-6491-01	1.898630137	0	60	1	0	4	4	4	2	1	1
TCGA-TN-A7HL-01	1.695890411	0	59	1	0	4	4	4	2	1	0
TCGA-QK-A8Z8-01	0.468493151	1	60	0	1	1	3	4	2	1	1
TCGA-CN-5365-01	0.961643836	1	38	1	1	2	1	4	2	1	1
TCGA-BA-6870-01	1.235616438	1	60	0	1	2	3	4	2	1	0
TCGA-IQ-A61H-01	3.117808219	0	76	1	2	0	2	2	2	1	1
TCGA-IQ-A61E-01	3.142465753	0	55	0	2	0	3	3	2	1	1
TCGA-MT-A67F-01	1.052054795	0	60	0	2	0	4	4	2	1	0
TCGA-KU-A66S-01	1.112328767	1	69	0	2	1	2	3	2	1	1
TCGA-QK-A8ZA-01	1.016438356	1	60	1	2	2	2	4	2	1	1
TCGA-UP-A6WW-01	1.419178082	0	58	1	2	2	2	4	2	1	0
TCGA-BB-A6UO-01	0.734246575	1	61	0	2	2	3	4	2	1	1
TCGA-QK-AA3K-01	0.693150685	0	60	1	2	2	3	4	2	1	1
TCGA-IQ-A61G-01	0.98630137	0	57	1	2	2	4	4	2	1	1
TCGA-CN-4733-01	4.345205479	0	61	1	0	0	1	1	3	1	0
TCGA-CQ-5333-01	0.934246575	1	74	1	0	0	1	1	3	1	1
TCGA-CQ-7067-01	1.394520548	0	75	0	0	0	1	1	3	1	0
TCGA-CV-7091-01	9.263013699	0	54	1	0	0	1	1	3	1	0
TCGA-KU-A6H8-01	0.895890411	1	41	1	0	0	1	1	3	1	1
TCGA-QK-AA3J-01	1.276712329	0	69	1	0	0	1	1	3	1	0
TCGA-TN-A7HI-01	1.128767123	0	56	1	0	0	1	1	3	1	0
TCGA-BA-5556-01	1.98630137	0	58	0	0	0	2	2	3	1	0
TCGA-CN-5370-01	0.709589041	1	78	1	0	0	2	2	3	1	1
TCGA-CQ-6221-01	2.739726027	0	79	1	0	0	2	2	3	1	1
TCGA-CQ-6224-01	4.715068493	0	52	1	0	0	2	2	3	1	1
TCGA-CQ-A4C7-01	0.967123288	1	88	1	0	0	2	2	3	1	1
TCGA-CR-5250-01	2.189041096	0	71	1	0	0	2	2	3	1	0
TCGA-CR-6487-01	0.64109589	0	50	1	0	0	2	2	3	1	0
TCGA-CV-6433-01	1.756164384	0	57	1	0	0	2	2	3	1	0
TCGA-CV-6942-01	11.73150685	0	73	0	0	0	2	2	3	1	0
TCGA-CV-6955-01	0.915068493	1	74	0	0	0	2	2	3	1	0
TCGA-CV-6961-01	0.208219178	1	61	1	0	0	2	2	3	1	1
TCGA-CV-7100-01	0.750684932	1	66	1	0	0	2	2	3	1	0
TCGA-CV-7254-01	3.997260274	1	55	1	0	0	2	2	3	1	0
TCGA-CV-7438-01	0.531506849	1	87	0	0	0	2	2	3	1	1
TCGA-CV-A45T-01	13.30410959	1	64	0	0	0	2	2	3	1	0
TCGA-CV-A45Z-01	4.016438356	1	75	1	0	0	2	2	3	1	1
TCGA-CV-A6K0-01	1.660273973	0	58	1	0	0	2	2	3	1	1
TCGA-D6-6515-01	1.104109589	1	82	0	0	0	2	2	3	1	0
TCGA-DQ-7595-01	3.260273973	0	53	1	0	0	2	2	3	1	0
TCGA-P3-A5QA-01	5.978082192	0	41	1	0	0	2	2	3	1	1
TCGA-QK-A6IJ-01	1.060273973	0	71	1	0	0	2	2	3	1	0
TCGA-RS-A6TP-01	1.41369863	0	58	1	0	0	2	2	3	1	0
TCGA-WA-A7H4-01	1.21369863	0	69	1	0	0	2	2	3	1	0
TCGA-CN-A63U-01	2.64109589	0	50	1	0	0	3	3	3	1	0
TCGA-CV-5432-01	10.76712329	0	68	1	0	0	3	3	3	1	1
TCGA-CV-5973-01	7.235616438	0	62	0	0	0	3	3	3	1	0
TCGA-CV-6441-01	0.8	1	60	1	0	0	3	3	3	1	1
TCGA-CV-6935-01	0.808219178	1	67	1	0	0	3	3	3	1	1
TCGA-CV-6960-01	2.361643836	1	49	1	0	0	3	3	3	1	1
TCGA-CV-7097-01	1.054794521	1	53	1	0	0	3	3	3	1	1
TCGA-CV-7235-01	6.430136986	0	67	1	0	0	3	3	3	1	0
TCGA-CV-7429-01	0.293150685	1	55	1	0	0	3	3	3	1	1
TCGA-D6-A6EN-01	1.882191781	0	71	1	0	0	3	3	3	1	0
TCGA-D6-A6EP-01	1.161643836	0	62	1	0	0	3	3	3	1	0
TCGA-HD-8224-01	1.221917808	1	63	1	0	0	3	3	3	1	1
TCGA-IQ-7630-01	1.328767123	0	49	1	0	0	3	3	3	1	0
TCGA-P3-A5Q6-01	1.315068493	1	49	1	0	0	3	3	3	1	1
TCGA-CN-6011-01	2.556164384	0	57	1	0	0	4	4	3	1	0
TCGA-CQ-7072-01	6.463013699	0	51	1	0	0	4	4	3	1	1
TCGA-CQ-A4CD-01	2.8	0	69	1	0	0	4	4	3	1	1
TCGA-CV-5435-01	6.353424658	1	57	1	0	0	4	4	3	1	1
TCGA-CV-5444-01	6.676712329	0	64	1	0	0	4	4	3	1	1
TCGA-CV-A45Y-01	7.405479452	1	61	1	0	0	4	4	3	1	0
TCGA-CV-A6JD-01	0.498630137	1	82	0	0	0	4	4	3	1	0
TCGA-D6-A74Q-01	1.945205479	0	67	1	0	0	4	4	3	1	0
TCGA-P3-A6T6-01	1.082191781	1	53	1	0	0	4	4	3	1	0
TCGA-P3-A6T8-01	1.095890411	0	54	1	0	0	4	4	3	1	1
TCGA-UF-A71E-01	4.120547945	1	63	1	0	0	4	4	3	1	0
TCGA-UF-A7JD-01	2.024657534	1	71	1	0	0	4	4	3	1	1
TCGA-UF-A7JT-01	2.720547945	1	72	0	0	0	4	4	3	1	0
TCGA-D6-6827-01	1.556164384	0	55	0	0	1	1	3	3	1	0
TCGA-DQ-7588-01	1.169863014	1	66	1	0	1	2	3	3	1	1
TCGA-CN-A49B-01	2.476712329	0	71	1	0	1	3	3	3	1	0
TCGA-CQ-5330-01	5.197260274	0	69	0	0	1	3	3	3	1	1
TCGA-CV-5443-01	7.62739726	0	63	1	0	1	3	3	3	1	0
TCGA-CV-7102-01	0.153424658	1	76	0	0	1	3	3	3	1	1
TCGA-HD-A634-01	0.356164384	1	56	1	0	1	3	3	3	1	1
TCGA-BB-8596-01	5.920547945	0	69	0	0	1	4	4	3	1	1
TCGA-CN-4742-01	1.087671233	1	48	0	0	1	4	4	3	1	1
TCGA-CN-5369-01	1.04109589	1	90	0	0	1	4	4	3	1	0
TCGA-CN-6022-01	0.769863014	1	49	1	0	1	4	4	3	1	1
TCGA-CR-6492-01	1.312328767	0	78	1	0	1	4	4	3	1	0
TCGA-CR-7377-01	0.764383562	1	58	1	0	1	4	4	3	1	1
TCGA-CV-5441-01	7.906849315	0	58	1	0	1	4	4	3	1	0
TCGA-CV-5966-01	1.493150685	1	63	0	0	1	4	4	3	1	1
TCGA-CV-6939-01	1.824657534	1	60	1	0	1	4	4	3	1	0
TCGA-CV-7178-01	5.934246575	1	64	0	0	1	4	4	3	1	1
TCGA-CV-7422-01	2.84109589	1	60	0	0	1	4	4	3	1	1
TCGA-CV-7433-01	1.646575342	1	49	1	0	1	4	4	3	1	1
TCGA-D6-A6EQ-01	1.008219178	0	57	1	0	1	4	4	3	1	0
TCGA-CX-A4AQ-01	4.260273973	0	56	1	0	2	1	4	3	1	0
TCGA-BA-A4IG-01	2.342465753	0	77	1	0	2	2	4	3	1	0
TCGA-BA-A4IH-01	1.704109589	0	57	1	0	2	2	4	3	1	1
TCGA-BB-7862-01	3.060273973	0	67	1	0	2	2	4	3	1	1
TCGA-BB-7872-01	3.2	0	63	1	0	2	2	4	3	1	1
TCGA-CN-5374-01	4.745205479	1	56	0	0	2	2	4	3	1	0
TCGA-CR-6467-01	4.868493151	0	59	1	0	2	2	4	3	1	0
TCGA-CR-6482-01	0.945205479	0	62	1	0	2	2	4	3	1	0
TCGA-CV-7236-01	0.394520548	1	77	0	0	2	2	4	3	1	1
TCGA-HL-7533-01	2.895890411	0	65	1	0	2	2	4	3	1	0
TCGA-MT-A7BN-01	1.284931507	0	74	1	0	2	2	4	3	1	0
TCGA-BA-4074-01	1.265753425	1	69	1	0	2	3	4	3	1	1
TCGA-BA-5559-01	5.706849315	1	71	1	0	2	3	4	3	1	0
TCGA-BB-4223-01	8.824657534	0	48	1	0	2	3	4	3	1	0
TCGA-BB-4225-01	0.4	0	73	1	0	2	3	4	3	1	0
TCGA-BB-7870-01	5.523287671	0	58	1	0	2	3	4	3	1	1
TCGA-BB-A5HY-01	0.879452055	1	64	1	0	2	3	4	3	1	1
TCGA-CN-4735-01	4.75890411	0	52	1	0	2	3	4	3	1	0
TCGA-CN-A63T-01	0.616438356	0	60	1	0	2	3	4	3	1	1
TCGA-CN-A642-01	0.224657534	1	57	1	0	2	3	4	3	1	1
TCGA-CN-A6V3-01	2.032876712	0	61	1	0	2	3	4	3	1	1
TCGA-CR-5243-01	7.019178082	0	51	1	0	2	3	4	3	1	0
TCGA-CR-6473-01	3.082191781	0	68	1	0	2	3	4	3	1	0
TCGA-CR-6478-01	0.501369863	1	66	0	0	2	3	4	3	1	1
TCGA-CV-5431-01	1.430136986	1	73	1	0	2	3	4	3	1	0
TCGA-CV-A460-01	5.035616438	1	72	1	0	2	3	4	3	1	0
TCGA-DQ-5631-01	1.501369863	1	52	1	0	2	3	4	3	1	1
TCGA-BB-4217-01	0.512328767	0	68	1	0	2	4	4	3	1	0
TCGA-CN-4731-01	2.734246575	1	63	0	0	2	4	4	3	1	1
TCGA-CN-6013-01	1.991780822	1	56	1	0	2	4	4	3	1	0
TCGA-CN-6988-01	0.871232877	0	47	1	0	2	4	4	3	1	1
TCGA-CN-6997-01	2.706849315	1	66	1	0	2	4	4	3	1	0
TCGA-CQ-5326-01	0.243835616	1	67	1	0	2	4	4	3	1	1
TCGA-CR-5248-01	4.556164384	0	53	1	0	2	4	4	3	1	0
TCGA-CR-7399-01	0.495890411	0	60	0	0	2	4	4	3	1	0
TCGA-CV-5430-01	11.61917808	0	61	1	0	2	4	4	3	1	0
TCGA-CV-5440-01	8.95890411	0	52	1	0	2	4	4	3	1	1
TCGA-CV-5442-01	6.375342466	0	76	0	0	2	4	4	3	1	0
TCGA-P3-A6SW-01	3.068493151	0	50	1	0	2	4	4	3	1	0
TCGA-P3-A5Q5-01	2.493150685	0	54	1	0	2	4	4	3	1	0
TCGA-CR-6472-01	2.876712329	0	59	1	0	3	2	4	3	1	0
TCGA-CN-5363-01	0.693150685	1	48	1	0	3	4	4	3	1	1
TCGA-CV-7409-01	1.487671233	1	43	1	0	3	4	4	3	1	0
TCGA-HD-7229-01	2.81369863	0	60	1	0	4	4	4	3	1	0
TCGA-T3-A92N-01	0.260273973	1	79	1	1	1	1	4	3	1	1
TCGA-HD-8314-01	1.835616438	0	58	1	0	1	1	3	4	1	0
TCGA-DQ-7593-01	3.353424658	0	58	1	0	1	4	4	4	1	0
TCGA-DQ-7590-01	3.871232877	0	51	1	0	2	1	4	4	1	0
TCGA-DQ-7596-01	3.465753425	0	48	1	0	2	2	4	4	1	0
TCGA-DQ-7591-01	1.704109589	0	62	1	0	2	4	4	4	1	0
TCGA-DQ-7594-01	3.336986301	0	47	1	0	3	4	4	4	1	0
TCGA-DQ-7589-01	3.860273973	0	70	1	1	2	2	4	4	1	1
TCGA-BB-4228-01	1.531506849	0	50	1	0	0	2	2	5	1	0
TCGA-CR-5249-01	3.156164384	0	35	0	0	0	2	2	5	1	0
TCGA-CV-7406-01	4.789041096	1	49	1	0	0	2	2	5	0	1
TCGA-CV-7410-01	17.58082192	1	61	1	0	0	2	2	5	0	0
TCGA-CV-7437-01	1.38630137	1	77	1	0	0	2	2	5	0	1
TCGA-CV-7440-01	1.849315068	1	38	1	0	0	2	2	5	0	1
TCGA-CN-6023-01	4.339726027	0	73	1	0	0	4	4	5	1	0
TCGA-CV-7416-01	2.090410959	1	29	0	0	0	4	4	5	0	0
TCGA-CV-7568-01	2.539726027	1	48	0	0	0	4	4	5	0	1
TCGA-BB-7866-01	3.747945205	0	40	1	0	1	3	3	5	1	0
TCGA-QK-A6IF-01	1.928767123	0	61	1	0	2	1	4	5	1	0
TCGA-CN-A6V1-01	1.652054795	0	59	1	0	2	2	4	5	1	0
TCGA-CN-A6V6-01	1.739726027	0	59	1	0	2	2	4	5	1	0
TCGA-CN-A6V7-01	1.62739726	0	40	1	0	2	2	4	5	1	0
TCGA-CN-A49C-01	1.767123288	0	67	1	0	2	4	4	5	1	0
TCGA-H7-8501-01	1.263013699	0	54	1	0	2	4	4	5	1	1
TCGA-BB-A6UM-01	1.076712329	0	52	1	2	2	2	3	5	1	0
TCGA-IQ-A61O-01	1.153424658	1	43	1	2	2	2	4	5	1	1
