# Supplementary material for: Cuproptosis-related gene subtypes predict prognosis in patients with head and neck squamous cell carcinoma
Source: J Otolaryngol Head Neck Surg. 2023 Sep 12;52:58. doi: 10.1186/s40463-023-00655-4 (PMC10496405; doi:10.1186/s40463-023-00655-4)
Supplement: Supplementary file 1 — Additional file 1. The original data of this study. [file 40463_2023_655_MOESM1_ESM.zip › Appendix/Appendix 15.txt]

Drug	pvalue
A.443654	0.999999985
A.770041	5.86E-05
ABT.263	0.022249943
ABT.888	0.999998585
AG.014699	2.16E-11
AICAR	0.998572084
AKT.inhibitor.VIII	1
AMG.706	0.00037087
AP.24534	3.39E-08
AS601245	0.892655186
ATRA	0.999565324
AUY922	0.091292803
Axitinib	0.020663361
AZ628	0.017672472
AZD.0530	4.11E-06
AZD.2281	0.283869293
AZD6244	0.992234934
AZD6482	0.087455079
AZD7762	9.68E-08
AZD8055	0.017161209
BAY.61.3606	0.999268235
Bexarotene	1.39E-07
BI.2536	0.76236615
BIBW2992	0.999994705
Bicalutamide	0.18616401
BI.D1870	3.54E-06
BIRB.0796	0.910353216
Bleomycin	0.920912804
BMS.509744	0.166782139
BMS.536924	0.986797591
BMS.708163	0.015286292
BMS.754807	0.050945608
Bortezomib	0.99390321
Bosutinib	0.338137826
Bryostatin.1	0.887974555
BX.795	8.29E-09
Camptothecin	0.999950571
CCT007093	0.868432512
CCT018159	0.728279054
CEP.701	2.17E-06
CGP.082996	0.615397138
CGP.60474	0.987772458
CHIR.99021	0.008048527
CI.1040	0.815265036
Cisplatin	0.961635371
CMK	0.025803831
Cyclopamine	4.11E-06
Cytarabine	0.982533572
Dasatinib	0.001600215
DMOG	0.381655615
Docetaxel	0.304121325
Doxorubicin	0.999995822
EHT.1864	0.998212141
Elesclomol	0.30536916
Embelin	8.30E-07
Epothilone.B	0.980264546
Erlotinib	0.991454198
Etoposide	0.999999997
FH535	0.65335212
FTI.277	0.001798088
GDC.0449	0.953550521
GDC0941	0.200495397
Gefitinib	0.966814986
Gemcitabine	0.999965728
GNF.2	0.066304171
GSK269962A	9.85E-09
GSK.650394	0.909096497
GW.441756	0.999999999
GW843682X	0.996558964
Imatinib	2.02E-15
IPA.3	0.200828628
JNJ.26854165	0.013182272
JNK.9L	0.998607694
JNK.Inhibitor.VIII	3.58E-07
JW.7.52.1	0.99999968
KIN001.135	7.27E-08
KU.55933	1.32E-07
Lapatinib	0.880446094
Lenalidomide	0.969035381
LFM.A13	0.999553115
Metformin	1
Methotrexate	1
MG.132	0.012133576
Midostaurin	4.92E-11
Mitomycin.C	1
MK.2206	0.943073494
MS.275	0.999999997
Nilotinib	0.471353235
NSC.87877	0.031214373
NU.7441	2.74E-10
Nutlin.3a	0.954694088
NVP.BEZ235	0.001023859
NVP.TAE684	0.917261739
Obatoclax.Mesylate	0.433256475
OSI.906	0.047380917
PAC.1	0.970459525
Paclitaxel	0.9973727
Parthenolide	0.004158234
Pazopanib	1.81E-12
PD.0325901	0.999245404
PD.0332991	0.531954538
PD.173074	0.005216526
PF.02341066	0.690245652
PF.4708671	0.015539555
PF.562271	0.052455393
PHA.665752	0.000333531
PLX4720	4.37E-12
Pyrimethamine	0.999785013
QS11	0.850557658
Rapamycin	1
RDEA119	0.451073828
RO.3306	0.780336453
Roscovitine	1
Salubrinal	0.662079319
SB.216763	0.088593535
SB590885	0.370385242
Shikonin	0.367248904
SL.0101.1	0.936626893
Sorafenib	0.974231795
S.Trityl.L.cysteine	0.999477348
Sunitinib	0.395084159
Temsirolimus	0.00011874
Thapsigargin	0.366801573
Tipifarnib	0.999998268
TW.37	0.168869028
Vinblastine	0.999993123
Vinorelbine	0.609254758
Vorinostat	0.970017915
VX.680	0.99999624
VX.702	0.001704651
WH.4.023	1.36E-06
WO2009093972	5.03E-07
WZ.1.84	0.747238224
X17.AAG	0.000126716
X681640	0.000374891
XMD8.85	0.000106152
Z.LLNle.CHO	7.68E-05
ZM.447439	0.056250772
