# Supplementary material for: Cuproptosis-related gene subtypes predict prognosis in patients with head and neck squamous cell carcinoma
Source: J Otolaryngol Head Neck Surg. 2023 Sep 12;52:58. doi: 10.1186/s40463-023-00655-4 (PMC10496405; doi:10.1186/s40463-023-00655-4)
Supplement: Supplementary file 1 — Additional file 1. The original data of this study. [file 40463_2023_655_MOESM1_ESM.zip › Appendix/Appendix 16.txt]

	RiskGroup	TIDE
TCGA-CV-6955-01	Low	0.9
TCGA-CV-A45O-01	Low	0.94
TCGA-BB-7866-01	Low	1.11
TCGA-DQ-7596-01	Low	1.11
TCGA-CR-6480-01	Low	1.14
TCGA-H7-7774-01	Low	1.16
TCGA-CN-A6V7-01	Low	1.2
TCGA-RS-A6TP-01	Low	1.22
TCGA-CQ-6223-01	Low	1.24
TCGA-CV-7099-01	Low	1.25
TCGA-BA-A4IG-01	Low	1.26
TCGA-P3-A5QF-01	Low	1.26
TCGA-HD-8314-01	Low	1.28
TCGA-CQ-A4CE-01	Low	1.29
TCGA-CV-5442-01	Low	1.29
TCGA-CV-6953-01	Low	1.29
TCGA-CR-7368-01	Low	1.3
TCGA-QK-A6II-01	Low	1.3
TCGA-CN-4738-01	Low	1.31
TCGA-CN-6998-01	High	1.31
TCGA-CN-A49C-01	Low	1.32
TCGA-BA-5558-01	Low	1.34
TCGA-CV-5439-01	Low	1.34
TCGA-CR-6484-01	Low	1.35
TCGA-BA-5557-01	High	1.36
TCGA-CN-6996-01	High	1.36
TCGA-D6-A6ES-01	Low	1.36
TCGA-CV-7407-01	High	1.38
TCGA-UF-A719-01	High	1.38
TCGA-BB-4217-01	Low	1.39
TCGA-CN-6012-01	Low	1.39
TCGA-CV-7425-01	High	1.39
TCGA-BA-A6DA-01	Low	1.4
TCGA-CN-A6V3-01	High	1.4
TCGA-BA-A6DL-01	Low	1.41
TCGA-C9-A480-01	High	1.41
TCGA-QK-AA3J-01	Low	1.41
TCGA-BA-6869-01	Low	1.42
TCGA-CX-7086-01	Low	1.42
TCGA-CV-7250-01	High	1.43
TCGA-CQ-5323-01	Low	1.44
TCGA-CQ-6220-01	High	1.44
TCGA-CV-5430-01	Low	1.44
TCGA-UF-A71D-01	Low	1.44
TCGA-CN-5365-01	High	1.45
TCGA-QK-A8Z8-01	High	1.45
TCGA-BA-5151-01	Low	1.46
TCGA-BA-A4II-01	Low	1.46
TCGA-CN-6021-01	Low	1.46
TCGA-F7-7848-01	Low	1.46
TCGA-MZ-A6I9-01	Low	1.46
TCGA-QK-A6IJ-01	Low	1.46
TCGA-CN-5373-01	Low	1.47
TCGA-CV-7101-01	Low	1.47
TCGA-F7-A623-01	High	1.47
TCGA-HD-7832-01	Low	1.47
TCGA-UF-A7JS-01	High	1.47
TCGA-BA-A6DJ-01	High	1.48
TCGA-CV-6939-01	Low	1.48
TCGA-CV-6952-01	High	1.48
TCGA-HD-8634-01	Low	1.48
TCGA-CN-A63T-01	High	1.49
TCGA-CV-7409-01	Low	1.49
TCGA-CV-A45P-01	High	1.49
TCGA-CV-A45V-01	Low	1.49
TCGA-CV-A6JN-01	Low	1.49
TCGA-CV-A6JY-01	Low	1.49
TCGA-MT-A51W-01	High	1.49
TCGA-MT-A67A-01	Low	1.49
TCGA-CR-6492-01	Low	1.5
TCGA-CV-7089-01	Low	1.5
TCGA-QK-A652-01	Low	1.5
TCGA-UF-A7JF-01	Low	1.5
TCGA-CV-7422-01	High	1.51
TCGA-CV-A45Q-01	High	1.51
TCGA-CN-6011-01	Low	1.52
TCGA-CN-A641-01	Low	1.52
TCGA-D6-6824-01	High	1.52
TCGA-H7-A6C4-01	High	1.52
TCGA-CN-4741-01	Low	1.53
TCGA-CV-A45X-01	Low	1.53
TCGA-HD-A6HZ-01	High	1.53
TCGA-T3-A92N-01	High	1.53
TCGA-BB-4224-01	Low	1.54
TCGA-C9-A47Z-01	High	1.54
TCGA-CN-6988-01	High	1.54
TCGA-CV-6441-01	High	1.54
TCGA-UP-A6WW-01	Low	1.54
TCGA-BA-5555-01	Low	1.55
TCGA-CN-A498-01	Low	1.55
TCGA-CQ-6229-01	High	1.55
TCGA-CV-A6K2-01	Low	1.55
TCGA-CV-5973-01	Low	1.56
TCGA-CV-6933-01	Low	1.56
TCGA-CV-A45R-01	Low	1.56
TCGA-CV-A45Z-01	High	1.56
TCGA-D6-6826-01	Low	1.56
TCGA-D6-A6EO-01	High	1.56
TCGA-HD-A6I0-01	Low	1.56
TCGA-QK-A8ZA-01	High	1.56
TCGA-T2-A6X2-01	High	1.56
TCGA-CR-6488-01	High	1.58
TCGA-CQ-5326-01	High	1.59
TCGA-CR-7364-01	High	1.59
TCGA-CR-7388-01	Low	1.59
TCGA-CV-7418-01	High	1.59
TCGA-CV-7434-01	High	1.59
TCGA-BB-7863-01	Low	1.6
TCGA-CN-A497-01	Low	1.6
TCGA-CR-7402-01	Low	1.6
TCGA-CV-7104-01	High	1.6
TCGA-CV-7180-01	Low	1.6
TCGA-CX-7219-01	High	1.6
TCGA-F7-A622-01	High	1.6
TCGA-P3-A6T6-01	Low	1.6
TCGA-CQ-A4C6-01	Low	1.61
TCGA-CV-A6K1-01	Low	1.61
TCGA-D6-A4Z9-01	High	1.61
TCGA-IQ-A6SH-01	Low	1.61
TCGA-MT-A67D-01	Low	1.61
TCGA-TN-A7HJ-01	Low	1.61
TCGA-BA-A6DI-01	High	1.62
TCGA-CN-6020-01	High	1.62
TCGA-CV-6948-01	High	1.62
TCGA-CQ-6218-01	Low	1.63
TCGA-CR-7371-01	High	1.63
TCGA-CV-7253-01	High	1.63
TCGA-CV-7263-01	High	1.63
TCGA-CV-A465-01	Low	1.63
TCGA-D6-A74Q-01	Low	1.63
TCGA-P3-A6T4-01	Low	1.63
TCGA-P3-A6T7-01	High	1.63
TCGA-BA-A6DE-01	High	1.64
TCGA-BB-7870-01	High	1.64
TCGA-CN-5364-01	Low	1.64
TCGA-CV-5978-01	High	1.64
TCGA-CV-7097-01	High	1.64
TCGA-CV-7100-01	Low	1.64
TCGA-CQ-A4CD-01	High	1.65
TCGA-CR-7374-01	High	1.65
TCGA-CV-6959-01	High	1.65
TCGA-BB-7872-01	High	1.66
TCGA-CQ-7071-01	High	1.66
TCGA-CQ-A4CH-01	Low	1.66
TCGA-CR-6473-01	Low	1.66
TCGA-CR-6477-01	Low	1.66
TCGA-CV-7430-01	High	1.66
TCGA-D6-8569-01	High	1.66
TCGA-IQ-A61J-01	High	1.66
TCGA-CN-5370-01	High	1.67
TCGA-CN-A63U-01	Low	1.67
TCGA-CQ-5324-01	High	1.67
TCGA-CQ-6225-01	High	1.67
TCGA-CQ-7067-01	Low	1.67
TCGA-CV-7090-01	Low	1.67
TCGA-F7-A61V-01	Low	1.67
TCGA-HD-7754-01	Low	1.67
TCGA-HD-8224-01	High	1.67
TCGA-CV-7095-01	High	1.68
TCGA-F7-A50I-01	High	1.68
TCGA-IQ-A61G-01	High	1.68
TCGA-BA-6870-01	Low	1.69
TCGA-CR-7369-01	Low	1.69
TCGA-CV-5440-01	High	1.69
TCGA-CV-5970-01	High	1.69
TCGA-CV-7411-01	Low	1.69
TCGA-CV-A45Y-01	Low	1.69
TCGA-DQ-7595-01	Low	1.69
TCGA-CV-7432-01	High	1.7
TCGA-UF-A7JC-01	High	1.7
TCGA-CN-4728-01	High	1.71
TCGA-CQ-6228-01	High	1.71
TCGA-CR-7389-01	Low	1.71
TCGA-CV-5966-01	High	1.71
TCGA-IQ-7632-01	Low	1.71
TCGA-CN-A63W-01	High	1.72
TCGA-CR-7382-01	High	1.72
TCGA-UF-A7JV-01	High	1.72
TCGA-CV-7248-01	High	1.73
TCGA-CV-A6JU-01	Low	1.73
TCGA-DQ-7592-01	High	1.73
TCGA-HD-8635-01	High	1.73
TCGA-QK-A64Z-01	Low	1.73
TCGA-CN-4726-01	High	1.74
TCGA-CN-4729-01	Low	1.74
TCGA-CQ-A4C9-01	Low	1.74
TCGA-CR-6491-01	High	1.74
TCGA-CV-5434-01	High	1.74
TCGA-CV-5971-01	High	1.74
TCGA-CV-6954-01	High	1.74
TCGA-D6-6823-01	High	1.74
TCGA-BB-4227-01	High	1.75
TCGA-CR-6493-01	Low	1.75
TCGA-CV-7446-01	High	1.75
TCGA-UF-A7JH-01	High	1.75
TCGA-BB-A5HZ-01	Low	1.76
TCGA-CN-6010-01	Low	1.76
TCGA-CN-6018-01	High	1.76
TCGA-CR-6472-01	Low	1.76
TCGA-D6-6517-01	Low	1.76
TCGA-D6-8568-01	High	1.76
TCGA-CQ-5330-01	High	1.77
TCGA-CV-5977-01	Low	1.77
TCGA-CV-7440-01	High	1.77
TCGA-CV-A6JT-01	Low	1.77
TCGA-D6-A4ZB-01	Low	1.77
TCGA-HD-7917-01	High	1.77
TCGA-IQ-7630-01	Low	1.77
TCGA-T2-A6WZ-01	Low	1.77
TCGA-CR-7383-01	High	1.78
TCGA-P3-A6T5-01	Low	1.78
TCGA-UF-A71E-01	Low	1.78
TCGA-CN-4725-01	High	1.79
TCGA-CV-7254-01	Low	1.79
TCGA-F7-A50J-01	Low	1.79
TCGA-MT-A51X-01	Low	1.79
TCGA-BA-5149-01	Low	1.8
TCGA-BA-6873-01	High	1.8
TCGA-CN-6992-01	High	1.8
TCGA-CV-7415-01	High	1.8
TCGA-QK-A8ZB-01	Low	1.8
TCGA-BB-7864-01	High	1.81
TCGA-CN-5367-01	High	1.81
TCGA-CR-7386-01	Low	1.81
TCGA-CV-5979-01	Low	1.82
TCGA-QK-A6VB-01	High	1.82
TCGA-CN-4723-01	High	1.83
TCGA-CR-7380-01	Low	1.83
TCGA-CV-6951-01	High	1.83
TCGA-CV-6961-01	High	1.83
TCGA-CV-7438-01	High	1.83
TCGA-H7-8502-01	High	1.83
TCGA-IQ-A61E-01	High	1.83
TCGA-IQ-A6SG-01	High	1.83
TCGA-UF-A718-01	Low	1.83
TCGA-UF-A71B-01	Low	1.83
TCGA-CQ-5329-01	High	1.84
TCGA-CV-7091-01	Low	1.84
TCGA-CV-7183-01	High	1.84
TCGA-HD-A634-01	High	1.84
TCGA-KU-A66T-01	Low	1.84
TCGA-QK-A8Z7-01	High	1.84
TCGA-CV-5441-01	Low	1.85
TCGA-CV-5976-01	High	1.85
TCGA-CV-7252-01	Low	1.85
TCGA-CV-7261-01	High	1.85
TCGA-CV-7435-01	High	1.85
TCGA-CV-7437-01	High	1.85
TCGA-BA-4076-01	High	1.86
TCGA-CV-5444-01	High	1.86
TCGA-CV-A45U-01	High	1.86
TCGA-CV-A6JM-01	Low	1.86
TCGA-CN-4727-01	High	1.87
TCGA-CN-6994-01	Low	1.87
TCGA-CN-6989-01	High	1.88
TCGA-CQ-A4CB-01	High	1.88
TCGA-CR-7367-01	High	1.88
TCGA-CV-6941-01	High	1.88
TCGA-CV-7413-01	Low	1.88
TCGA-CN-4722-01	Low	1.89
TCGA-CN-5356-01	High	1.89
TCGA-CQ-7069-01	Low	1.89
TCGA-CR-7370-01	High	1.89
TCGA-CV-7255-01	High	1.89
TCGA-CV-7423-01	High	1.89
TCGA-D6-A6EQ-01	Low	1.89
TCGA-RS-A6TO-01	High	1.89
TCGA-CR-7372-01	Low	1.9
TCGA-CV-5432-01	High	1.9
TCGA-CV-6962-01	High	1.9
TCGA-HD-7753-01	High	1.9
TCGA-BA-A4IF-01	High	1.91
TCGA-BB-8596-01	High	1.91
TCGA-CN-4730-01	Low	1.91
TCGA-CN-4737-01	Low	1.91
TCGA-CV-6940-01	High	1.91
TCGA-BA-6872-01	High	1.92
TCGA-CN-6016-01	Low	1.92
TCGA-P3-A6T2-01	High	1.92
TCGA-BB-A6UO-01	High	1.93
TCGA-CV-6003-01	High	1.93
TCGA-CV-6937-01	Low	1.93
TCGA-IQ-A61H-01	High	1.93
TCGA-P3-A6T3-01	Low	1.93
TCGA-BA-4075-01	High	1.94
TCGA-CN-6997-01	Low	1.94
TCGA-CR-7365-01	High	1.94
TCGA-KU-A66S-01	High	1.94
TCGA-BB-7871-01	High	1.95
TCGA-CN-4742-01	High	1.95
TCGA-CR-7398-01	Low	1.95
TCGA-CV-6950-01	High	1.96
TCGA-CV-7236-01	High	1.96
TCGA-DQ-5624-01	Low	1.96
TCGA-MZ-A7D7-01	High	1.96
TCGA-BA-A6DG-01	High	1.97
TCGA-BB-8601-01	High	1.97
TCGA-CN-4731-01	High	1.97
TCGA-CV-6960-01	High	1.97
TCGA-CV-7245-01	High	1.97
TCGA-HD-A633-01	Low	1.97
TCGA-CQ-7065-01	High	1.98
TCGA-CV-6935-01	High	1.98
TCGA-D6-6827-01	Low	1.98
TCGA-CN-5355-01	High	1.99
TCGA-CR-7390-01	High	1.99
TCGA-CV-7102-01	High	1.99
TCGA-CV-7406-01	High	1.99
TCGA-QK-A6IH-01	Low	1.99
TCGA-CV-5436-01	High	2
TCGA-CR-7401-01	High	2.01
TCGA-CV-7416-01	Low	2.01
TCGA-F7-8298-01	High	2.01
TCGA-BA-6871-01	High	2.02
TCGA-CN-5361-01	High	2.02
TCGA-CR-7379-01	High	2.02
TCGA-CR-7397-01	High	2.02
TCGA-DQ-5629-01	High	2.02
TCGA-BA-4078-01	Low	2.03
TCGA-CV-7247-01	High	2.03
TCGA-CV-7424-01	High	2.03
TCGA-DQ-7588-01	High	2.03
TCGA-CN-6022-01	High	2.05
TCGA-CQ-A4C7-01	High	2.05
TCGA-WA-A7GZ-01	High	2.05
TCGA-BA-A6D8-01	Low	2.06
TCGA-BB-7862-01	High	2.06
TCGA-CQ-5332-01	High	2.06
TCGA-CQ-6224-01	High	2.06
TCGA-CQ-6227-01	High	2.06
TCGA-CV-6956-01	High	2.06
TCGA-CV-A464-01	High	2.06
TCGA-QK-A8Z9-01	High	2.06
TCGA-CV-7568-01	High	2.07
TCGA-CR-6474-01	High	2.08
TCGA-P3-A6SX-01	High	2.08
TCGA-WA-A7H4-01	Low	2.08
TCGA-CQ-A4CG-01	High	2.1
TCGA-CV-6945-01	High	2.1
TCGA-BA-4074-01	High	2.11
TCGA-BB-A5HY-01	High	2.11
TCGA-UF-A7JK-01	High	2.11
TCGA-BB-A5HU-01	High	2.12
TCGA-CV-7177-01	High	2.12
TCGA-DQ-7589-01	High	2.12
TCGA-BA-6868-01	High	2.13
TCGA-BA-A8YP-01	High	2.13
TCGA-CN-6024-01	High	2.13
TCGA-CV-5435-01	High	2.13
TCGA-4P-AA8J-01	High	2.14
TCGA-P3-A6T0-01	High	2.15
TCGA-CV-7429-01	High	2.16
TCGA-UF-A71A-06	High	2.16
TCGA-UF-A7J9-01	High	2.16
TCGA-CQ-A4CI-01	High	2.17
TCGA-UF-A7JA-01	High	2.17
TCGA-DQ-5631-01	High	2.18
TCGA-BA-7269-01	Low	2.19
TCGA-CN-A63V-01	High	2.21
TCGA-UF-A71A-01	High	2.21
TCGA-P3-A5Q6-01	High	2.23
TCGA-CV-7243-01	High	2.26
TCGA-CV-7103-01	Low	2.32
TCGA-IQ-7631-01	Low	2.35
TCGA-P3-A6T8-01	High	2.36
TCGA-UF-A7JD-01	High	2.36
TCGA-CQ-6221-01	High	2.38
TCGA-CN-A49A-01	High	2.39
TCGA-CQ-7072-01	High	2.39
TCGA-HD-7831-01	High	2.41
TCGA-CR-5247-01	High	2.44
TCGA-IQ-A61O-01	High	2.47
TCGA-D6-A6EP-01	Low	2.5
TCGA-P3-A5QA-01	High	2.53
