# Supplementary material for: Cuproptosis-related gene subtypes predict prognosis in patients with head and neck squamous cell carcinoma
Source: J Otolaryngol Head Neck Surg. 2023 Sep 12;52:58. doi: 10.1186/s40463-023-00655-4 (PMC10496405; doi:10.1186/s40463-023-00655-4)
Supplement: Supplementary file 1 — Additional file 1. The original data of this study. [file 40463_2023_655_MOESM1_ESM.zip › Appendix/Appendix 17.txt]

Term	ES	NES	pvalue
EPITHELIAL_MESENCHYMAL_TRANSITION	0.7374	1.8805	0
HEDGEHOG_SIGNALING	0.6109	1.5989	0.006
UV_RESPONSE_DN	0.5398	1.6939	0.0125
APICAL_JUNCTION	0.4574	1.611	0.0143
HYPOXIA	0.421	1.5865	0.0205
GLYCOLYSIS	0.3269	1.5255	0.0333
TGF_BETA_SIGNALING	0.4738	1.7126	0.0348
ANGIOGENESIS	0.6111	1.5504	0.0393
NOTCH_SIGNALING	0.4738	1.5501	0.0418
PROTEIN_SECRETION	0.3468	1.7223	0.051
UNFOLDED_PROTEIN_RESPONSE	0.3042	1.6787	0.066
ALLOGRAFT_REJECTION	-0.6172	-1.5034	0.0818
UV_RESPONSE_UP	0.288	1.2399	0.1396
PANCREAS_BETA_CELLS	0.4663	1.2422	0.166
MYOGENESIS	0.7496	1.7924	0.1755
COAGULATION	0.3993	1.2512	0.1813
APICAL_SURFACE	-0.4003	-1.1939	0.2151
PI3K_AKT_MTOR_SIGNALING	-0.2445	-1.1854	0.2286
INTERFERON_GAMMA_RESPONSE	-0.4994	-1.3076	0.2301
PEROXISOME	-0.2581	-1.1469	0.2771
MITOTIC_SPINDLE	0.2871	1.219	0.2932
MTORC1_SIGNALING	0.2356	1.1754	0.2948
ANDROGEN_RESPONSE	0.2933	1.1601	0.2953
IL2_STAT5_SIGNALING	-0.3618	-1.1627	0.3095
IL6_JAK_STAT3_SIGNALING	-0.4097	-1.1326	0.3301
KRAS_SIGNALING_UP	0.364	1.0648	0.3679
BILE_ACID_METABOLISM	-0.3006	-1.0435	0.3772
INTERFERON_ALPHA_RESPONSE	-0.503	-1.1664	0.3849
COMPLEMENT	-0.3226	-1.0482	0.3984
KRAS_SIGNALING_DN	0.3235	0.9872	0.462
ESTROGEN_RESPONSE_LATE	-0.253	-0.9804	0.4693
APOPTOSIS	0.2259	0.9608	0.4915
MYC_TARGETS_V2	0.2966	0.9272	0.5078
TNFA_SIGNALING_VIA_NFKB	0.3097	0.938	0.5176
CHOLESTEROL_HOMEOSTASIS	0.2244	0.9168	0.5586
P53_PATHWAY	0.1929	0.8843	0.5733
INFLAMMATORY_RESPONSE	-0.3206	-0.8742	0.6083
FATTY_ACID_METABOLISM	-0.201	-0.8749	0.6187
HEME_METABOLISM	-0.1882	-0.8809	0.6591
ESTROGEN_RESPONSE_EARLY	-0.231	-0.8565	0.6759
ADIPOGENESIS	0.1768	0.8231	0.6845
REACTIVE_OXYGEN_SPECIES_PATHWAY	-0.2187	-0.7895	0.6864
MYC_TARGETS_V1	0.2083	0.7062	0.7012
WNT_BETA_CATENIN_SIGNALING	0.254	0.8055	0.7131
OXIDATIVE_PHOSPHORYLATION	-0.172	-0.6774	0.7131
DNA_REPAIR	-0.1419	-0.6957	0.7521
XENOBIOTIC_METABOLISM	-0.2271	-0.828	0.7698
E2F_TARGETS	-0.2014	-0.608	0.776
SPERMATOGENESIS	-0.2427	-0.7924	0.8519
G2M_CHECKPOINT	0.1234	0.4177	0.9266
