# Supplementary material for: Cuproptosis-related gene subtypes predict prognosis in patients with head and neck squamous cell carcinoma
Source: J Otolaryngol Head Neck Surg. 2023 Sep 12;52:58. doi: 10.1186/s40463-023-00655-4 (PMC10496405; doi:10.1186/s40463-023-00655-4)
Supplement: Supplementary file 1 — Additional file 1. The original data of this study. [file 40463_2023_655_MOESM1_ESM.zip › Appendix/Appendix 3.txt]

	time	status	Cluster	Cuproptosis_score	Group
TCGA-CX-A4AQ-01	4.260273973	0	C1	-0.622201375	low
TCGA-CN-6022-01	0.769863014	1	C1	-0.585743637	low
TCGA-MZ-A5BI-01	0.594520548	1	C2	-0.5761863	low
TCGA-CV-7415-01	1.904109589	1	C2	-0.561516786	low
TCGA-D6-A6EQ-01	1.008219178	0	C1	-0.552203247	low
TCGA-UF-A7JS-01	1.863013699	1	C1	-0.535356345	low
TCGA-CN-A49A-01	1.44109589	1	C2	-0.486832868	low
TCGA-CV-5973-01	7.235616438	0	C1	-0.485727187	low
TCGA-CV-5430-01	11.61917808	0	C1	-0.47859701	low
TCGA-UF-A71E-01	4.120547945	1	C1	-0.468346095	low
TCGA-BA-6870-01	1.235616438	1	C1	-0.456718596	low
TCGA-UF-A7JA-01	6.205479452	0	C2	-0.453594262	low
TCGA-CV-6961-01	0.208219178	1	C2	-0.453523043	low
TCGA-T3-A92M-01	1.142465753	0	C2	-0.445597722	low
TCGA-4P-AA8J-01	0.279452055	0	C2	-0.442700426	low
TCGA-D6-A6ES-01	1.065753425	0	C1	-0.435137932	low
TCGA-BA-A6DD-01	0.473972603	1	C1	-0.434445823	low
TCGA-CV-6959-01	0.701369863	1	C1	-0.431381746	low
TCGA-QK-A6IJ-01	1.060273973	0	C1	-0.431123998	low
TCGA-D6-A6EP-01	1.161643836	0	C1	-0.430116491	low
TCGA-CV-A6JN-01	2.482191781	0	C1	-0.426725004	low
TCGA-P3-A6T5-01	2.416438356	1	C1	-0.416158826	low
TCGA-CN-4741-01	6.134246575	0	C1	-0.415071257	low
TCGA-CN-5361-01	5.808219178	1	C2	-0.414785029	low
TCGA-H7-A76A-01	1.745205479	0	C1	-0.413216646	low
TCGA-CV-5431-01	1.430136986	1	C2	-0.410446178	low
TCGA-BA-5559-01	5.706849315	1	C1	-0.409593377	low
TCGA-CV-A6JT-01	2.334246575	0	C1	-0.402339311	low
TCGA-MT-A7BN-01	1.284931507	0	C1	-0.402108816	low
TCGA-CN-4739-01	3.819178082	1	C1	-0.400379734	low
TCGA-CV-7410-01	17.58082192	1	C1	-0.398670524	low
TCGA-CV-7235-01	6.430136986	0	C1	-0.397824681	low
TCGA-CV-6942-01	11.73150685	0	C2	-0.396621552	low
TCGA-CN-6016-01	3.953424658	0	C1	-0.394596643	low
TCGA-UF-A7JD-01	2.024657534	1	C2	-0.387308178	low
TCGA-HD-7753-01	2.37260274	0	C2	-0.382094858	low
TCGA-CV-A45Q-01	14.11506849	1	C1	-0.379176869	low
TCGA-QK-A8Z9-01	1.230136986	1	C2	-0.374783498	low
TCGA-T2-A6X2-01	2.704109589	0	C1	-0.36857249	low
TCGA-HD-7831-01	1.82739726	0	C1	-0.367540026	low
TCGA-CV-7102-01	0.153424658	1	C2	-0.362719825	low
TCGA-CN-6013-01	1.991780822	1	C1	-0.356367151	low
TCGA-CN-6011-01	2.556164384	0	C1	-0.355759043	low
TCGA-UF-A7J9-01	3.720547945	0	C2	-0.351362431	low
TCGA-CV-A6JZ-01	1.956164384	0	C1	-0.350234611	low
TCGA-TN-A7HI-01	1.128767123	0	C1	-0.34832859	low
TCGA-UF-A7JH-01	2.454794521	0	C2	-0.347245052	low
TCGA-CN-6019-01	2.843835616	0	C1	-0.34611609	low
TCGA-D6-A4ZB-01	1.030136986	0	C2	-0.343190639	low
TCGA-BA-A6DG-01	0.189041096	1	C1	-0.342982335	low
TCGA-CR-7397-01	2.065753425	0	C1	-0.341024898	low
TCGA-P3-A6T8-01	1.095890411	0	C2	-0.340913465	low
TCGA-P3-A6SW-01	3.068493151	0	C1	-0.338908632	low
TCGA-CV-6936-01	0.454794521	1	C1	-0.336009241	low
TCGA-CV-7433-01	1.646575342	1	C2	-0.333690759	low
TCGA-TN-A7HL-01	1.695890411	0	C1	-0.33339288	low
TCGA-BA-4078-01	0.756164384	1	C1	-0.331940732	low
TCGA-CV-7238-01	7.471232877	0	C2	-0.329830438	low
TCGA-BB-4223-01	8.824657534	0	C2	-0.327704347	low
TCGA-HD-A6I0-01	0.575342466	0	C1	-0.326932682	low
TCGA-QK-A6IF-01	1.928767123	0	C1	-0.326260513	low
TCGA-UF-A7JV-01	0.246575342	1	C2	-0.321916867	low
TCGA-T2-A6WZ-01	1.326027397	1	C2	-0.321568706	low
TCGA-CV-7424-01	1.24109589	1	C2	-0.319202349	low
TCGA-CR-7377-01	0.764383562	1	C2	-0.315034998	low
TCGA-CR-5250-01	2.189041096	0	C1	-0.31382769	low
TCGA-CV-5979-01	3.602739726	0	C2	-0.311603308	low
TCGA-CV-6940-01	2.202739726	1	C1	-0.309510248	low
TCGA-BA-6871-01	0.295890411	1	C2	-0.308573332	low
TCGA-CV-A6JE-01	2.945205479	0	C1	-0.308345881	low
TCGA-BB-7871-01	2.054794521	0	C2	-0.308176036	low
TCGA-BA-A6DA-01	0.961643836	0	C1	-0.307715079	low
TCGA-KU-A66S-01	1.112328767	1	C1	-0.307034189	low
TCGA-MT-A67F-01	1.052054795	0	C1	-0.306368594	low
TCGA-CV-A6JU-01	0.301369863	0	C2	-0.30599238	low
TCGA-CR-7404-01	4.032876712	0	C1	-0.30241394	low
TCGA-CV-6934-01	0.178082192	1	C2	-0.301933663	low
TCGA-BB-8596-01	5.920547945	0	C2	-0.296777282	low
TCGA-CN-A498-01	2.117808219	1	C2	-0.294538845	low
TCGA-BB-4217-01	0.512328767	0	C2	-0.291965546	low
TCGA-CR-6488-01	1.038356164	0	C2	-0.291098411	low
TCGA-CV-A45Y-01	7.405479452	1	C2	-0.29043879	low
TCGA-CV-A464-01	4.717808219	0	C2	-0.288346906	low
TCGA-IQ-A61O-01	1.153424658	1	C2	-0.288121552	low
TCGA-CN-4728-01	4.723287671	0	C2	-0.286308853	low
TCGA-CQ-7072-01	6.463013699	0	C2	-0.285972458	low
TCGA-CN-4729-01	1.073972603	0	C1	-0.285701271	low
TCGA-BA-7269-01	3.487671233	0	C1	-0.284901934	low
TCGA-BA-4076-01	1.136986301	1	C2	-0.284838493	low
TCGA-CR-7388-01	2.254794521	1	C1	-0.284674707	low
TCGA-CV-6943-01	1.649315068	1	C1	-0.281539776	low
TCGA-D6-A6EM-01	0.635616438	0	C1	-0.28069252	low
TCGA-CV-A6JM-01	0.531506849	1	C2	-0.280644439	low
TCGA-UF-A7JJ-01	1.504109589	0	C2	-0.2797685	low
TCGA-CX-7085-01	0.879452055	0	C1	-0.279225087	low
TCGA-CN-5360-01	5.942465753	0	C1	-0.278537441	low
TCGA-BA-A6D8-01	2.328767123	0	C1	-0.275062726	low
TCGA-QK-A8Z7-01	1.073972603	0	C2	-0.273266086	low
TCGA-BA-6868-01	1.293150685	1	C2	-0.270937518	low
TCGA-CV-7243-01	2.61369863	0	C1	-0.268152945	low
TCGA-CV-A45U-01	2.956164384	1	C2	-0.267645089	low
TCGA-CQ-7069-01	3.490410959	0	C2	-0.266522809	low
TCGA-P3-A6T7-01	1.334246575	1	C2	-0.265556286	low
TCGA-CN-5367-01	0.964383562	1	C1	-0.263980239	low
TCGA-RS-A6TP-01	1.41369863	0	C1	-0.260512744	low
TCGA-CV-7435-01	12.82191781	1	C2	-0.258863517	low
TCGA-BB-7864-01	4.183561644	0	C1	-0.258115246	low
TCGA-CV-7438-01	0.531506849	1	C2	-0.257698057	low
TCGA-CV-6950-01	1.257534247	1	C2	-0.256948848	low
TCGA-CV-A468-01	1.271232877	1	C2	-0.254589998	low
TCGA-D6-A74Q-01	1.945205479	0	C2	-0.248000227	low
TCGA-KU-A6H7-06	1.605479452	0	C1	-0.238901614	low
TCGA-CV-5970-01	1.112328767	1	C1	-0.238845	low
TCGA-P3-A6SX-01	3.917808219	1	C2	-0.236155636	low
TCGA-QK-A652-01	1.767123288	0	C1	-0.235413046	low
TCGA-CN-5365-01	0.961643836	1	C1	-0.234688405	low
TCGA-F7-8489-01	1.802739726	0	C1	-0.234356068	low
TCGA-CV-7100-01	0.750684932	1	C1	-0.233738805	low
TCGA-UF-A7JF-01	4.619178082	0	C2	-0.233431486	low
TCGA-P3-A5QE-01	4.271232877	0	C1	-0.232313716	low
TCGA-CQ-7067-01	1.394520548	0	C2	-0.231550006	low
TCGA-CN-4737-01	1.712328767	0	C2	-0.230683883	low
TCGA-CQ-6227-01	0.353424658	1	C2	-0.229598481	low
TCGA-BA-5153-01	4.82739726	1	C1	-0.224528132	low
TCGA-QK-AA3K-01	0.693150685	0	C2	-0.223807723	low
TCGA-D6-A6EN-01	1.882191781	0	C1	-0.223445594	low
TCGA-CR-7382-01	2.180821918	0	C2	-0.220087943	low
TCGA-KU-A6H7-01	1.605479452	0	C1	-0.219987547	low
TCGA-CV-5443-01	7.62739726	0	C1	-0.219165151	low
TCGA-CR-7376-01	2.663013699	0	C1	-0.211923429	low
TCGA-CV-7103-01	4.35890411	1	C2	-0.208115974	low
TCGA-HL-7533-01	2.895890411	0	C2	-0.206117239	low
TCGA-CR-7365-01	3.263013699	0	C1	-0.205882867	low
TCGA-CV-7245-01	2.183561644	0	C2	-0.205181199	low
TCGA-CQ-5323-01	4.016438356	0	C1	-0.203312932	low
TCGA-CV-A45R-01	15.01369863	0	C1	-0.202038407	low
TCGA-F7-A50G-01	1.687671233	0	C1	-0.201761672	low
TCGA-RS-A6TO-01	1.060273973	1	C1	-0.200241404	low
TCGA-CV-5966-01	1.493150685	1	C1	-0.197297208	low
TCGA-CV-A6JD-01	0.498630137	1	C2	-0.196781737	low
TCGA-UF-A7JK-01	1.161643836	1	C1	-0.192535777	low
TCGA-CR-5249-01	3.156164384	0	C1	-0.192074822	low
TCGA-BA-4077-01	3.106849315	1	C1	-0.191534017	low
TCGA-CR-7402-01	2.495890411	0	C1	-0.188879796	low
TCGA-CV-6436-01	5.202739726	0	C1	-0.187742974	low
TCGA-CN-A49C-01	1.767123288	0	C1	-0.184660472	low
TCGA-D6-A4Z9-01	1.476712329	0	C2	-0.183929199	low
TCGA-CR-6471-01	3.293150685	1	C1	-0.182983912	low
TCGA-DQ-7592-01	3.131506849	0	C1	-0.182661754	low
TCGA-QK-A6IH-01	1.789041096	0	C1	-0.181844632	low
TCGA-BB-A6UM-01	1.076712329	0	C1	-0.180357258	low
TCGA-D6-A6EK-01	2.397260274	0	C1	-0.179215399	low
TCGA-F7-8298-01	2.726027397	0	C2	-0.178356019	low
TCGA-CN-5373-01	4.339726027	0	C1	-0.170860233	low
TCGA-WA-A7H4-01	1.21369863	0	C2	-0.16958505	low
TCGA-IQ-A61J-01	2.797260274	0	C1	-0.168912958	low
TCGA-DQ-7593-01	3.353424658	0	C1	-0.167177501	low
TCGA-CR-7398-01	0.42739726	0	C1	-0.155103079	low
TCGA-CN-A6V1-01	1.652054795	0	C1	-0.154274953	low
TCGA-CQ-A4C6-01	3.706849315	0	C1	-0.154108053	low
TCGA-CN-A63W-01	1.032876712	1	C2	-0.152300886	low
TCGA-CV-7261-01	4.142465753	0	C2	-0.150115124	low
TCGA-CN-6994-01	3.24109589	0	C1	-0.14820455	low
TCGA-CN-5363-01	0.693150685	1	C2	-0.141016828	low
TCGA-CV-6939-01	1.824657534	1	C1	-0.140576286	low
TCGA-CN-A49B-01	2.476712329	0	C2	-0.139839821	low
TCGA-CQ-6224-01	4.715068493	0	C1	-0.139743922	low
TCGA-CQ-7068-01	3.58630137	0	C1	-0.139369911	low
TCGA-CR-6491-01	1.898630137	0	C1	-0.135385788	low
TCGA-CN-4733-01	4.345205479	0	C1	-0.134962326	low
TCGA-CV-5444-01	6.676712329	0	C1	-0.1301793	low
TCGA-CV-5436-01	1.6	1	C2	-0.12993119	low
TCGA-CQ-A4C7-01	0.967123288	1	C2	-0.125971209	low
TCGA-CN-5374-01	4.745205479	1	C2	-0.123856693	low
TCGA-UF-A7JC-01	1.495890411	1	C2	-0.123388082	low
TCGA-H7-8502-01	1.254794521	0	C2	-0.122081473	low
TCGA-UF-A71B-01	4.126027397	0	C2	-0.119569447	low
TCGA-WA-A7GZ-01	1.712328767	1	C2	-0.118999231	low
TCGA-CN-5356-01	3.860273973	0	C2	-0.115471223	low
TCGA-CN-5364-01	1.350684932	1	C2	-0.111075092	low
TCGA-CQ-5324-01	4.364383562	0	C1	-0.110929702	low
TCGA-CV-5435-01	6.353424658	1	C2	-0.110496362	low
TCGA-CR-7399-01	0.495890411	0	C2	-0.105936998	low
TCGA-CN-6012-01	4	0	C1	-0.105710359	low
TCGA-CV-7242-01	3	0	C2	-0.104512601	low
TCGA-P3-A5QF-01	0.904109589	1	C1	-0.104186437	low
TCGA-HD-A633-01	1.153424658	0	C1	-0.102920851	low
TCGA-CR-6482-01	0.945205479	0	C1	-0.101883879	low
TCGA-CN-6988-01	0.871232877	0	C1	-0.099078461	low
TCGA-BB-4224-01	0.761643836	0	C2	-0.098734505	low
TCGA-CN-4735-01	4.75890411	0	C2	-0.098715871	low
TCGA-CN-4727-01	4.273972603	0	C2	-0.0918623	low
TCGA-CV-7413-01	0.805479452	1	C1	-0.091278695	low
TCGA-CR-7369-01	2.98630137	1	C2	-0.088894598	low
TCGA-CV-5434-01	9.079452055	1	C2	-0.085893428	low
TCGA-CQ-A4CB-01	2.446575342	0	C1	-0.085313757	low
TCGA-CV-5440-01	8.95890411	0	C1	-0.085299287	low
TCGA-F7-A50I-01	0.252054795	0	C2	-0.084844984	low
TCGA-CN-6010-01	4.17260274	0	C2	-0.084751133	low
TCGA-CN-A6UY-01	1.953424658	0	C1	-0.084274228	low
TCGA-CR-5243-01	7.019178082	0	C1	-0.084082355	low
TCGA-CR-6478-01	0.501369863	1	C1	-0.082542026	high
TCGA-BA-A6DB-01	0.591780822	0	C1	-0.080695754	high
TCGA-DQ-7590-01	3.871232877	0	C1	-0.080123574	high
TCGA-UF-A71A-01	0.235616438	1	C2	-0.078484085	high
TCGA-CQ-A4CD-01	2.8	0	C2	-0.078285928	high
TCGA-D6-6517-01	0.8	0	C2	-0.077614239	high
TCGA-CV-7407-01	2.961643836	1	C2	-0.076093441	high
TCGA-CV-A461-01	5.654794521	1	C2	-0.072598216	high
TCGA-CN-A6V6-01	1.739726027	0	C1	-0.070918761	high
TCGA-CR-7371-01	0.257534247	1	C1	-0.070573473	high
TCGA-HD-8314-01	1.835616438	0	C1	-0.0696183	high
TCGA-CN-6020-01	0.561643836	1	C1	-0.068648008	high
TCGA-CN-A63V-01	1.860273973	0	C2	-0.067504886	high
TCGA-CV-A45X-01	0.542465753	1	C1	-0.066742694	high
TCGA-CN-6998-01	0.978082192	1	C2	-0.066568503	high
TCGA-CQ-A4C9-01	1.936986301	0	C1	-0.065377555	high
TCGA-CQ-6221-01	2.739726027	0	C1	-0.065241037	high
TCGA-BB-4228-01	1.531506849	0	C1	-0.064280232	high
TCGA-BB-A6UO-01	0.734246575	1	C2	-0.061981089	high
TCGA-BA-A4IH-01	1.704109589	0	C2	-0.060810176	high
TCGA-BB-7862-01	3.060273973	0	C2	-0.059456007	high
TCGA-HD-7229-01	2.81369863	0	C1	-0.059082787	high
TCGA-CV-7411-01	7.443835616	1	C1	-0.058004521	high
TCGA-CN-4723-01	4.654794521	0	C2	-0.056332456	high
TCGA-CV-6433-01	1.756164384	0	C2	-0.056239473	high
TCGA-UF-A719-01	4.556164384	0	C1	-0.056124243	high
TCGA-CV-7253-01	0.989041096	1	C2	-0.05607187	high
TCGA-QK-AA3J-01	1.276712329	0	C2	-0.05325637	high
TCGA-MZ-A6I9-01	1.339726027	1	C1	-0.052976386	high
TCGA-P3-A6T6-01	1.082191781	1	C1	-0.051650728	high
TCGA-CV-7091-01	9.263013699	0	C2	-0.048935813	high
TCGA-CN-4738-01	1.194520548	1	C1	-0.045915145	high
TCGA-T3-A92N-01	0.260273973	1	C1	-0.045391034	high
TCGA-CV-7423-01	8.380821918	1	C2	-0.04488727	high
TCGA-T2-A6X0-01	0.591780822	0	C1	-0.043119829	high
TCGA-CQ-7063-01	5.843835616	0	C1	-0.042613053	high
TCGA-CN-6989-01	2.684931507	1	C2	-0.040427981	high
TCGA-CR-7386-01	3.917808219	0	C1	-0.040081985	high
TCGA-IQ-A61E-01	3.142465753	0	C1	-0.039643142	high
TCGA-CV-7104-01	1.076712329	1	C1	-0.039374762	high
TCGA-CV-7252-01	0.41369863	1	C2	-0.038344651	high
TCGA-CN-4736-01	1.082191781	1	C1	-0.038288522	high
TCGA-CV-6956-01	0.594520548	1	C2	-0.03795598	high
TCGA-CQ-5333-01	0.934246575	1	C1	-0.032854162	high
TCGA-CR-7394-01	3.687671233	0	C1	-0.030871828	high
TCGA-CV-A45W-01	3.830136986	1	C1	-0.030203659	high
TCGA-UF-A71A-06	0.235616438	1	C2	-0.029631596	high
TCGA-CV-7180-01	0.895890411	1	C1	-0.027664668	high
TCGA-CV-7418-01	2.161643836	1	C2	-0.026788738	high
TCGA-BA-A6DL-01	1.706849315	0	C2	-0.026707091	high
TCGA-DQ-5624-01	4.871232877	0	C1	-0.025001271	high
TCGA-D6-6827-01	1.556164384	0	C2	-0.023933184	high
TCGA-QK-A8ZB-01	1.484931507	0	C2	-0.02255245	high
TCGA-CQ-5330-01	5.197260274	0	C2	-0.020931338	high
TCGA-BB-A5HU-01	2.142465753	0	C2	-0.01816308	high
TCGA-P3-A6T4-01	0.169863014	1	C1	-0.015999029	high
TCGA-D6-6826-01	0.953424658	1	C2	-0.015478388	high
TCGA-DQ-5630-01	2.821917808	0	C1	-0.01473846	high
TCGA-D6-6823-01	1.920547945	0	C2	-0.012318126	high
TCGA-CN-6017-01	2.336986301	1	C1	-0.011825332	high
TCGA-BA-6869-01	1.764383562	0	C1	-0.011038038	high
TCGA-IQ-A6SG-01	1.58630137	0	C2	-0.010542587	high
TCGA-CV-A45Z-01	4.016438356	1	C2	-0.010016755	high
TCGA-CV-6952-01	0.506849315	1	C1	-0.00971217	high
TCGA-KU-A66T-01	1.512328767	0	C2	-0.008088426	high
TCGA-BA-5557-01	1.706849315	0	C2	-0.0060371	high
TCGA-CR-6474-01	1.545205479	1	C2	-0.004288494	high
TCGA-CN-6024-01	0.923287671	1	C2	-0.004008681	high
TCGA-CQ-6220-01	2.698630137	1	C1	-0.000615241	high
TCGA-CV-5976-01	4.049315068	0	C2	-0.000356061	high
TCGA-CR-7368-01	3.410958904	0	C1	0.001387733	high
TCGA-QK-A6II-01	0.778082192	1	C1	0.002732004	high
TCGA-QK-A8Z8-01	0.468493151	1	C2	0.004966121	high
TCGA-BA-6872-01	1.052054795	1	C2	0.005964564	high
TCGA-CV-6003-01	4.561643836	0	C2	0.008665457	high
TCGA-F7-A624-01	1.035616438	0	C2	0.008721459	high
TCGA-CV-7428-01	4.578082192	1	C2	0.011418221	high
TCGA-BB-4227-01	0.367123288	0	C1	0.01754668	high
TCGA-CV-5441-01	7.906849315	0	C2	0.018387269	high
TCGA-BB-4225-01	0.4	0	C1	0.018936868	high
TCGA-D6-6515-01	1.104109589	1	C2	0.019345085	high
TCGA-CV-6937-01	1.709589041	1	C2	0.020118975	high
TCGA-D6-8568-01	2.079452055	0	C2	0.020293802	high
TCGA-CV-6935-01	0.808219178	1	C2	0.020417359	high
TCGA-CQ-A4CH-01	1.038356164	1	C2	0.021484242	high
TCGA-CR-6481-01	0.852054795	0	C1	0.023225141	high
TCGA-F7-A623-01	1.687671233	0	C2	0.024659887	high
TCGA-HD-8635-01	1.904109589	0	C2	0.025905858	high
TCGA-F7-A61V-01	2.079452055	0	C2	0.028782117	high
TCGA-CV-7254-01	3.997260274	1	C2	0.029955272	high
TCGA-CR-7392-01	3.904109589	0	C2	0.033514069	high
TCGA-CQ-5329-01	5.871232877	0	C2	0.035167847	high
TCGA-CV-A6K2-01	0.868493151	1	C1	0.0356519	high
TCGA-CV-7250-01	7.945205479	1	C2	0.037368756	high
TCGA-CR-6487-01	0.64109589	0	C2	0.037499163	high
TCGA-CV-7095-01	1.567123288	1	C2	0.038150192	high
TCGA-CR-7401-01	2.950684932	0	C2	0.042234754	high
TCGA-CN-A63U-01	2.64109589	0	C1	0.042545807	high
TCGA-D6-8569-01	2.109589041	0	C1	0.043448893	high
TCGA-D6-6825-01	1.345205479	0	C1	0.044814226	high
TCGA-CR-5247-01	0.980821918	0	C2	0.045488643	high
TCGA-CV-7090-01	14.3890411	0	C1	0.053394183	high
TCGA-CR-6492-01	1.312328767	0	C1	0.054991506	high
TCGA-DQ-5625-01	3.104109589	1	C1	0.055786883	high
TCGA-CR-7393-01	2.720547945	0	C1	0.059467038	high
TCGA-CV-7406-01	4.789041096	1	C1	0.060799343	high
TCGA-CV-A6K1-01	1.876712329	0	C2	0.06146455	high
TCGA-CQ-6218-01	3.432876712	0	C1	0.062494687	high
TCGA-HD-8224-01	1.221917808	1	C1	0.062874781	high
TCGA-CR-6467-01	4.868493151	0	C1	0.063741688	high
TCGA-T2-A6WX-01	0.57260274	1	C2	0.063768206	high
TCGA-CN-5366-01	0.98630137	1	C2	0.063841615	high
TCGA-CV-7247-01	1.580821918	1	C2	0.065034824	high
TCGA-CV-A45O-01	2.331506849	0	C1	0.067416814	high
TCGA-CR-6472-01	2.876712329	0	C1	0.068092047	high
TCGA-CV-7440-01	1.849315068	1	C2	0.068192791	high
TCGA-CN-6992-01	2.920547945	0	C2	0.068274605	high
TCGA-CV-5971-01	1.920547945	0	C2	0.068289263	high
TCGA-CV-7434-01	0.597260274	1	C1	0.068585089	high
TCGA-DQ-7591-01	1.704109589	0	C1	0.068691424	high
TCGA-CV-7446-01	2.994520548	1	C2	0.069592684	high
TCGA-CV-7236-01	0.394520548	1	C2	0.070119839	high
TCGA-F7-A61S-01	1.578082192	0	C1	0.071243512	high
TCGA-BA-A8YP-01	1.367123288	0	C2	0.072703924	high
TCGA-CQ-6223-01	3.912328767	0	C1	0.073578316	high
TCGA-BA-5149-01	2.208219178	1	C2	0.073979067	high
TCGA-CR-7383-01	1.42739726	1	C2	0.075903802	high
TCGA-BA-5558-01	5.465753425	0	C2	0.078122783	high
TCGA-BA-5555-01	1.424657534	0	C2	0.078753447	high
TCGA-DQ-5629-01	2.578082192	1	C2	0.081788871	high
TCGA-UF-A7JT-01	2.720547945	1	C2	0.084151007	high
TCGA-F7-7848-01	3.098630137	0	C2	0.084981414	high
TCGA-CN-4730-01	2.238356164	0	C2	0.087233983	high
TCGA-CR-6477-01	1.408219178	0	C1	0.087891502	high
TCGA-CV-6933-01	7.509589041	1	C2	0.088129656	high
TCGA-IQ-A6SH-01	1.290410959	0	C2	0.089489601	high
TCGA-D6-6516-01	2.117808219	0	C1	0.090158913	high
TCGA-CR-7370-01	0.287671233	0	C2	0.090822435	high
TCGA-QK-A6IG-01	0.608219178	1	C2	0.091464474	high
TCGA-H7-A6C4-01	1.134246575	0	C2	0.092313294	high
TCGA-CV-A460-01	5.035616438	1	C2	0.095001936	high
TCGA-CV-5977-01	5.04109589	0	C2	0.097910258	high
TCGA-IQ-7631-01	3.210958904	0	C2	0.098631988	high
TCGA-CV-7432-01	7.04109589	1	C1	0.098815275	high
TCGA-MT-A67D-01	0.153424658	0	C2	0.099139696	high
TCGA-CN-A641-01	1.005479452	0	C2	0.101669795	high
TCGA-CR-7367-01	3.945205479	0	C2	0.102872616	high
TCGA-CN-A497-01	2.917808219	0	C2	0.103890545	high
TCGA-P3-A6T3-01	1.580821918	1	C2	0.108602025	high
TCGA-CV-7177-01	1.816438356	1	C2	0.108726167	high
TCGA-CR-6473-01	3.082191781	0	C1	0.109799708	high
TCGA-CV-A6JO-01	0.539726027	1	C2	0.110908479	high
TCGA-HD-8634-01	1.054794521	1	C2	0.111890452	high
TCGA-P3-A5Q5-01	2.493150685	0	C1	0.113059154	high
TCGA-CV-7409-01	1.487671233	1	C2	0.113481642	high
TCGA-BB-7872-01	3.2	0	C1	0.114517578	high
TCGA-CR-7389-01	1.073972603	0	C2	0.114704096	high
TCGA-CR-6470-01	4.167123288	0	C1	0.114731441	high
TCGA-CR-6484-01	0.969863014	0	C1	0.118113038	high
TCGA-CV-7255-01	0.175342466	1	C1	0.119025954	high
TCGA-CQ-A4CI-01	2.602739726	0	C2	0.120017539	high
TCGA-CN-4740-01	2.298630137	1	C1	0.120369987	high
TCGA-DQ-7588-01	1.169863014	1	C2	0.122661524	high
TCGA-CV-7089-01	5.402739726	1	C1	0.123282497	high
TCGA-TN-A7HJ-01	1.104109589	0	C1	0.123776089	high
TCGA-P3-A5Q6-01	1.315068493	1	C2	0.126760868	high
TCGA-F7-A620-01	1.487671233	0	C2	0.126929282	high
TCGA-CR-7391-01	2.501369863	0	C1	0.127208979	high
TCGA-BA-6873-01	0.334246575	0	C2	0.127925638	high
TCGA-CV-A45P-01	1.750684932	0	C1	0.135188781	high
TCGA-CV-5978-01	0.589041096	1	C2	0.136186142	high
TCGA-CV-6954-01	5.484931507	1	C2	0.136562795	high
TCGA-P3-A6T0-01	1.583561644	0	C2	0.13665755	high
TCGA-CQ-6228-01	1.249315068	1	C2	0.13717842	high
TCGA-P3-A5QA-01	5.978082192	0	C2	0.13827731	high
TCGA-CV-A6K0-01	1.660273973	0	C2	0.139998849	high
TCGA-CN-4742-01	1.087671233	1	C1	0.140353053	high
TCGA-CR-6493-01	0.77260274	1	C2	0.140623047	high
TCGA-C9-A480-01	1.057534247	0	C2	0.1436791	high
TCGA-D6-6824-01	0.210958904	0	C1	0.14733935	high
TCGA-CV-6951-01	2.506849315	1	C2	0.150344482	high
TCGA-CV-6945-01	1.002739726	1	C2	0.151193114	high
TCGA-BA-A6DJ-01	1.115068493	1	C2	0.151289579	high
TCGA-CV-6441-01	0.8	1	C1	0.152946993	high
TCGA-F7-A622-01	0.983561644	1	C1	0.153160906	high
TCGA-H7-8501-01	1.263013699	0	C2	0.154194959	high
TCGA-CQ-5327-01	4.547945205	0	C2	0.154255083	high
TCGA-CV-7427-01	13.04109589	1	C1	0.155669939	high
TCGA-CN-6018-01	1.589041096	1	C2	0.157438385	high
TCGA-HD-A6HZ-01	0.304109589	0	C2	0.157621551	high
TCGA-CV-5432-01	10.76712329	0	C2	0.15981434	high
TCGA-MT-A51W-01	1.197260274	0	C1	0.160489163	high
TCGA-QK-A6V9-01	2.282191781	0	C1	0.162263385	high
TCGA-DQ-7589-01	3.860273973	0	C2	0.165627274	high
TCGA-CR-7373-01	2.435616438	0	C1	0.168637424	high
TCGA-CN-6021-01	0.756164384	1	C1	0.168851188	high
TCGA-CN-A6V3-01	2.032876712	0	C2	0.169510583	high
TCGA-F7-A50J-01	2.594520548	0	C2	0.176530332	high
TCGA-HD-7917-01	2.290410959	1	C2	0.18057036	high
TCGA-CQ-6229-01	3.230136986	0	C2	0.182896768	high
TCGA-CN-A499-01	1.964383562	0	C2	0.184259878	high
TCGA-CR-7372-01	2.079452055	0	C2	0.18499139	high
TCGA-QK-A64Z-01	1.756164384	1	C2	0.188211515	high
TCGA-CV-7097-01	1.054794521	1	C2	0.189048187	high
TCGA-BA-A6DE-01	1.205479452	0	C2	0.192518642	high
TCGA-CQ-5325-01	1.791780822	1	C2	0.193500059	high
TCGA-CN-A642-01	0.224657534	1	C1	0.194460789	high
TCGA-CX-7086-01	1.569863014	0	C2	0.194696552	high
TCGA-CQ-5334-01	0.353424658	1	C1	0.195952133	high
TCGA-CN-5358-01	0.715068493	1	C2	0.196078924	high
TCGA-CN-6023-01	4.339726027	0	C1	0.196651029	high
TCGA-QK-A6VC-01	1.643835616	0	C2	0.197839123	high
TCGA-CR-7374-01	0.082191781	0	C1	0.198295123	high
TCGA-CN-A63T-01	0.616438356	0	C2	0.203029227	high
TCGA-BB-7866-01	3.747945205	0	C1	0.205648596	high
TCGA-CR-7390-01	4.131506849	0	C2	0.206237324	high
TCGA-DQ-7594-01	3.336986301	0	C1	0.208630274	high
TCGA-CN-6995-01	0.306849315	1	C1	0.209239459	high
TCGA-CV-6962-01	0.345205479	1	C1	0.211353553	high
TCGA-CV-5442-01	6.375342466	0	C1	0.211634574	high
TCGA-IQ-A61H-01	3.117808219	0	C2	0.213044549	high
TCGA-DQ-5631-01	1.501369863	1	C2	0.215846926	high
TCGA-MT-A51X-01	0.663013699	0	C2	0.222624959	high
TCGA-CV-7430-01	1.356164384	1	C2	0.222821734	high
TCGA-CQ-6219-01	1.312328767	1	C2	0.223035535	high
TCGA-CN-5369-01	1.04109589	1	C1	0.22469621	high
TCGA-HD-A634-01	0.356164384	1	C2	0.226063134	high
TCGA-CN-4725-01	3.169863014	0	C2	0.229368793	high
TCGA-CQ-7071-01	3.591780822	0	C1	0.23224759	high
TCGA-BA-5556-01	1.98630137	0	C1	0.234392066	high
TCGA-BB-7861-01	1.868493151	0	C1	0.234640909	high
TCGA-CQ-6225-01	1.104109589	1	C2	0.235019576	high
TCGA-CN-4731-01	2.734246575	1	C2	0.236967061	high
TCGA-CQ-7065-01	4.460273973	0	C1	0.23908692	high
TCGA-CN-6996-01	1.452054795	1	C1	0.240353566	high
TCGA-CR-7385-01	2.731506849	0	C1	0.240861004	high
TCGA-CN-5355-01	3.501369863	0	C2	0.245941031	high
TCGA-CV-6960-01	2.361643836	1	C2	0.248773359	high
TCGA-CR-7395-01	2.547945205	0	C1	0.252201059	high
TCGA-IQ-7630-01	1.328767123	0	C1	0.253303827	high
TCGA-BA-5152-01	3.528767123	0	C1	0.25399167	high
TCGA-CR-7364-01	3.931506849	0	C2	0.254050384	high
TCGA-CR-7380-01	1.660273973	1	C1	0.256426329	high
TCGA-CN-5359-01	1.032876712	1	C2	0.257185852	high
TCGA-CN-5370-01	0.709589041	1	C2	0.258775692	high
TCGA-UP-A6WW-01	1.419178082	0	C2	0.259271862	high
TCGA-MT-A67A-01	2.504109589	0	C1	0.260228525	high
TCGA-CR-6480-01	0.991780822	0	C1	0.263036348	high
TCGA-CV-A45T-01	13.30410959	1	C2	0.264515299	high
TCGA-HD-7754-01	2.145205479	0	C1	0.276991815	high
TCGA-P3-A6T2-01	6.295890411	0	C2	0.282965068	high
TCGA-BA-4074-01	1.265753425	1	C2	0.284980902	high
TCGA-CV-7178-01	5.934246575	1	C2	0.285119883	high
TCGA-CV-A465-01	0.589041096	1	C2	0.286690282	high
TCGA-IQ-A61G-01	0.98630137	0	C2	0.286841521	high
TCGA-CV-7568-01	2.539726027	1	C2	0.28691936	high
TCGA-HD-7832-01	2.290410959	0	C1	0.289685929	high
TCGA-CR-5248-01	4.556164384	0	C2	0.298183011	high
TCGA-CV-6941-01	0.936986301	1	C2	0.304836678	high
TCGA-CV-6948-01	3.531506849	1	C2	0.305031314	high
TCGA-CN-6997-01	2.706849315	1	C2	0.309948192	high
TCGA-CQ-6222-01	5.523287671	0	C1	0.316464541	high
TCGA-CV-7101-01	0.438356164	1	C2	0.319462159	high
TCGA-BB-8601-01	1.709589041	0	C2	0.319680545	high
TCGA-KU-A6H8-01	0.895890411	1	C2	0.320051517	high
TCGA-BA-A4II-01	2.515068493	0	C2	0.321237056	high
TCGA-UF-A71D-01	4.002739726	0	C2	0.323759221	high
TCGA-CN-A6V7-01	1.62739726	0	C1	0.329870266	high
TCGA-CN-4734-01	4.630136986	0	C1	0.330408085	high
TCGA-CV-6953-01	4.495890411	1	C1	0.330934348	high
TCGA-IQ-7632-01	1.208219178	0	C2	0.333935299	high
TCGA-CV-7422-01	2.84109589	1	C2	0.334051119	high
TCGA-CX-7219-01	2.863013699	0	C2	0.336900607	high
TCGA-CV-7183-01	10.90684932	0	C1	0.338067561	high
TCGA-CV-7429-01	0.293150685	1	C2	0.340175238	high
TCGA-BB-A5HY-01	0.879452055	1	C2	0.344126508	high
TCGA-H7-7774-01	1.115068493	0	C1	0.344512658	high
TCGA-UF-A718-01	5.4	0	C2	0.34653037	high
TCGA-C9-A47Z-01	0.523287671	1	C2	0.34761889	high
TCGA-BA-4075-01	0.775342466	1	C2	0.362168142	high
TCGA-CQ-A4CE-01	2.457534247	0	C2	0.3634223	high
TCGA-BA-A4IG-01	2.342465753	0	C2	0.374119521	high
TCGA-DQ-7595-01	3.260273973	0	C1	0.375451154	high
TCGA-CV-7248-01	1.42739726	1	C2	0.378716179	high
TCGA-BB-A5HZ-01	2.265753425	0	C2	0.379535004	high
TCGA-QK-A8ZA-01	1.016438356	1	C2	0.380841195	high
TCGA-CV-7425-01	4.706849315	1	C1	0.385002666	high
TCGA-CV-7437-01	1.38630137	1	C2	0.39353872	high
TCGA-QK-A6VB-01	1.756164384	0	C2	0.398139345	high
TCGA-CV-6955-01	0.915068493	1	C1	0.399966656	high
TCGA-BB-7870-01	5.523287671	0	C2	0.400201083	high
TCGA-CQ-5332-01	0.868493151	1	C2	0.402013805	high
TCGA-BA-A4IF-01	2.452054795	0	C2	0.41577248	high
TCGA-CV-5439-01	1.495890411	1	C1	0.416504057	high
TCGA-CN-4726-01	0.389041096	1	C2	0.427584819	high
TCGA-CV-7416-01	2.090410959	1	C2	0.427751498	high
TCGA-CQ-5326-01	0.243835616	1	C2	0.430936708	high
TCGA-CV-7263-01	1.534246575	1	C1	0.433383857	high
TCGA-CV-7099-01	0.665753425	1	C2	0.43400647	high
TCGA-CV-A6JY-01	1.769863014	0	C2	0.434010037	high
TCGA-MZ-A7D7-01	1.498630137	0	C2	0.435135477	high
TCGA-BB-7863-01	2.808219178	0	C1	0.436560563	high
TCGA-CN-4722-01	4.063013699	0	C2	0.468554346	high
TCGA-CV-A45V-01	0.087671233	1	C1	0.503933704	high
TCGA-DQ-7596-01	3.465753425	0	C1	0.504052933	high
TCGA-BA-5151-01	1.978082192	0	C1	0.513035459	high
TCGA-CR-7379-01	2.838356164	0	C2	0.515578014	high
TCGA-UF-A7JO-01	1.728767123	1	C2	0.51951274	high
TCGA-CV-6938-01	0.394520548	1	C2	0.526236919	high
TCGA-D6-A6EO-01	2.079452055	0	C2	0.529542245	high
TCGA-CQ-5331-01	3.832876712	0	C2	0.53931388	high
TCGA-BA-A6DI-01	0.920547945	1	C2	0.545029819	high
TCGA-CQ-A4CG-01	1.178082192	1	C2	0.551388257	high
