# Supplementary material for: Cuproptosis-related gene subtypes predict prognosis in patients with head and neck squamous cell carcinoma
Source: J Otolaryngol Head Neck Surg. 2023 Sep 12;52:58. doi: 10.1186/s40463-023-00655-4 (PMC10496405; doi:10.1186/s40463-023-00655-4)
Supplement: Supplementary file 1 — Additional file 1. The original data of this study. [file 40463_2023_655_MOESM1_ESM.zip › Appendix/Appendix 5.txt]

	Cluster	B cells naive	B cells memory	Plasma cells	T cells CD8	T cells CD4 naive	T cells CD4 memory resting	T cells CD4 memory activated	T cells follicular helper	T cells regulatory (Tregs)	T cells gamma delta	NK cells resting	NK cells activated	Monocytes	Macrophages M0	Macrophages M1	Macrophages M2	Dendritic cells resting	Dendritic cells activated	Mast cells resting	Mast cells activated	Eosinophils	Neutrophils
TCGA-BA-4077-01	C1	0.015366813	0	0.018665252	0	0	0.160344108	0	0.04086242	0.061856484	0	0.050789125	0.028199315	0.014790654	0.232816197	0.23988236	0.031373102	0.007740457	0.025642003	0.071671709	0	0	0
TCGA-BA-4078-01	C1	0.027713175	0	0.027095443	0.046185626	0	0.212791483	0.002104991	0.087922584	0.007734383	0	0.045142046	0	0.016121836	0	0.059342948	0.252676885	0.138216367	0.010853046	0.0585472	0.007551985	0	0
TCGA-BA-5151-01	C1	0.001731931	0	0.020317197	0.004900507	0	0.248563611	0	0.086647914	0.0290557	0	0.043973685	0	0.044391504	0.097069414	0.001685842	0.082600761	0	0.104314511	0	0.162501446	0	0.072245976
TCGA-BA-5152-01	C1	0	0.012381314	0.003774371	0.054516659	0	0.13575534	0.009996574	0.13109612	0.076952836	0	0.074012449	0	0.022871632	0.101010844	0.080438202	0.081151375	0.016857751	0.178667463	0	0.02051707	0	0
TCGA-BA-5153-01	C1	0	0	0.052161379	0.148700144	0	0.234646823	0.042252615	0.101210757	0.048586665	0	0.141996442	0	0.001380769	0.064958811	0.034432992	0.102242541	0	0.025305105	0.000264969	0.001859988	0	0
TCGA-BA-5556-01	C1	0.061111768	0	0.012646402	0.094072901	0	0.184125851	0.03261603	0.077810079	0.023495765	0	0.09118987	0	0.020516232	0.0570066	0.161884868	0.087806231	0	0.044287405	0.051429998	0	0	0
TCGA-BA-5559-01	C1	0.017136878	0	0.006325884	0.163768683	0	0.110727714	0.037397071	0.09545799	0.057471466	0	0.118983687	0	0.007278582	0.065150319	0.149100015	0.132183406	0.001718435	0.002081808	0.035218062	0	0	0
TCGA-BA-6869-01	C1	0	0.026913689	0.064967873	0.191115091	0	0.036278427	0.000720082	0.159237895	0.072774887	0	0.059943986	0	0.034563877	0.07945455	0.024433971	0.005088801	0	0.038086267	0	0.163046605	0.008120409	0.03525359
TCGA-BA-6870-01	C1	0.020164263	0.113741006	0.204607986	0.03043364	0	0	0	0.080175565	0.079553015	0	0.052081805	0	0.01224545	0.178857525	0	0.08904129	0	0.084956443	0.024243357	0.01920511	0	0.010693544
TCGA-BA-7269-01	C1	0.002010089	0	0.053908945	0.081695459	0	0.06710907	0.002147888	0.136218671	0.063038884	0	0.004965177	0	0.031766149	0.358218184	0.003980484	0.130205065	0	0.031084966	0	0.033650971	0	0
TCGA-BA-A6D8-01	C1	0	0.007580313	0.020181619	0.031152917	0	0.04308962	0	0.08942172	0.022008132	0	0.04085848	0	0.169052402	0.310112317	0	0.157472923	0	0.088180768	0.009517447	0.011371341	0	0
TCGA-BA-A6DA-01	C1	0	0.039304704	0.021813574	0.094389386	0	0.047936505	0	0.105858023	0.003776093	0	0.002346704	0.034768258	0	0.324682957	0.051576745	0.132406089	0	0.030204612	0.044417244	0	0	0.066519106
TCGA-BA-A6DB-01	C1	0.026571915	0	0	0.12152489	0	0.158999587	0	0.126020112	0.027644698	0	0.013379084	0	0	0.169698573	0.122387914	0.156997069	0.002034783	0.030871611	0.043869763	0	0	0
TCGA-BA-A6DD-01	C1	0.003826827	0	0.153460249	0.084795164	0	0.035015376	0.011974534	0.14248834	0.010423155	0	0.052564143	0	0.011334371	0.123524798	0.235726502	0.084452407	0.024440799	0.025973336	0	0	0	0
TCGA-BA-A6DG-01	C1	0	0.005299086	0	0	0	0.10900977	0	0.022445628	0.035902522	0	0.081823933	0	0	0.492590894	0.023253308	0.167556821	0	0.003282765	0	0.014731537	0	0.044103735
TCGA-BB-4225-01	C1	0.05482427	0	0.038032713	0.145324562	0	0.172942841	0.030526165	0.101867495	0.069839335	0	0.081647299	0	0.010295693	0.131537362	0.099541968	0.036683823	0.026058515	0.000877958	0	0	0	0
TCGA-BB-4227-01	C1	0	0	0.217636363	0	0	0.057068907	0	0.030675995	0	0	0.048205291	0	0.003743343	0.039628298	0	0.384459727	0	0.184198193	0	0.031874367	0	0.002509516
TCGA-BB-4228-01	C1	0.000617969	0	0.030274752	0.170607358	0	0.060382728	0	0.202493354	0.002023601	0	0	0.018302818	0.03943315	0.282430396	0.122797213	0.02405732	0.0141846	0	0	0.03239474	0	0
TCGA-BB-7861-01	C1	0.020587897	0.038380387	0	0.065399725	0	0.066198364	0.119971451	0.074960933	0.046608569	0	0.105314316	0	0	0.187089545	0.178139325	0.063639226	0	0.007843172	0.02586709	0	0	0
TCGA-BB-7863-01	C1	0.023813218	0	0	0.000181618	0	0.100142438	0	0.075507386	0.045816762	0	0.02222571	0.008467976	0	0.400318967	0.058639563	0.127224969	0.030864192	0.044918074	0.054016039	0	0	0.007863089
TCGA-BB-7864-01	C1	0	0.017087791	0.212679121	0	0	0.043839909	0.01378683	0.058054475	0.010065397	0	0.060370567	0	0	0.449900257	0.041445875	0.087279913	0	0.005489865	0	0	0	0
TCGA-BB-7866-01	C1	0.025656616	0.063856084	0.014953371	0.07413099	0	0.08281457	0.048708435	0.111190904	0.017040788	0	0.080370415	0	0.00665004	0.106790932	0.138177341	0.196938678	0	0.014279807	0.018441031	0	0	0
TCGA-BB-7872-01	C1	0	0	0.011796621	0	0	0.12714318	0	0.099261943	0.029411294	0.00651626	0	0.046887759	0	0.336614184	0.222691841	0.026782014	0.023457822	0	0.054313835	0	0.015123245	0
TCGA-BB-A6UM-01	C1	0	0	0.055156943	0.150842312	0	0	0	0.233920875	0.030744258	0	0.112914926	0	0.023759599	0	0.16465765	0.067607219	0	0.12117759	0	0.039218627	0	0
TCGA-CN-4729-01	C1	0.015641408	0	0.048824214	0.002126842	0	0.254407177	0	0.165091851	0.039820433	0	0.000277082	0.030477476	0.044881462	0.150038117	0	0.057169897	0	0.128894312	0.033650505	0.022020653	0	0.006678572
TCGA-CN-4733-01	C1	0	0.015868054	0.071728909	0.09884097	0	0.206436555	0.009681537	0.09534139	0.042273887	0	0.060384194	0	0	0.092929142	0.096682279	0.146564401	0	0.052700445	0.010568235	0	0	0
TCGA-CN-4734-01	C1	0.006906069	0	0.021527059	0.060648287	0	0.137421057	0.049507027	0.062616001	0.035199872	0	0.130302584	0	0.008720332	0.160264975	0.17876767	0.065047292	0	0.049313886	0.03375789	0	0	0
TCGA-CN-4736-01	C1	0.004135843	0	0.002228345	0.055433548	0	0.063933706	0	0.067635211	0.014583817	0	0.074205572	0.002702222	0	0.286718664	0.211740227	0.140091224	0	0.015545765	0.061045854	0	0	0
TCGA-CN-4738-01	C1	0.029694079	0	0.019710124	0.00429006	0	0.192078209	0	0.157281035	0.049583576	0	0.102377361	0	0.05981469	0.159785448	0.108835522	0.026834539	0.068541358	0	0	0.021173999	0	0
TCGA-CN-4739-01	C1	0.000583124	0.045870665	0.131846696	0.149372439	0	0.0787354	0	0.110576162	0.067826807	0	0.092072033	0	0.025355229	0.046090586	0.053259848	0.065047653	0	0.008895119	0	0.050012322	0	0.074455918
TCGA-CN-4740-01	C1	0.003803492	0	0.018781449	0.014681759	0	0.044732152	0	0.042257479	0.049156776	0	0	0.007066719	0	0.601716635	0.035435997	0.148321024	0	0	0.013023849	0	0	0.021022668
TCGA-CN-4741-01	C1	0	0	0.044930665	0	0	0.083385012	0	0.163724675	0.054253778	0	0.005737102	0.051913472	0	0.241833071	0.04132722	0.125829676	0.064567937	0.070570448	0.051926943	0	0	0
TCGA-CN-4742-01	C1	0.010495572	0	0.049967415	0	0	0.075757569	0	0.050120415	0.012112062	0	0.071304361	0	0	0.525239886	0.024835299	0.138436588	0	0.032556579	0	0.009174255	0	0
TCGA-CN-5360-01	C1	0.008181631	0	0.002369651	0.095486265	0	0.204355451	0.024125284	0.029902036	0.051235997	0	0.053271955	0	0.003819404	0.179545565	0.087017956	0.189947372	0	0.037884768	0.030312674	0	0	0.002543991
TCGA-CN-5365-01	C1	0.009270067	0	0.005032837	0.069943506	0	0.02190383	0	0.131127957	0.09056898	0	0.017278802	0.024043723	0.007327767	0.137248944	0.114520029	0.201115618	0.062155308	0.034046231	0	0.074416401	0	0
TCGA-CN-5367-01	C1	0.005115968	0	0.003131467	0	0	0.119341693	0	0.016261544	0.020287526	0	0.02233002	0.00225579	0	0.270708617	0.074469031	0.272758013	0.177106801	0	0.016233531	0	0	0
TCGA-CN-5369-01	C1	0	0	0.033236213	0.03040042	0	0.113958595	0.023240588	0.071326189	0.009420119	0	0.095934919	0	0	0.129566816	0.264938365	0.158340909	0	0.037327004	0.010244573	0	0	0.022065291
TCGA-CN-5373-01	C1	0.007789344	0	0	0.012394475	0	0.187495761	0.052606923	0.072790089	0.004925155	0	0.062636998	0	0.000102993	0.047542555	0.156968505	0.198229023	0.069078213	0.04980015	0.063422237	0	0	0.014217581
TCGA-CN-6011-01	C1	0.005956182	0	0.027772092	0.023828566	0	0.291904219	0	0	0	0	0.166462261	0	0.030564916	0.201361833	0.071525224	0.149277391	0	0.031347317	0	0	0	0
TCGA-CN-6012-01	C1	0.00840092	0	0.079682394	0.035766436	0	0.13507672	0	0.098656535	0.071461883	0	0.081916922	0	0	0.223239143	0.097331732	0.153015542	0	0.013787663	0.001664109	0	0	0
TCGA-CN-6013-01	C1	0.012230942	0	0.002728215	0.041157351	0	0.013184403	0.000904468	0.100269309	0.065622388	0	0.05712274	0.022743682	0.019590448	0.256331259	0.206013145	0.135179842	0.004426025	0.045303949	0.017191834	0	0	0
TCGA-CN-6016-01	C1	0	0	1.85E-05	0	0	0.147184829	0	0.028380705	0.067734367	0	0.072865451	0.024947389	0	0.480988908	0.047689345	0.090003661	0.000362859	0	0.039824019	0	0	0
TCGA-CN-6017-01	C1	0.018160884	0.001934982	0.03432298	0.131851739	0	0.149026875	0.003454115	0.056551356	0.061933405	0	0.11559995	0	0.019154353	0.079205827	0.096794295	0.152972357	0	0.038465542	0.040571339	0	0	0
TCGA-CN-6019-01	C1	0.019295095	0	0	0.023884678	0	0	0	0.063612207	0.053345332	0	0.03206804	0	0	0.600621912	0.024134671	0.173370727	0	0	0.009667337	0	0	0
TCGA-CN-6020-01	C1	0.003705288	0	0	0.00632147	0	0.088700379	0	0.067591257	0.05825384	0	0.098691285	0	0	0.386584403	0.027238967	0.069539471	0	0.064737536	0	0.094989449	0	0.033646654
TCGA-CN-6021-01	C1	0.011099549	0.00856061	0.167771469	0.048835989	0	0.153280586	0	0.074127818	0.030708151	0	0.087039731	0	0.031862963	0.030347451	0	0.16911987	0.006491904	0.058734327	0	0.0331504	0	0.088869182
TCGA-CN-6022-01	C1	0	0.004232064	0.000645965	0	0	0.111666101	0	0.072169285	0.061943856	0	0.029843813	0	0	0.535295448	0.018915272	0.093377867	0.008700818	0	0	0.063209512	0	0
TCGA-CN-6023-01	C1	0.007271756	0.031340253	0	0.280481013	0	0.018761651	0.01321089	0.123684108	0.077676024	0	0.098651932	0	0.008039792	0.062735651	0.060513326	0.16890728	0	0.038258603	0.002533314	0.007934405	0	0
TCGA-CN-6988-01	C1	0	0.013985821	0.018770932	0.05430969	0	0.129325702	0	0.178365871	0.058030299	0	0	0	0.034112329	0.184832776	0	0.079967332	0	0.113836741	0	0.112471659	0	0.021990848
TCGA-CN-6994-01	C1	0	0	0.040452106	0	0	0.058308351	0	0.089669523	0.044027996	0	0.024145917	0.006083731	0	0.561545523	0.01077704	0.08030812	0	0.0631555	0.021526191	0	0	0
TCGA-CN-6995-01	C1	0.001387823	0	0.035663013	0.08515384	0	0.117946817	0	0.119354115	0.045725696	0	0.081383519	0.027702254	0.01222071	0.097787079	0.169050938	0.167406897	0.001063946	0.005663777	0.032489576	0	0	0
TCGA-CN-6996-01	C1	0	0	0.02258234	0	0	0.162719549	0.034749372	0.024345537	0.020385202	0	0.088847149	0	0	0.182650615	0.166619481	0.188072976	0	0.042876635	0.066151144	0	0	0
TCGA-CN-A49C-01	C1	0	0.090217373	0.063244716	0	0	0.092464161	0	0.218735622	0.095613946	0	0.002477224	0.043334045	0.017387199	0.057029658	0.056352183	0.118077191	0.002687529	0.079122239	0.055146441	0	0	0.008110473
TCGA-CN-A63U-01	C1	0	0.032293129	0.241492516	0.033087784	0	0.01811246	0	0.249500011	0	0	0.081391321	0	0	0.071578208	0.067174447	0.052209147	0	0.02565416	0.068174414	0.051625098	0	0.007707305
TCGA-CN-A642-01	C1	0.041601927	0	0.024791295	0.168870847	0	0.076574603	0.064691951	0.077004929	0.037345644	0	0.075073213	0.00714814	0.010360174	0	0.197807815	0.115811407	0.049234127	0	0.053683929	0	0	0
TCGA-CN-A6UY-01	C1	0.002917752	0	0.020462143	0.252218252	0	0.060587009	0	0.143882854	0.064836118	0	0.108112875	0.011738486	0.009244663	0.192611933	0.029428403	0.055126435	0	0.045907922	0.002925157	0	0	0
TCGA-CN-A6V1-01	C1	0.175814427	0.034045698	0	0.125884808	0	0.131773956	0	0.095046259	0.089160027	0	0	0.042430895	0	0.116579602	0.087075858	0.066005837	0	0	0.036182632	0	0	0
TCGA-CN-A6V6-01	C1	0	0.01123695	0.067825442	0.127432814	0	0.100481982	0.094834674	0.105511774	0.06152398	0	0.117131138	0	0.004529755	0.08882506	0.125153645	0.07221033	0	0.018802875	0	0.004499582	0	0
TCGA-CN-A6V7-01	C1	0.050025895	0	0.03200814	0.153507271	0	0.11344568	0.028616412	0.196445249	0.025878907	0	0.066119186	0	0.02349813	0.031655342	0.062666415	0.098393418	0.013350318	0.065342521	0	0.039047116	0	0
TCGA-CQ-5323-01	C1	0	0.018345319	0.08312091	0.097121662	0	0.06442488	0.017267557	0.183250641	0.022825342	0	0.048295254	0	0.002339957	0.144183769	0.099102111	0.093482358	0	0.105027966	0.020399432	0	0	0.00081284
TCGA-CQ-5324-01	C1	0.00420202	0	0.073854474	0.122488313	0	0.04049303	0.003632327	0.149907887	0.01882911	0	0	0.033487227	0.029060074	0.212675007	0.115595934	0.080358471	0	0.087240796	0.02817533	0	0	0
TCGA-CQ-5333-01	C1	0.008213508	0	0.016940336	0.070315742	0	0.121902004	0	0.053499374	0.080423824	0	0.042826156	0.019370618	0.018009176	0.092566901	0.172359805	0.250092148	0.025687184	0	0.027793223	0	0	0
TCGA-CQ-5334-01	C1	0.019401571	0	0	0.07518432	0	0.165084312	0.009464991	0.053082315	0.025660958	0	0.116270002	0	0.014944235	0.1042642	0.249191393	0.12928962	0.005101145	0.002910646	0.030150292	0	0	0
TCGA-CQ-6218-01	C1	0.000586731	0	0.023685916	0.011510851	0	0.214378544	0.020449382	0.025217849	0	0	0.071704639	0	0	0.271660089	0.090958512	0.153614969	0	0.0653551	0.038638595	0	0	0.012238825
TCGA-CQ-6220-01	C1	0	0	0.02159406	0.016374138	0	0.102650439	0	0.084417466	0.022014865	0	0.031928639	0.015919122	0	0.241833871	0.122674297	0.150046028	0	0.157233935	0.033313138	0	0	0
TCGA-CQ-6221-01	C1	0	0.000682477	0.002320042	0	0	0.04593945	0	0.029682201	0.024673724	0	0.050693579	0	0.007588432	0.414574821	0.013977963	0.346477276	0	0.004169887	0	0.059220149	0	0
TCGA-CQ-6222-01	C1	0.001632752	0	0.006258723	0.011140874	0	0.063977629	0	0.084328993	0.042483891	0	0	0.029279315	0.002855367	0.511546618	0.063425928	0.107218463	0.00795703	0.0080184	0.059876016	0	0	0
TCGA-CQ-6223-01	C1	0.02162438	0	0.019041054	0.093098007	0	0.062044743	0	0.174061041	0.013825103	0	0	0	0.030395889	0.270314762	0.107908142	0.077257999	0	0.11433655	0.016092331	0	0	0
TCGA-CQ-6224-01	C1	0	0	0.011184546	0.000641172	0	0.20121867	0	0	0.019357821	0	0.070241756	0	0	0.392323956	0.113357206	0.147498483	0.020128229	0.008235415	0.015812745	0	0	0
TCGA-CQ-7063-01	C1	0.01347102	0	0	0.090123717	0	0.114770042	0.05207701	0.070658719	0.041254875	0	0.078514099	0	0	0.136691527	0.184347577	0.130597456	0.021766436	0.016369765	0.049357756	0	0	0
TCGA-CQ-7065-01	C1	0	0	0.14593861	0	0	0.006163229	0	0.118079577	0.008538997	0	0	0.032438629	0	0.145923042	0	0.048488749	0.247768212	0.156332153	0.074394127	0	0	0.015934675
TCGA-CQ-7068-01	C1	0.016405111	0	0.003952894	0.143112436	0	0.060027024	0.050897212	0.086617302	0.064843297	0	0.211910017	0	0.007926916	0.056784301	0.180074585	0.115942968	0	0.001505937	0	0	0	0
TCGA-CQ-7071-01	C1	0	0	0.033749814	0.027711161	0	0.131504345	0	0.115415992	0.006917352	0	0.009801463	0.027780463	0	0.170536313	0.177192738	0.167549542	0.004488353	0.077327502	0.044750598	0	0	0.005274366
TCGA-CQ-A4C6-01	C1	0.005081155	0	0.000485102	0	0	0.108468126	0	0.090580312	0.030001529	0	0.062699422	0.010015792	0	0.183326709	0.269158846	0.095157213	0	0.090435698	0.054590095	0	0	0
TCGA-CQ-A4C9-01	C1	0	0.01934512	0.119672452	0.015090471	0	0.036174408	0	0.086574452	0.041713199	0	0.034984908	0	0	0.327592676	0.024140488	0.249283728	0	0.022175152	0.023252946	0	0	0
TCGA-CQ-A4CB-01	C1	0.01846612	0	0.008381844	0.008981058	0.003442415	0.182040059	0	0	0	0	0.092837303	0	0	0.21907717	0.07575766	0.186978397	0	0.128805427	0	0.059984262	0	0.015248284
TCGA-CR-5243-01	C1	0.059542543	0	0.072894831	0.109201129	0	0.258992713	0.000193919	0.033004404	0.108729783	0	0.066675459	0	0.017512619	0.141965593	0.041009972	0.021160135	0	0.013668064	0.055448838	0	0	0
TCGA-CR-5249-01	C1	0.12343862	0.097830119	0.03702129	0.103113176	0	0.159250607	0	0.117109674	0.058655218	0	0.059400828	0	0.016680035	0.070328551	0.054481184	0.047265057	0	0.043474981	0	0.011950662	0	0
TCGA-CR-5250-01	C1	0.047168787	0	0.043660344	0.027648829	0	0.114337214	0	0.079058532	0.09774248	0	0.041347982	0	0.012327017	0.44643859	0.018765536	0.037058438	0	0.022452092	0	0.011994159	0	0
TCGA-CR-6467-01	C1	0.078074561	0.026495775	0.025967644	0.220561135	0	0.082679006	0.010443303	0.156248573	0.06916821	0	0.040881653	0	0.005266221	0.097929841	0.080435932	0.077650764	0	0.019239935	0.008957448	0	0	0
TCGA-CR-6470-01	C1	0.030391089	0.039079131	0.023439395	0.16268986	0	0.174255193	0	0.079446388	0.068656526	0	0.036368749	0	0.002208879	0.158083601	0.152952296	0.039036026	0	0	0.033392867	0	0	0
TCGA-CR-6471-01	C1	0.025049575	0	0.015244011	0.157678433	0	0.126334513	0.002172756	0.087580922	0.080635736	0	0.083150396	0	0.014250483	0.183003224	0.075300582	0.101568946	0.0108123	0.03422837	0.002989753	0	0	0
TCGA-CR-6472-01	C1	0.073121796	0	0.028410158	0.081362085	0	0.196255051	0	0.166817791	0.070430049	0	0.038791115	0.010569516	0.013203026	0	0.083138361	0.125577441	0	0.059377352	0.052946259	0	0	0
TCGA-CR-6473-01	C1	0	0	0.016811819	0	0	0.210158303	0	0.123318463	0.103238905	0	0.104544118	0	0.022591366	0.063846806	0.150343456	0	0	0.191191708	0	0.013955056	0	0
TCGA-CR-6477-01	C1	0.006747568	0	0	0.008385735	0	0.092875372	0	0.039893731	0.07291231	0	0.035419502	0	0	0.425570857	0	0.134147778	0	0.175556252	0.008490894	0	0	0
TCGA-CR-6478-01	C1	0.020901658	0	0.028980847	0.013023589	0	0.232308967	0.012968355	0.040852249	0	0	0.030225535	0.025135405	0	0.185101719	0.221771132	0.125995122	0.002894881	0.012060732	0.04777981	0	0	0
TCGA-CR-6480-01	C1	0	0.004417425	0.096045804	0.056256105	0	0.131601396	0	0.139492437	0.064858951	0	0.069506825	0	0.008750346	0.03479236	0.032721073	0.088616497	0	0.268766773	0.00417401	0	0	0
TCGA-CR-6481-01	C1	0.052626639	0.03956387	0	0.113272781	0	0.096468997	0.017883286	0.078777217	0.082450411	0	0.052931724	0	0	0.21651863	0.122224607	0.090733386	0.012025839	0	0.024522611	0	0	0
TCGA-CR-6482-01	C1	0.108067397	0.050564011	0	0.058503155	0	0.103412976	0	0.075368355	0.115338709	0	0.100399176	0	0.000573955	0.104715313	0.129487852	0.128385462	0.001320451	0.00437329	0.019489898	0	0	0
TCGA-CR-6484-01	C1	0.001636712	0.012634377	0.01363178	0.036455967	0	0.109736685	0.010723047	0.06708924	0.059911318	0	0.05375272	0	0	0.358592035	0.109667607	0.149187228	0.001552013	0	0.015429271	0	0	0
TCGA-CR-6491-01	C1	0	0	0.070506262	0.06025139	0	0.169321507	0.014529663	0.087737633	0.058338234	0	0.100844947	0	0.010072663	0.261747591	0.067305494	0.033768667	0.005270108	0.039685526	0	0.020620317	0	0
TCGA-CR-6492-01	C1	0.032586005	0	0.066873117	0.005851541	0	0.122886071	0.013333618	0.091635473	0.012395369	0	0.051786017	0.007320865	0.01093765	0.125969237	0.151353757	0.1453894	0.009799731	0.031272358	0.077305663	0	0	0.043304129
TCGA-CR-7365-01	C1	0	0	0.006667558	0	0	0.254736349	0	0	0	0	0.056838212	0	0	0.467971714	0.086757799	0.112191292	0	0	0.014837075	0	0	0
TCGA-CR-7368-01	C1	0	0	0.055704876	0.022580806	0	0.199004112	0.043466433	0.056735057	0.018069144	0	0.092179813	0	0	0.176683409	0.050404529	0.174743493	0.005402942	0.041175601	0.062118135	0	0	0.00173165
TCGA-CR-7371-01	C1	0.021628463	0	0.028436847	0	0	0.161533826	0.001071756	0.071286306	0.039250155	0	0.120709641	0	0	0.174812456	0.040481498	0.128049505	0	0.058710724	0	0.06850109	0	0.085527733
TCGA-CR-7373-01	C1	0.00424498	0	0.02222561	0	0	0.122483789	0.053106013	0.048064986	0.040890383	0	0.11780043	0	0	0.25261081	0.184310596	0.087787735	0	0.049986145	0.016488522	0	0	0
TCGA-CR-7374-01	C1	0.019430829	0	0.20646859	0.045514616	0	0.101268735	0	0.088661746	0.084016585	0	0.075450152	0	0.01476391	0.092087407	0	0.121948014	0	0.142946935	0	0.00728361	0.000158872	0
TCGA-CR-7376-01	C1	0	0	0.002625114	0.044919665	0	0.178942656	0.025219387	0.071508019	0.002201206	0	0.048957892	0	0.000861678	0.271533573	0.139508116	0.177033773	0	0.008888013	0.027800908	0	0	0
TCGA-CR-7380-01	C1	0.016041798	0	0.003892106	0.017497186	0	0.221523364	0	0.050962323	0.0203918	0	0	0.019374705	0	0.266078637	0.056201511	0.164801275	0.023957372	0	0.121898369	0.017379554	0	0
TCGA-CR-7385-01	C1	0.004556363	0.057333107	0	0.065849614	0	0.173084105	0.015059306	0.094629555	0.094308396	0	0.068996835	0	0.005648387	0.121123773	0.110705179	0.141327693	0	0.04535472	0.000883874	0	0	0.001139094
TCGA-CR-7386-01	C1	0.008295802	0	0.010590803	0	0	0.204767827	0	0.072399156	0.027233285	0	0.017396537	0	0	0.207407686	0.124787424	0.279429051	0.004739085	0.003653808	0.039299537	0	0	0
TCGA-CR-7388-01	C1	0	0.035104197	0.102169179	0	0	0.145562324	0.004455254	0.056905306	0.03579293	0	0.080400802	0	0	0.200169563	0.025764359	0.12011196	0	0.064744182	0	0.033024727	0	0.095795217
TCGA-CR-7391-01	C1	0.039812177	0	0	0.048011378	0	0.103241816	0	0.095055771	0.107319006	0	0.06268944	0	0	0.274065482	0.079794913	0.111967753	0	0.026839954	0.02665201	0.024550298	0	0
TCGA-CR-7393-01	C1	0.081483363	0	0.009515932	0.161043521	0	0.127608326	0.02628459	0.060527606	0.044753046	0	0.007761978	0.003114118	0.016341592	0	0.053715077	0.248847349	0.018532038	0.087613654	0.041087599	0	0	0.011770212
TCGA-CR-7394-01	C1	0	0.009413834	0.040836544	0.123724199	0	0.195881639	0.03069899	0.041830987	0.062980312	0	0.110260966	0	0.001519133	0.076551108	0.1491508	0.101851965	0	0.025808378	0.020493262	0	0	0.008997884
TCGA-CR-7395-01	C1	0.003567977	0	0.027593631	0	0	0.18441687	0.063603623	0.068991523	0.064542094	0	0.101428157	0	0.004439877	0.128611883	0.128268945	0.102106819	0	0.080005316	0.036505661	0	0	0.005917624
TCGA-CR-7397-01	C1	0.004615282	0	0	0.009903089	0	0.167245365	0.003160015	0.070710868	0.066535775	0	0.043892527	0	0	0.339228482	0.09974703	0.121037834	0.004880083	0.026000077	0.043043576	0	0	0
TCGA-CR-7398-01	C1	0	0	0.00912809	0.021263593	0	0.143417232	0.012339773	0	0.026141582	0	0.06392741	0	0	0.232820953	0.016318258	0.164218037	0	0.090098651	0.193340679	0	0	0.026985742
TCGA-CR-7402-01	C1	0	0.004273014	0.213643807	0.015998032	0	0.178982217	0.009291126	0.067504688	0.05331503	0	0.080531588	0.020259613	0	0.161179596	0.03419904	0.065914435	0	0.030243751	0.058980836	0	0	0.005683227
TCGA-CR-7404-01	C1	0.003663409	0.052074307	0.010483704	0.036130229	0	0.138718839	0.016466166	0.102897866	0.061045605	0	0.124061468	0	0	0.156699182	0.138350105	0.128597021	0	0.015521496	0.015290604	0	0	0
TCGA-CV-5430-01	C1	0.002504583	0	0.016715728	0.076256066	0	0.190525216	0	0.078949177	0.043940224	0	0.036034399	0	0.0031588	0.074293153	0.131647129	0.119299837	0.035524722	0.143361074	0.04778989	0	0	0
TCGA-CV-5439-01	C1	0.02982253	0.002555018	0.006467133	0.125359777	0	0.151531979	0.018519274	0.112024264	0.024640379	0	0.048764689	0	0.007344884	0.06663818	0.158231255	0.099797171	0.044617278	0.060755315	0.040196656	0	0	0.002734217
TCGA-CV-5440-01	C1	0.011142967	0	0.167652971	0	0	0.164936041	0	0.089364728	0.02307664	0	0.045464079	0.017309251	0.034571948	0.22526201	0.050789901	0.096015507	0.003714006	0	0.070699953	0	0	0
TCGA-CV-5442-01	C1	0.068061261	0	0.033308447	0.079842086	0	0.019792696	0.029206336	0.193949575	0.025501125	0	0.042517547	0.015289511	6.43E-05	0.196791725	0	0.077448387	0.074216926	0.101021157	0	0.005939554	0	0.037049409
TCGA-CV-5443-01	C1	0.023886652	0	0.039146421	0.064998924	0	0.119121364	0.035034287	0.088213312	0.062225011	0	0.045125879	0.010742447	0	0.268265573	0.067354793	0.169159111	0	0	0.006726225	0	0	0
TCGA-CV-5444-01	C1	0.001574989	0	0.003082731	0	0	0.148403728	0	0.071230364	0.051937496	0	0.080137312	0	0	0.239603172	0.115874807	0.245308876	0.010292844	0	0.032553681	0	0	0
TCGA-CV-5966-01	C1	0.002989007	0	0.011845948	0.006490899	0	0.149967015	0.022624637	0.027065178	0.019348921	0	0.041388379	0.043653565	0.012957143	0.040064628	0.130357468	0.32674189	0	0.136099822	0.028405501	0	0	0
TCGA-CV-5970-01	C1	0.008191143	0	0.068693134	0.000249041	0	0.179383958	0	0.060633601	0.019829131	0	0.043810333	0.01853009	0.011190659	0.210821299	0.060856932	0.134266466	0.036619544	0.095611855	0.034119249	0	0	0.017193566
TCGA-CV-5973-01	C1	0	0	0.004135367	0.014449919	0	0.006132612	0	0.076040228	0.132100024	0	0.03183819	0	0	0.472185364	0.006348466	0.180752262	0	0.01318489	0	0.061019507	0.001813171	0
TCGA-CV-6436-01	C1	0.005932642	0	0.010804578	0.374189943	0	0	0.009160337	0.095000772	0.003911702	0	0.032461518	0.045667433	0.016899566	0.027600308	0.169176458	0.168684622	0.00027346	0	0.039845701	0	0	0.00039096
TCGA-CV-6441-01	C1	0	0.006875947	0.130580267	0.004797316	0	0.105839893	0	0.051683551	0.018070067	0	0.071930533	0	0.026214241	0	0.036858567	0.236985861	0	0.258535372	0.049566801	0	0	0.002061584
TCGA-CV-6936-01	C1	0	0	0.048085278	0.168271857	0	0	0.014651937	0.155152882	0.028104076	0	0.109826938	0	0.009745554	0.114582442	0.16748511	0.075101255	0	0.066101635	0.039871574	0	0	0.003019463
TCGA-CV-6939-01	C1	0	0.036857861	0.012901265	0.046822596	0	0.161306109	0.020103601	0.102410349	0	0	0.033822101	0	0	0.237465758	0.1023548	0.166192355	0	0.05076876	0.028994446	0	0	0
TCGA-CV-6940-01	C1	0	0	0.085103507	0	0	0.174400392	0	0.04187462	0.042326408	0	0.066569853	0	0	0.342204568	0.018763393	0.129214351	0.045154309	0.026582112	0.027806487	0	0	0
TCGA-CV-6943-01	C1	0.022699503	0	0.029602095	0.123664879	0	0.216056274	0	0.125289909	0.045658817	0	0.045473756	0.013278541	0.014354995	0.007389921	0.153849336	0.159180308	0.013982834	0.01084927	0.018669562	0	0	0
TCGA-CV-6952-01	C1	0.013253748	0	0.03493398	0.023583179	0	0.131789029	0.009056379	0.073814009	0.025312043	0	0.059478252	0.002162693	0	0.243313958	0.173670923	0.118419038	0.018586523	0.044953206	0.020678059	0	0	0.006994981
TCGA-CV-6953-01	C1	0.005566313	0	0.151069178	0	0	0.111311604	0	0.077138518	0.101674972	0	0.086156362	0	0.03317538	0.176048235	0.033382811	0.122816391	0.006272462	0	0	0.085222097	0	0.010165676
TCGA-CV-6955-01	C1	0	0	0	0.083306052	0	0.1686123	0	0.04038842	0.041925533	0	0.073804273	0.007115864	0.00154898	0.140737688	0.123482435	0.133982462	0.092347356	0.056483337	0.034194092	0	0	0.002071209
TCGA-CV-6959-01	C1	0.003798775	0	0.025379684	0	0	0.198069483	0.026227337	0	0	0	0.08505372	0	0	0.308893972	0.161899607	0.133690507	0	0.014442116	0	0.017171431	0	0.025373367
TCGA-CV-6962-01	C1	0.100324458	0	0.161012757	0	0.017470736	0.005965213	0	0.027219708	0.018978466	0	0.047011437	0	0	0.455327848	0.001781209	0.111513458	0	0	0	0.052042077	0.001352635	0
TCGA-CV-7089-01	C1	0.002768273	0	0.004146794	0.004945827	0	0.243183144	0	0.062166891	0.029154476	0	0.060498164	0	0.005499136	0.210898581	0.126197169	0.135601386	0	0.062033802	0.052906355	0	0	0
TCGA-CV-7090-01	C1	0.000534977	0	0	0.018241931	0	0.099201693	0.00184453	0.033850233	0.035073279	0	0.061880939	0	0	0.431960989	0.11632399	0.174139022	0	0	0.026948417	0	0	0
TCGA-CV-7100-01	C1	0.002655253	0	0.08571442	0.03055096	0	0.170634696	0.004929019	0.101475945	0.010278713	0	0.016839219	0.029221678	4.41E-05	0.076208915	0.260897902	0.12604342	0.004109421	0	0.078895718	0	0	0.001500659
TCGA-CV-7104-01	C1	0.011465764	0	0.014156536	0	0	0.216865035	0	0.054912344	0.020648973	0	0.022254319	0.024904053	0.027494855	0.33537287	0.051579194	0.105888771	0	0.078349563	0.036107722	0	0	0
TCGA-CV-7180-01	C1	0.013398012	0	0.069566622	0.234912995	0	0.039828168	0.001092531	0.162710681	0.081118683	0	0.004970667	0.02815701	0.027979413	0.073475676	0.052110825	0.01039125	0.101935332	0.051510951	0.034003445	0	0	0.01283774
TCGA-CV-7183-01	C1	0.01337356	0	0.152766886	0.07295111	0	0.007042961	0.022120489	0.028004199	0.038812688	0	0.043009286	0	0.001862232	0.374321432	0.022953705	0.068701991	0.029150068	0.045086647	0.060962719	0	0	0.018880026
TCGA-CV-7235-01	C1	0.011355836	0	0.001434172	0	0	0.193114854	0	0.101469736	0.031768184	0	0.043842327	0.043216677	0.008622618	0.110178444	0.118101538	0.155240944	0	0.103369051	0.078285618	0	0	0
TCGA-CV-7243-01	C1	0.002366949	0	0.001254613	0.000932022	0	0.090263015	0	0.068670763	0.081015678	0	0.004091163	0.032361292	0	0.542588798	0.093219377	0.065750584	0	0	0.017485747	0	0	0
TCGA-CV-7255-01	C1	0.001351346	0	0.027433027	0.010822889	0	0.018777189	0	0.028082696	0.064235095	0	0.001066305	0.021755145	0	0.690611042	0	0.057304403	0	0	0.071166539	0	0.007394323	0
TCGA-CV-7263-01	C1	0.014727453	0	0.026649678	0	0	0.033498519	0	0.078561138	0.057465552	0.009896327	0.008233808	0	0	0.510900538	0.067230545	0.152018683	0	0	0.04081776	0	0	0
TCGA-CV-7406-01	C1	0.039025239	0	0.042592079	0.021182632	0	0.12964133	0	0.031405993	0.041599131	0	0.101223924	0	0	0.288617219	0	0.135827286	0	0.003262665	0	0.165622501	0	0
TCGA-CV-7410-01	C1	0.20250445	0.114598002	0	0.04487014	0	0.156472655	0.016832381	0.0936273	0.06570415	0	0.075023832	0	0	0.069583097	0.058626313	0.097358582	0	0.004799098	0	0	0	0
TCGA-CV-7411-01	C1	0.004158719	0	0.022510048	0.153394586	0	0.037241125	0	0.141031111	0.057150502	0	0	0	0.013097844	0.342985229	0.03438861	0.051406723	0	0.011040151	0	0.131595352	0	0
TCGA-CV-7413-01	C1	0.003248285	0	0.006347986	0	0	0.06196897	0	0.114439483	0.061444234	0	0.011080074	2.19E-05	0	0.466839518	0.073724156	0.075683161	0.051606555	0	0.073595648	0	0	0
TCGA-CV-7425-01	C1	0.0126947	0	0.010405025	0.054075047	0	0.102442641	0.005952674	0.098060873	0.07232031	0	0.06998251	0	0.001510362	0.121936866	0.114119117	0.145387631	0.084896271	0.065370193	0.038191483	0	0	0.002654296
TCGA-CV-7427-01	C1	0.019266307	0	0	0.08943054	0	0.19150585	0	0.166161725	0.026570707	0	0.049747027	0	0.01745197	0.024650267	0.262796832	0.04853454	0.044731316	0.046840905	0.005561472	0	0	0.006750542
TCGA-CV-7432-01	C1	0	0	0.018739301	0.013879557	0	0.117473899	0.070520522	0.03652182	0.002067859	0	0.065334808	0.009988145	0.003819661	0.148860915	0.094496765	0.123923614	0.016614362	0.192751344	0.085007427	0	0	0
TCGA-CV-7434-01	C1	0	0	0	0.029343096	0	0.23695326	0	0.052411433	0	0	0.094257222	0.029202659	0.011783441	0.037881265	0.263217323	0.165591592	0.006808278	0.042848804	0.029701626	0	0	0
TCGA-CV-A45O-01	C1	0	0	0	0.112633725	0	0.141972222	0	0.141325273	0.027605302	0	0.050597641	0.001140058	0	0.026884381	0.097452476	0.162034443	0.056016553	0.060309094	0.03251747	0	0	0.089511361
TCGA-CV-A45P-01	C1	0.009834937	0	0.035755696	0.006415283	0	0	0	0.210240189	0.068707001	0	0.01195654	0	0	0.3446963	0.02356393	0.047191859	0	0.09737194	0	0.123361397	0	0.020904929
TCGA-CV-A45Q-01	C1	0	0	0.003214287	0.106572252	0	0.158706241	0	0.082330945	0	0	0.082420227	0.011264634	0.001031756	0.225958261	0.060219441	0.136321651	0.080586078	0.00306349	0.026598065	0	0	0.021712671
TCGA-CV-A45R-01	C1	0.000475872	0	0.032608699	0.01371462	0	0.006588216	0.018621016	0.08784902	0.0481462	0	0.065468603	0	0	0.27542453	0.214343842	0.126115385	0	0.018435707	0.092208289	0	0	0
TCGA-CV-A45V-01	C1	0.002725426	0	0.01884679	0.044800577	0	0.122062409	0	0.183436008	0.002353238	0	0	0.049868947	0.041996847	0.153734723	0.094783429	0.085752066	0.002086136	0.018046553	0.17407194	0	0	0.005434912
TCGA-CV-A45W-01	C1	0.025504136	0.009440188	0.11422149	0	0	0.029943879	0	0.138664448	0.042378292	0	0.056573831	0	0	0.299354621	0.108997197	0.173974741	0	0	0.000947177	0	0	0
TCGA-CV-A45X-01	C1	0	0	0	0	0	0.006232712	0.013327043	0.11001064	0.041877065	0	0.039224435	0	0	0.624442882	0.032006974	0.034425762	0.078006131	0	0.014139453	0	0	0.006306903
TCGA-CV-A6JE-01	C1	0.009777616	0	0.030214336	0.224966086	0	0	0.006720013	0.114865859	0.049226916	0	0	0.124695892	0.010363353	0.182835045	0.045616375	0.085723967	0.029649193	0.027966188	0.056405177	0	0.000973983	0
TCGA-CV-A6JN-01	C1	0.022655857	0	0.013268659	0.120012161	0	0	0.034682083	0.153782019	0.075420129	0	0.066897044	0	0.024348677	0.07253744	0.048331718	0.132315508	0.015944013	0.107620357	0	0.112184335	0	0
TCGA-CV-A6JT-01	C1	0.006101083	0	0	0.092386843	0	0	0	0.106627931	0.106230225	0	0	0.079471416	0.003918205	0.259483013	0.048677706	0.102420913	0.136432407	0.022512701	0.033421639	0	0.002315918	0
TCGA-CV-A6JZ-01	C1	0.013476851	0	0	0.213660794	0	0.047632229	0.032700513	0.073545849	0.075324057	0	0.066017801	0	0	0.027231906	0.127142275	0.304242507	0.008036633	0.010988585	0	0	0	0
TCGA-CV-A6K2-01	C1	0	0	0.000135335	0.000823121	0	0.150186007	0	0.113225261	0.014161231	0	0.066716575	0.040035576	0	0.26472883	0.100433619	0.173214126	0	0.041114913	0.025388287	0	0	0.009837118
TCGA-CX-7085-01	C1	0.008805818	0	0.025944973	0.021584752	0	0.24082195	0.024843338	0.040998718	0.024073366	0	0.091652125	0	0.020616614	0.181963321	0.123320909	0.091009095	0	0.034961386	0	0.012745417	0	0.056658217
TCGA-CX-A4AQ-01	C1	0.168260634	0	0	0.105949742	0	0.03480856	0	0.124089536	0.170408408	0	0.027788646	0	0.042303674	0.200925394	0.070757382	0.042707105	0	0	0	0.01200092	0	0
TCGA-D6-6516-01	C1	0.018422784	0	0.008017181	0.061354237	0	0.121543636	0	0.094640404	0.067468758	0	0.099624522	0.012690631	0.010375324	0.07484915	0.181048006	0.08049818	0.010185227	0.060639233	0.090299672	0	0	0.008343053
TCGA-D6-6824-01	C1	0.00624137	0	0.011307704	0.017177814	0	0.184413132	0	0.040576893	0.025954086	0	0.040095666	0	0	0.21923173	0.093462166	0.291256376	0	0.001325935	0.049708885	0	0	0.019248243
TCGA-D6-6825-01	C1	0.001828137	0	0.001178511	0.062283282	0	0.130846329	0.065236641	0.098738472	0.019989544	0	0.082983075	0	0	0.097447346	0.136786193	0.208234231	0	0.033400829	0.042128115	0	0	0.018919294
TCGA-D6-8569-01	C1	0	0.021808265	0.003696877	0	0	0.157189902	0	0.111690553	0.005382532	0	0.031925668	0	0.023919748	0.286922222	0.112544937	0	0	0.170810413	0	0.074108881	0	0
TCGA-D6-A6EK-01	C1	0	0.016992662	0.030467447	0.157417893	0	0.080744038	0	0.123240699	0.106683462	0	0.006593998	0.052175989	0.006993183	0.052248921	0.033932366	0.158641463	0.032013241	0.093228468	0.048626171	0	0	0
TCGA-D6-A6EM-01	C1	0.02969121	0	0	0.05503236	0	0.105929739	0.040893293	0.091057277	0.022539745	0.001189059	0.037715635	0.020962929	0	0.137218214	0.186568434	0.241731473	0.000835625	0.014644075	0.013990933	0	0	0
TCGA-D6-A6EN-01	C1	0	0	0.001278388	0.393938052	0	0.018598711	0.027672173	0.12811128	0	0.004849869	0	0.013718485	0	0	0.179102118	0.212259207	0.00263627	0.001155895	0	0.016679552	0	0
TCGA-D6-A6EP-01	C1	0.025694011	0	0.195183322	0.12994997	0	0.046876398	0	0.072250369	0.043397734	0	0.031417264	0.010637604	0	0.071886084	0.011591812	0.343063391	0	0	0.01805204	0	0	0
TCGA-D6-A6EQ-01	C1	0.003199916	0	0.018599763	0.084708789	0	0	0	0.121178268	0.110336451	0	0.02275125	0.036394488	0.019595005	0.228600202	0.071659817	0.252336667	0	0	0.030639382	0	0	0
TCGA-D6-A6ES-01	C1	0.005380836	0	0.029040882	0.067194777	0	0	0	0.128905352	0.039832356	0	0	0.020171877	0.013523025	0.430058287	0	0.08307367	0	0.13902086	0	0.025058405	0	0.018739673
TCGA-DQ-5624-01	C1	0	0	0.018370583	0	0	0.259162593	0	0.030899824	0.089635654	0	0.015677304	0	0.00968542	0.174068669	0	0.009534048	0.043351292	0.202515735	0	0.143690044	0.003408834	0
TCGA-DQ-5625-01	C1	0.003720902	0	0.004611341	0.13580808	0	0.057870225	0.005524293	0.072483894	0.074103892	0	0.072168821	0.066806349	0.006541082	0.061757786	0.165114516	0.139401053	0.032703651	0.022717808	0.078666308	0	0	0
TCGA-DQ-5630-01	C1	0	0	0.032390596	0.059894757	0	0.033608788	0.009005923	0.080431216	0.000587381	0	0.13888465	0.025501424	0	0.134137088	0.215436529	0.204825231	0.010506875	0.026465147	0.028324394	0	0	0
TCGA-DQ-7590-01	C1	0	0	0	0.142462574	0	0.071350862	0.015197815	0.05053988	0.043755624	0	0.020730161	0.001712562	0	0.491546713	0.070700397	0.082910812	0	0.000441646	0.008650953	0	0	0
TCGA-DQ-7591-01	C1	0.029826217	0.007474552	0.012760858	0.148400335	0	0.137254984	0.025144584	0.181664766	0.094742593	0	0.048249797	0	0.004238197	0.057646826	0.07983813	0.096793582	0.009007662	0.057896574	0.009060344	0	0	0
TCGA-DQ-7592-01	C1	0.00091597	0	0.024910824	0.05302559	0	0.212162527	0.008833153	0.045405846	0.001075979	0	0.042476764	0.02226082	0	0.285090108	0.129276195	0.123801593	0	0.002541627	0.048223004	0	0	0
TCGA-DQ-7593-01	C1	0.070132824	0.146938065	0.044631706	0.100245437	0	0.163560349	0	0.176581975	0.045368673	0	0.018352069	0	0.002954675	0.068605487	0.087890548	0.060713603	0	0.012208534	0	0.001816053	0	0
TCGA-DQ-7594-01	C1	0.038160058	0.090350243	0.025962069	0.073758395	0	0.09598315	0.037832955	0.164289442	0.028088571	0	0.085647762	0	0.001451472	0.048289184	0.138858276	0.098242138	0	0.059243868	0.013842418	0	0	0
TCGA-DQ-7595-01	C1	0	0	0.143982197	0.0456471	0.007472265	0	0	0.108608345	0.164346917	0	0.052229973	0	0.012583153	0	0.033876863	0.183621345	0.042281389	0.145629508	0.059720946	0	0	0
TCGA-DQ-7596-01	C1	0.085835735	0.172449469	0.025827382	0.069086171	0	0.147684703	0	0.15083909	0.032642189	0	0.041871426	0	0.006641637	0.026897255	0.106980057	0.080898954	0	0.045683682	0	0.006662249	0	0
TCGA-F7-8489-01	C1	0.026437371	0	0.024373604	0	0	0.315095295	0	0.093603119	0.036507292	0	0.049718892	0.017517707	0	0.142272211	0.131846259	0.112533707	0.004445334	0.028116146	0.017533063	0	0	0
TCGA-F7-A50G-01	C1	0.005162461	0	0.006925781	0.101306495	0	0	0.001764905	0.106761158	0.050198285	0	0.037923688	0.011236847	0	0.188052332	0.162783424	0.140401317	0.052780286	0.057849303	0.069207657	0	0	0.007646061
TCGA-F7-A61S-01	C1	0.029817522	0	0.033050234	0.003715919	0	0.172360589	0.052711687	0.083863055	0.011444151	0	0.129758114	0	0.006305761	0.141116852	0.192494416	0.067682262	0.006927866	0.046917563	0.013715054	0	0	0.008118955
TCGA-F7-A622-01	C1	0	0	0.214957234	0	0	0.00925578	0	0.113135603	0.012073166	0	0.007094224	0.023833114	0	0.079421499	0.181977679	0.192970774	0	0.094737512	0.041530148	0	0	0.029013268
TCGA-H7-7774-01	C1	0	0	0.080323159	0.128349747	0	0.088330708	0.042170591	0.074101103	0.04462187	0	0.024211268	0	0.003350817	0.024040939	0.053595164	0.19775964	0.075137572	0.115660506	0.048291325	0	0	5.56E-05
TCGA-H7-A76A-01	C1	0.017328298	0.056215817	0.026979691	0.082447703	0	0.212401014	0	0.037565284	0.039401082	0	0.050832517	0	0.031227953	0.160015832	0.108639542	0.155204109	0	0	0.02174116	0	0	0
TCGA-HD-7229-01	C1	0.015580652	0	0.063447683	0.053450506	0	0.19543613	0.006886379	0.057346989	0	0	0.079298401	0	0.005889571	0.185158989	0.200049405	0.0293491	0	0.075527771	0.032578424	0	0	0
TCGA-HD-7754-01	C1	0	0	0.111296966	0.014450663	0	0.161075812	0	0.059395626	0.058282428	0	0.019279437	0	0	0.38739459	0	0.159650495	0.018056215	0.00296183	0	0.003012082	9.48E-05	0.005049011
TCGA-HD-7831-01	C1	0.021040355	0	0.025600631	0.018110806	0	0.232493128	0	0.025688967	0.002455028	0	0	0.012705767	0	0.389562215	0	0.22242052	0.00193593	0.006792484	0	0.041194169	0	0
TCGA-HD-7832-01	C1	0.008603099	0	0.012816813	0.048471028	0	0.122048071	0.023129849	0.054314526	0.039464729	0	0.093086882	0	0	0.185953029	0.096247889	0.203997246	0	0.102865319	0.009001519	0	0	0
TCGA-HD-8224-01	C1	0.073534779	0	0.030746757	0.021314483	0	0.128463527	0	0.070531913	0.016711827	0	0.035271355	0.004891939	0.00421362	0.069058441	0.024834509	0.437566703	0	0.04824527	0.034614879	0	0	0
TCGA-HD-8314-01	C1	0.039759446	0	0.050531557	0.027210846	0	0.039968601	0.007078039	0.046326595	0.034535719	0	0.017983297	0	0	0.435178332	0.031127821	0.233444621	0	0	0.036855126	0	0	0
TCGA-HD-A633-01	C1	0	0	0.043723976	0	0	0.106740739	0	0.060305709	0.018752479	0	0.068977268	0	0	0.343176723	0	0.082438289	0	0.084590437	0	0.143578913	0	0.047715467
TCGA-HD-A6I0-01	C1	0.020098709	0	0.00919171	0.164460131	0	0	0.025977401	0.082000109	0.036306072	0	0.080798889	0	0.036310727	0.172778878	0.10106206	0.242046681	0.003159363	0	0	0.02580927	0	0
TCGA-IQ-7630-01	C1	0.002858697	0	0	0.010565111	0	0.17854343	0	0.095911777	0.019975752	0	0.037509467	0.033247025	0	0.229295589	0.027710242	0.245838517	0.010336394	0.088889992	0.019318008	0	0	0
TCGA-IQ-A61E-01	C1	0	0	0.017890942	0.004937819	0	0.105786857	0.064469261	0.071896511	0.008594111	0	0.105133751	0	0	0.230777678	0.11285102	0.163170923	0	0.023237497	0	0.091253629	0	0
TCGA-IQ-A61J-01	C1	0	0	0.001451107	0.042062304	0	0.107071745	0.008596024	0.077828679	0.032675291	0	0.019420707	0.020998853	0	0.243069768	0.009291377	0.139336486	0.139321126	0.095613071	0.063263463	0	0	0
TCGA-KU-A66S-01	C1	0.056294098	0	0.049326549	0.013270513	0	0	0	0.092215473	0.087397053	0	0.098563524	0	0	0.342239532	0.050455093	0.136319034	0	0.033308059	0	0.040611071	0	0
TCGA-KU-A6H7-01	C1	0.011841688	0	0.020563717	0.195249805	0	0.005218474	0.060750838	0.169827019	0.033354186	0	0.076805301	0.01648137	0.034237729	0.126457561	0.161083458	0.062568391	0.011243309	0.014317155	0	0	0	0
TCGA-KU-A6H7-06	C1	0.003963923	0.005991277	0.029625531	0.273583059	0	0.092292495	0	0.140201655	0.037016115	0	0.063885224	0.006634402	0.009369309	0.174300205	0.032120001	0.079814817	0.00392363	0.028111372	0.019166984	0	0	0
TCGA-MT-A51W-01	C1	0.00435254	0	0.005146899	0.076978815	0	0.110630483	0.020220878	0.077781028	0	0	0.022929008	0.037591121	0	0.217999788	0.285410297	0.01457304	0	0.036349022	0.079147747	0	0	0.010889335
TCGA-MT-A67A-01	C1	0	0	0.125478468	0.135562774	0	0	0	0.146117493	0.005941194	0	0.035867388	0.126586953	0.003429445	0.184124531	0.118047504	0.032217779	0.014375747	0	0.072250725	0	0	0
TCGA-MT-A67F-01	C1	0.009886103	0	0	0.15299959	0	0.146169741	0.047378744	0.111550964	0	0	0.050129805	0.017954373	0	0.088097877	0.119952518	0.140172093	0	0.027342245	0	0.075710521	0	0.012655426
TCGA-MT-A7BN-01	C1	0.007185603	0	0.022089489	0.111395878	0	0	0.025224939	0.163352888	0.02326612	0	0.048927905	0	0	0.250656147	0.06651084	0.257831198	0.00424384	0	0.017865422	0.000665243	0	0.000784488
TCGA-MZ-A6I9-01	C1	0.033726204	0.069136046	0.235794379	0.068172959	0	0.008260171	0	0.209059376	0.019841716	0	0.040807187	0.003512576	0.018995016	0.053838167	0.019931946	0.079569429	0	0.079989123	0.059365705	0	0	0
TCGA-P3-A5Q5-01	C1	0.003144358	0.003595735	0.002547229	0.23459523	0	0.132580949	0.037159398	0.07209069	0.048845064	0	0.036264592	0.017591397	0.018977727	0.072177782	0.037830576	0.248195478	0.014633345	0	0.019197164	0	0	0.000573284
TCGA-P3-A5QE-01	C1	0.05496147	0	0	0.122473816	0	0.237391379	0.01842686	0.106437163	0.036000797	0	0.062833872	0	0.008126586	0.100903534	0.237603022	0	0	0.010933986	0.003907517	0	0	0
TCGA-P3-A5QF-01	C1	0	0	0.028749725	0.073791169	0	0.018162078	0.082307272	0.145096971	0.004794598	0	0.042603737	0.015828813	0.014741546	0.082826365	0.043184099	0.305895576	0.041044999	0.083163752	0.0178093	0	0	0
TCGA-P3-A6SW-01	C1	0	0.015293559	0.094310951	0.194421095	0	0.150655306	0	0.080735678	0.001847084	0	0.037736594	0	0	0.097135373	0.061152647	0.182431529	0	0.03698236	0.047297823	0	0	0
TCGA-P3-A6T4-01	C1	0	0	0.064165221	0.044648612	0	0.085213881	0.015025149	0.138471697	0.022969918	0	0.068081293	0	0	0.282415739	0.014842248	0.076225971	0.007168305	0.140969461	0	0.013280135	0	0.026522371
TCGA-P3-A6T5-01	C1	0.00095605	0	0.011962562	0	0	0	0	0.181491847	0.08830648	0.011063116	0.014028213	0	0	0.466907773	0	0.106825541	0.008242797	0.098507344	0.008965068	0	0.002743208	0
TCGA-P3-A6T6-01	C1	0	0.039322993	0.068745814	0.009440284	0	0.009695961	0	0.265942608	0	0	0.052557827	0.013965665	0.002938953	0.097602233	0.104594275	0.124109956	0	0.172842863	0.03534901	0	0	0.002891557
TCGA-QK-A652-01	C1	0.007787233	0.012530281	0	0.026519814	0	0.076127969	0.002019412	0.114723342	0.043817468	0	0.043597468	0	0	0.229433897	0.094513971	0.22355225	0.042875353	0.027261776	0.049242756	0	0	0.00599701
TCGA-QK-A6IF-01	C1	0.091025031	0.202969167	0.025937898	0.122780897	0	0	0.024129177	0.191483432	0.073216718	0	0.051756883	0	0	0.091634881	0.072817989	0.029662844	0	0.00915976	0	0.013425322	0	0
TCGA-QK-A6IH-01	C1	0.00542377	0	0.0060245	0.05333248	0	0	0	0.157159511	0.060307922	0	0	0	0	0.510354517	0.002365792	0.074020657	0.01486664	0.045416125	0	0.070722494	0	0
TCGA-QK-A6II-01	C1	0.004551531	0	0	0.062397523	0	0.005154093	0.049293181	0.092586627	0.054967926	0	0.112905342	0	0.014169853	0.27761897	0.067823519	0.179149188	0.038437585	0.038916851	0	0	0.000209189	0.00181862
TCGA-QK-A6IJ-01	C1	0.01738973	0	0.018801615	0.055812602	0	0.059453842	0	0.086911357	0.156115951	0	0.102873364	0	0.025250733	0.064726107	0.065334676	0.206600334	0.02435307	0.013258341	0	0.082378485	0	0.020739791
TCGA-QK-A6V9-01	C1	0.024894945	0.028364563	0.000503112	0.130243712	0	0.171023931	0.028103368	0.139998764	0.06765512	0	0.063688855	0.0086647	0.019399218	0.148457651	0.11273095	0.043168077	0.001943853	0.010437181	0.000722	0	0	0
TCGA-RS-A6TO-01	C1	9.51E-05	0	0.007561558	0.062381412	0	0	0.028422668	0.110427705	0.009430033	0	0.065923312	0	0	0.330383187	0.254826339	0.128234811	0	0	0.002091136	0	0.000222745	0
TCGA-RS-A6TP-01	C1	0.006504659	0	0	0.03241762	0	0.083066965	0	0.149812389	0.071121686	0	0.055480057	0.074479055	0.013324956	0.160228131	0.16028912	0.039056536	0	0.10222923	0.051989596	0	0	0
TCGA-T2-A6X0-01	C1	0.006364079	0.003595354	0.078823143	0.147685316	0	0	0.013434628	0.109133982	0.058502489	0	0.070754109	0	0.010539219	0.133208446	0.19063842	0.13566857	0.000539732	0.025870959	0.015241553	0	0	0
TCGA-T2-A6X2-01	C1	0.010098754	0	0.107319435	0.086147027	0	0	0.002042764	0.084431172	0.008732047	0	0	0.104215965	0.015210035	0.036530317	0.245000601	0.156539283	0.054564776	0.012430711	0.076737114	0	0	0
TCGA-T3-A92N-01	C1	0	0	0.001280966	0.054505712	0	0.077922322	0.01635642	0.1272556	0.028154074	0	0.018040365	0.026814805	0.002327595	0.047255042	0.332547443	0.16253391	0.004877872	0.027808347	0.072319527	0	0	0
TCGA-TN-A7HI-01	C1	0	0.027278861	0.057414406	0.161996689	0	0.013668965	0.024922088	0.138996346	0.052559357	0	0.007329996	0.013200653	0	0.179543094	0.125511098	0.186806149	0.005953548	0	0	0.00481875	0	0
TCGA-TN-A7HJ-01	C1	0.004491529	0.095605062	0.126889863	0	0	0.109866587	0	0.104965853	0.03680176	0	0.079975142	0	0	0.082360466	0.026004336	0.22666203	0	0.080569284	0	0.015758171	0	0.010049918
TCGA-TN-A7HL-01	C1	0.018320757	0.002972091	0.013522566	0.24836003	0	0.087917194	0.042054291	0.10507205	0.016527362	0	0.132734503	0.019821559	0.028087642	0.088354026	0.075867115	0.092653222	0.004653743	0.018192358	0.004889495	0	0	0
TCGA-UF-A719-01	C1	0	0	0.12640008	0.015344425	0	0.139368118	0	0.106783557	0.048796602	0	0.069571795	0.0116254	0	0.326670257	0.000539783	0.08717324	0	0.067726743	0	0	0	0
TCGA-UF-A71E-01	C1	0.018287447	0	0.228525872	0	0	0	0	0.174029358	0.002463215	0	0.007789002	0.009643424	0	0.454717975	0	0.071831648	0	0.018532756	0	0.014179303	0	0
TCGA-UF-A7JK-01	C1	1.03E-05	0	0.060053567	0	0.063562548	0.247102146	0	0.022879693	0.049526836	0	0.040251461	0.023256706	0.032947379	0.316302313	0.017377804	0.075539856	0.024311034	0	0.026878349	0	0	0
TCGA-UF-A7JS-01	C1	0	0.011583022	0	0.064936577	0	0.033621371	0	0.080037158	0.097301609	0	0.059894912	0.036450552	0	0.256221244	0.015366925	0.293997353	0	0.024658534	0	0.011513344	0	0.014417397
TCGA-4P-AA8J-01	C2	0.002520417	0	0.028371703	0.028041915	0	0.033967396	0	0.062257928	0.113083885	0	0.044761472	0.013784703	0	0.383917058	0.054185864	0.193491249	0.004732081	0	0	0.023435269	0.013449061	0
TCGA-BA-4074-01	C2	0	0	0.03608701	0.014158299	0	0.230676486	0	0.001183229	0	0	0.05175202	0	0	0.270025339	0.034834053	0.046841459	0	0.15996923	0	0.134953869	0	0.019519005
TCGA-BA-4075-01	C2	0	0	0.004848478	0	0.049955144	0.121672066	0	0	0	0	0.040031619	0	0	0.267250195	0	0.170682001	0.040733297	0.134149592	0	0.092808188	0	0.077869421
TCGA-BA-4076-01	C2	0.001583884	0	0.013196783	0	0	0.110378863	0.001610744	0.092845395	0.037855509	0	0.082151424	0	0.009402511	0.351510937	0	0	0	0.088598265	0	0.200326084	0.010539601	0
TCGA-BA-5149-01	C2	0.001597687	0	0.023221787	0.038860365	0	0.231432674	0	0.145846934	0.018564635	0	0.003730048	0	0.04329436	0.214524704	0.143826043	0.017478518	0.022535444	0.042139946	0	0.052946856	0	0
TCGA-BA-5555-01	C2	0.024985152	0	0.199029103	0.053987472	0	0.07437271	0.014252796	0.082320822	0.047453623	0	0.039514815	0.016543026	0.002316019	0.157278398	0.056561392	0.111746585	0.004152179	0.045792464	0.064825276	0	0	0.004868168
TCGA-BA-5557-01	C2	0.012356571	0	0	0	0	0.061868729	0	0.001954648	0.030745601	0	0.047447687	0	0	0.556321921	0	0.028729151	0	0.067493578	0	0.120261109	0	0.072821006
TCGA-BA-5558-01	C2	0.008677281	0	0.007636242	0.037207819	0	0.152240572	0.019824877	0.035165263	0.054499567	0	0.089293527	0	0	0.217944575	0.11869874	0.125469436	0	0.01635652	0.103854677	0	0	0.013130903
TCGA-BA-6868-01	C2	0.043429123	0	0.037692744	0	0	0.07182576	0	0.038305817	0	0	0.053996169	0	0	0.528434705	0.032049424	0	0	0.139511943	0	0.049755952	0.004998362	0
TCGA-BA-6871-01	C2	0.051453587	0	0	0.028103318	0	0.265946931	0.006520463	0.152078024	0.027526008	0	0.095684626	0	0.033353159	0.196628843	0.068499532	0.015131414	0	0.039666024	0.015803881	0	0.00360419	0
TCGA-BA-6872-01	C2	0	0.000813722	0	0.016048725	0	0.088265412	0	0.065341772	0.040033699	0	0.034444073	0	0	0.478593551	0.072488616	0.103541659	0	0.023926994	0	0.068491228	0	0.008010547
TCGA-BA-6873-01	C2	0	0	0.011990309	0.025408118	0	0.314841296	0.041515107	0.015363237	0	0	0.128011774	0	0.005852086	0.178036474	0.085684819	0.113367467	0.008912492	0.04014502	0	0.030871799	0	0
TCGA-BA-A4IF-01	C2	0.020440483	0	0.328809588	0.002765837	0	0.030125968	0	0.128345555	0	0	0.102507466	0.021007468	0.000472062	0.294382003	0.01313677	0.00764999	0.009626832	0.032617411	0	0.008112566	0	0
TCGA-BA-A4IG-01	C2	0.069091333	0.091193821	0.02892357	0.087558042	0	0.179317514	0.050614866	0.131881344	0	0	0.06264548	0	0.00297922	0.0682918	0.109805584	0.078680002	0.00296699	0.025045145	0.011005289	0	0	0
TCGA-BA-A4IH-01	C2	0.090467016	0	0.023731548	0.041283156	0	0.142096124	0	0.157770633	0.019773517	0	0.036160695	0	0.00057165	0.184316604	0.127770203	0.03068178	0	0.144200335	0.001176739	0	0	0
TCGA-BA-A4II-01	C2	0	0	0.066235247	0	0	0.203837193	0.000899808	0.128197161	0.01754633	0	0.095410943	0	0.012550305	0.161486604	0.046473175	0.063904956	0	0.130458384	0	0.049387775	0	0.023612119
TCGA-BA-A6DE-01	C2	0.023355727	0	0.016073519	0.022085877	0	0.206628676	0.01479058	0.141614742	0	0	0.059472787	0.024407896	0	0.192180354	0.144128045	0.100556745	0	0.024431513	0.018103429	0	7.29E-05	0.012097233
TCGA-BA-A6DI-01	C2	0	0	0.11437752	0	0	0.238011218	0	0.080205027	0.007204884	0	0.041359307	0	0.025026506	0.22311597	0.135559367	0	0.019995744	0.080183018	0	0.034961439	0	0
TCGA-BA-A6DJ-01	C2	0.003577492	0	0.016219726	0	0	0.113351209	0	0.085219648	0.018629439	0.050845005	0.10037256	0	0	0.258041957	0.166735354	0.074916375	0.004280643	0.039350921	0	0.068459671	0	0
TCGA-BA-A6DL-01	C2	0.005866419	0	0.145336541	0.078134277	0	0	0	0.127742542	0.070947075	0	0.120043946	0	0.013511898	0.164096974	0.00619493	0.101852888	0	0.087221501	0	0.055599135	0	0.023451874
TCGA-BA-A8YP-01	C2	0	0	0.09679217	0	0	0.179538769	0	0.096950117	0.021535525	0	0.00994431	0.017120261	0	0.333008077	0	0.204860208	0	0.020816333	0.019167408	0	0.000266822	0
TCGA-BB-4217-01	C2	0.121738073	0.34897104	0	0.05451459	0	0.128014694	0	0.13374066	0.055315498	0	0.043013753	0	0.010678714	0.029014753	0.006841393	0.029629878	0	0.027277148	0	0.011249806	0	0
TCGA-BB-4223-01	C2	0.066907145	0.0219232	0.017498671	0.202574992	0	0.018442922	0.025510126	0.1381431	0.099695018	0	0.04067091	0	0.01047858	0.164236046	0.096607556	0.075759613	0	0	0.021552121	0	0	0
TCGA-BB-4224-01	C2	0.002746921	0	0	0.032367115	0	0.025944699	0	0.126742338	0.076161294	0	0.003238836	0.004241156	0.029055264	0.363052542	0.01835688	0	0.216332545	0	0.094619597	0	0.007140813	0
TCGA-BB-7862-01	C2	0.003206654	0	0.001519871	0	0	0.137072883	0	0.062359555	0.019549237	0	0.091019634	0	0	0.491554648	0.005471313	0.06395778	0	0.062400817	0	0.061887608	0	0
TCGA-BB-7870-01	C2	0	0.004789603	0.117543433	0.252110646	0	0	0.004656269	0.17867324	0.079274026	0	0	0	0.022410267	0.107858846	0.070482221	0.020176809	0.020935208	0.013003786	0	0.104808769	0.003276876	0
TCGA-BB-7871-01	C2	0.009864137	0	0.027943397	0	0	0.105442915	0	0.047085399	0.019883209	0	0	0.023281861	0	0.451332965	0.075373489	0.207841965	0	0	0.031950663	0	0	0
TCGA-BB-8596-01	C2	0.023490294	0	0.014575875	0	0	0.053298957	0	0.069829645	0.035995422	0	0.024554353	0	0	0.642692643	0.003302907	0.103244645	0	0.014595992	0.014419267	0	0	0
TCGA-BB-8601-01	C2	0.096851829	0	0.262704693	0	0	0.188802178	0.012356048	0.064975308	0.004922626	0	0.027853634	0	0.003835833	0.103603981	0	0.021970646	0.042017787	0.073261251	0.045367919	0.051476266	0	0
TCGA-BB-A5HU-01	C2	0	0	0.025081184	0	0	0.185145079	0	0.02602294	0.00101117	0	0.087064692	0	0.009303672	0.363406285	0.006295467	0.002476052	0.013195153	0.06380503	0	0.217193276	0	0
TCGA-BB-A5HY-01	C2	0.036591903	0	0.012644345	0	0	0.148444683	0.010865617	0.029347872	0.017579822	0	0.07507282	0	0	0.264284728	0.007505452	0.056071156	0	0.236840767	0	0.102812941	0.001937895	0
TCGA-BB-A5HZ-01	C2	0.027932912	0	0.113948737	0.073992952	0.001781081	0	0	0.176001933	0.00871829	0	0.043980471	0	0.014077781	0.184731104	0.014438218	0.086524587	0	0.094816218	0	0.142461941	0	0.016593775
TCGA-BB-A6UO-01	C2	0	0	0	0	0	0.05253532	0	0.065332659	0.006353522	0	0.036135016	0.048495301	0	0.4477362	0.090882791	0.225093462	0	0.020677433	0	0.002117264	0.004641032	0
TCGA-C9-A47Z-01	C2	0.011052496	0	0.016272259	0	0	0.068848649	0.003404216	0.114816827	0.045645305	0	0.062750324	0.014521059	0	0.349847327	0.138995119	0.08962833	0	0.056384271	0.020688314	0	0	0.007145506
TCGA-C9-A480-01	C2	0.000952541	0	0.006658832	0.052855516	0	0	0	0.153200667	0.040212863	0	0	0.025953511	0	0.45328116	0.09312488	0	0.048666572	0.086508269	0.03858519	0	0	0
TCGA-CN-4722-01	C2	0	0.043168316	0.139148245	0.086599786	0	0.185290408	0	0.05123021	0.050743662	0	0.055722721	0	0.02494156	0.063858016	0.001068466	0.218630314	0.004189745	0.062052838	0	0.008793336	0	0.004562378
TCGA-CN-4723-01	C2	0.00623196	0	0.020357542	0.013359217	0	0.228199682	0	0.127781423	0.01100105	0	0.018819031	0.04703468	0.036029442	0.269752604	0.091937829	0.095511437	0.001663563	0.022625176	0.009695365	0	0	0
TCGA-CN-4725-01	C2	0.010709258	0	0.008389555	0.017458388	0	0.172665614	0	0.044107254	0.030330189	0	0.053941575	0	0.026872441	0.222378989	0.014468696	0.194490723	0.011803728	0.112917036	0	0.072383589	0	0.007082965
TCGA-CN-4726-01	C2	0	0	0.001911792	0	0	0.230712534	0	0.01004013	0	0	0.05292963	0	0.02011315	0.166984961	0.003654779	0.083025059	0.075148291	0.053362813	0	0.096878612	0	0.205238249
TCGA-CN-4727-01	C2	0	0	0.355604398	0.017152902	0	0.086801188	0	0.008381244	0	0	0.13026578	0	0.008416587	0.077445866	0.002873875	0.04171836	0	0.029024966	0	0.118351704	0	0.123963132
TCGA-CN-4728-01	C2	0.004008503	0.005465039	0	0.00543746	0	0.006125452	0.00975498	0.064256151	0.033164991	0	0.019624262	0	0	0.594134117	0	0.19057233	0	0.060354831	0.007101885	0	0	0
TCGA-CN-4730-01	C2	0	0	0.221639953	0.010407357	0	0.024376347	0	0.114751922	0.018570514	0	0.025762176	0	0	0.347277983	0.03931608	0.151888627	0	0.02796224	0.002863401	0.007581262	0	0.007602138
TCGA-CN-4731-01	C2	0	0	0.337419302	0.019463113	0	0.043423282	0	0.099364574	0.042171459	0	0.019614859	0.038449032	0.011076429	0.245780806	0.032419356	0.043289582	0.002386766	0.031380105	0.033761335	0	0	0
TCGA-CN-4735-01	C2	0	0.009299471	0	0.025969441	0	0.112135903	0.002660782	0.083204687	0.031693515	0	0.042703118	0	0	0.492178141	0.085734279	0.069031852	0	0.004079036	0.041309775	0	0	0
TCGA-CN-4737-01	C2	0	0	0.021564537	0	0	0.109778456	0	0.107469883	0.038237256	0	0.032666096	0.007960386	0	0.468186547	0	0.080169708	0	0.096596897	0	0.037370233	0	0
TCGA-CN-5355-01	C2	0.026374924	0	0.166044598	0	0	0.200580581	0	0.024211246	0.015803993	0	0.054990927	0.019064666	0.004031775	0.350893625	0	0.093040378	0	0.035097011	0	0.003502553	0.006363723	0
TCGA-CN-5356-01	C2	0	0.041768535	0.209202458	0.04177137	0	0.169897975	0	0.062008916	0.001352837	0	0.09755589	0	0.02684034	0.056953174	0.028817502	0.191204804	0	0.023452454	0	0.032125427	0	0.017048318
TCGA-CN-5358-01	C2	0	0.024387606	0.02065736	0.019169252	0	0.187579069	0.002889277	0.075702314	0.034879996	0	0.061361388	0	0	0.22471334	0.035577787	0.224301601	0	0.068431691	0.001262036	0.007733566	0	0.011353716
TCGA-CN-5359-01	C2	0.027266288	0	0	0.031402858	0	0.213955157	0.00319908	0.04738328	0.002663694	0	0.087309298	0	0.010007443	0.277430127	0.046761399	0.116971455	0	0.043579961	0	0.038358775	0	0.053711187
TCGA-CN-5361-01	C2	0.014702517	0	0	0	0	0.101667164	0	0.057490466	0.039522907	0	0.037741167	0.04626756	0	0.252665973	0.186047316	0.199476032	0.00731465	0	0.057104249	0	0	0
TCGA-CN-5363-01	C2	0.007295949	0	0.032711526	0.034441855	0	0.258782848	0.002268813	0.028503312	0.006870772	0	0.030642014	0.046841545	0.024308098	0.109321519	0.232446821	0.128555984	0.004938976	0	0.052069967	0	0	0
TCGA-CN-5364-01	C2	0.00100172	0	0.008491903	0	0	0.076665093	0	0.072716245	0.054705594	0.006161381	0.034747657	0	0	0.477550777	0.039027303	0.126807952	0.015152583	0.018783344	0	0.068188448	0	0
TCGA-CN-5366-01	C2	0.04253435	0	0.021523278	0.093555776	0	0.108936273	0.012325279	0.020932512	0	0	0.108868067	0	0	0.210675583	0.136974246	0.211725559	0	0	0.031949078	0	0	0
TCGA-CN-5370-01	C2	0.002149172	0	0.003261006	0.008179008	0	0.153207542	0.006991226	0.038540851	0.019113873	0	0.06930428	0	0.016439074	0.197591613	0.160256161	0.30126977	0	0	0.017021209	0	0	0.006675216
TCGA-CN-5374-01	C2	0.023038097	0.113304714	0	0.149667181	0	0.164851729	0	0.102304713	0.081710821	0	0.050339155	0.006228643	0	0.105782126	0.119989682	0.044371319	0.000702627	0	0.037709193	0	0	0
TCGA-CN-6010-01	C2	0.057433439	0	0.1178441	0.043266218	0	0.17988385	0	0.063432843	0	0	0.096411461	0	0.016387941	0.086532725	0.097655397	0.145823226	0	0	0.0953288	0	0	0
TCGA-CN-6018-01	C2	0	0	0.032627987	0	0	0.130199061	0.001816476	0.021473864	0.000918968	0	0.065078157	0	0	0.392523789	0.149306876	0.114930637	0	0.023645527	0	0.055994924	0	0.011483734
TCGA-CN-6024-01	C2	0.055892891	0	0.055494182	0	0	0.113930277	0	0.04796187	0.043183465	0	0	0.018336105	0.019694019	0.407705209	0	0.064440229	0.030751179	0	0	0.126342043	0.014637986	0.001630545
TCGA-CN-6989-01	C2	0.006919634	0	0	0.00017521	0	0.085963696	0.004645507	0.013821693	0.062615648	0	0.031582282	0	0	0.592298461	0	0.100046501	0	0.092610764	0.009320605	0	0	0
TCGA-CN-6992-01	C2	0.029225373	0	0.036306604	0.014426487	0	0.037525444	0.029026152	0.031585815	0.085706048	0	0.043969914	0	0	0.36385661	0.048772726	0.197168354	0	0.050651701	0.031778771	0	0	0
TCGA-CN-6997-01	C2	0.094128076	0	0.169658606	0	0	0.045308502	0	0.065527784	0.026477443	0	0.030209763	0.010343202	0	0.314412686	0.030229248	0.15259037	0	0.022270201	0.038844118	0	0	0
TCGA-CN-6998-01	C2	0	0	0.021839446	0	0	0.152300116	0.027173516	0.060473129	0.004155384	0	0.104185763	0	0	0.3354392	0.125575895	0.083412137	0	0.080825256	0.004620158	0	0	0
TCGA-CN-A497-01	C2	0.048163083	0	0.077644092	0.013391767	0	0.1999883	0.017614416	0.170940873	0.021084501	0	0.071654517	0	0.00298729	0.120378032	0	0.107178496	0	0.105161668	0.008330365	0.033011599	0	0.002471002
TCGA-CN-A498-01	C2	0.007921568	0	0.075722883	0.053977997	0	0.146667766	0	0.187093349	0.001552388	0	0.056236648	0.02036567	0.02186259	0.116247797	0.090307097	0.085723969	0.025335242	0.081641976	0.02934306	0	0	0
TCGA-CN-A499-01	C2	0.006132446	0	0.007820408	0.073160928	0	0.05330438	0.058078	0.124418984	0.031412607	0	0.120151899	0	0.00472233	0.044060964	0.226911252	0.093713585	0	0.116625783	0.037881388	0	0	0.001605045
TCGA-CN-A49A-01	C2	0.35711581	0	0.019606466	0	0.006197487	0.064565843	0	0.034796408	0.004282894	0	0.041050416	0	0	0.33267876	0.023250304	0.058757791	0	0	0	0.057697821	0	0
TCGA-CN-A49B-01	C2	0	0	0	0.037197986	0	0.144496176	0.025152212	0.116092337	0.009066221	0	0.079705048	0	0	0.126685954	0.150998397	0.192478091	0	0.106814001	0.011313576	0	0	0
TCGA-CN-A63T-01	C2	0.011812254	0	0.008030721	0.030867259	0	0.162589267	0.061923112	0.081301301	0.025740695	0	0.090564063	0	0	0.178780701	0.161638028	0.174260344	0	0.00282611	0	0.009666145	0	0
TCGA-CN-A63V-01	C2	0.002039785	0	0.04897241	0	0.015282235	0.069096161	0	0.070645962	0.06134568	0	0.088052537	0	0.003902397	0.530486141	0.00857388	0.021251111	0	0	0	0.080351701	0	0
TCGA-CN-A63W-01	C2	0.001318979	0	0.066637712	0.035027974	0	0	0	0.164402706	0.017695348	0	0.015921421	0.059766561	0	0.297612259	0.187334196	0.063512806	0.00022761	0.005703729	0	0.084838699	0	0
TCGA-CN-A641-01	C2	0	0	0.212944044	0	0	0.011144226	0	0.161043505	0.026116365	0	0.043507777	0	0	0.166463219	0.014909966	0.168686479	0.031727977	0.044529839	0.043108248	0.00039954	0.020447485	0.054971331
TCGA-CN-A6V3-01	C2	0.007145509	0	0.071638647	0.118346697	0	0.057655073	0.053039618	0.110267592	0.032749104	0	0.073939859	0	0	0.17990772	0.200289832	0.034085585	0.008063408	0.023606487	0	0.027199697	0.002065173	0
TCGA-CQ-5325-01	C2	0.012602128	0.006251525	0.067879112	0.095361161	0	0.179460345	0.001064059	0.046160522	0.056784764	0	0.072710165	0	0.006899999	0.093234878	0.148519647	0.148637134	0	0.013962244	0.050472318	0	0	0
TCGA-CQ-5326-01	C2	0	0	0	0	0	0.022434244	0	0.016944123	0.030348932	0.000569318	0.062260621	0	0	0.471276824	0.018197853	0.113169421	0	0.032299492	0	0.206624265	0	0.025874908
TCGA-CQ-5327-01	C2	0.011977699	0	0.019861274	0.070013661	0	0.094928537	0	0.110753633	0.032977837	0	0.030901875	0.045432388	0.008222021	0.081432863	0.196890224	0.200704067	0.034467632	0.012943564	0.04122416	0	0	0.007268564
TCGA-CQ-5329-01	C2	0	0	0.01460041	0	0	0.199504454	0.036518161	0.001799102	0.017976649	0	0.092747629	0	0	0.243819989	0.176666039	0.211445351	0	0	0	0.002852028	0	0.002070187
TCGA-CQ-5330-01	C2	0.030150367	0	0.002690674	0	0	0.222869594	0.02831288	0.0166365	0.000998708	0	0.076837799	0	0.012335014	0.138468055	0.243768027	0.179204921	0	0	0.047727463	0	0	0
TCGA-CQ-5331-01	C2	0.030008207	0	0.013092807	0	0	0.151009415	0.007367966	0.116133003	0.006712003	0	0.064439332	0.029004103	0.016071072	0.044809175	0.316300525	0.145422415	0	0.02152231	0.038107668	0	0	0
TCGA-CQ-5332-01	C2	0.030096272	0	0.060811874	0	0	0.091224804	0.004819681	0.043752443	0.035723078	0	0.039749909	0	0	0.462128451	0.005141628	0.1458895	0	0.024561158	0	0.056101204	0	0
TCGA-CQ-6219-01	C2	0.010326034	0	0.015051622	0.104471232	0	0.047689175	0.028899985	0.086745304	0.042538857	0	0.06370606	0.00590297	0.005460819	0.107323954	0.209034993	0.164126428	0.025918054	0.001900532	0.08090398	0	0	0
TCGA-CQ-6225-01	C2	0.087450051	0	0.080005231	0.027712846	0.034332434	0	0	0	0.096837885	0	0.109575095	0	0	0.327981929	0	0.072628612	0	0.03264485	0	0.125947136	0.00488393	0
TCGA-CQ-6227-01	C2	0.033722204	0	0.006430042	0.002226949	0	0.079362702	0	0.033684708	0.032921486	0	0.033769296	0	0	0.461328548	0.105197637	0.157705361	0	0.016435759	0.037215307	0	0	0
TCGA-CQ-6228-01	C2	0.020657059	0.080383674	0.019622032	0	0	0.032163024	0	0.063607296	0.032103873	0	0.05795907	0	0	0.452957438	0.02977674	0.126974097	0	0.012150671	0	0.071645028	0	0
TCGA-CQ-6229-01	C2	0.007787558	0	0.017976031	0.082388803	0	0.068982846	0	0.15669414	0.007228002	0	0	0.075449826	0.010673631	0.107197696	0.265893762	0.055083589	0	0.042795671	0.101848448	0	0	0
TCGA-CQ-7067-01	C2	0	0	0	0	0	0.124998053	0	0.083014525	0.068683718	0	0.083180119	0	0.000559522	0.167282411	0.146149236	0.181511646	0.085370606	0.035785007	0.023465158	0	0	0
TCGA-CQ-7069-01	C2	0.012630787	0	0.013399904	0.034875535	0.052702448	0.01704773	0	0.025056563	3.32E-05	0	0.041535049	0	0	0.455720495	0	0	0	0.255726632	0	0.091271643	0	0
TCGA-CQ-7072-01	C2	0.060062527	0	0.081272902	0.002952093	0	0	0	0.046730306	0.077988324	0	0.058047853	0.000674252	0	0.400481269	0	0.21204011	0.016254799	0.035878259	0	0.007617307	0	0
TCGA-CQ-A4C7-01	C2	0.001464169	0	0.024549671	0	0	0.17722451	0	0.087537041	0.073437448	0	0.066928867	0	0	0.321379945	0.12019942	0.075397068	0.002522125	0	0	0.049359736	0	0
TCGA-CQ-A4CD-01	C2	0.017108439	0	0.017854782	0.008361629	0	0.069072977	0.009956722	0.041750622	0.008026725	0	0.072198085	0	0	0.160119599	0.247216457	0.07688274	0	0.104391358	0	0.158145386	0	0.008914478
TCGA-CQ-A4CE-01	C2	0.03052938	0	0.029849113	0.084866846	0	0.041413924	0	0.207919024	0.038165888	0	0.076854271	0	0.010574323	0.153852269	0.101163937	0.052832119	0	0.139900755	0.024523142	0	0	0.007555009
TCGA-CQ-A4CG-01	C2	0	0	0.162487269	0	0	0.140067819	0	0.070723028	0	0	0.023934227	0.045412554	0.005775647	0.243591706	0.18551793	0.057556689	0.026451234	0.029272829	0.002654003	0.006555063	0	0
TCGA-CQ-A4CH-01	C2	0.018533166	0	0.019754756	0	0.011413038	0	0	0.072515598	0.010643994	0	0.032476999	0	0	0.640036292	0.00729703	0.096039933	0	0.020137229	0	0.05840539	0	0.012746576
TCGA-CQ-A4CI-01	C2	0.03601962	0	0.042472306	0.021667672	0	0.065980709	0	0.106580247	0.099056193	0	0.034925091	0.020587976	0.035805749	0.389344567	0	0.078991553	0	0.051488328	0.005648787	0	0.011431202	0
TCGA-CR-5247-01	C2	0	0	0.263419418	0	0.031361314	0.042256859	0	0	0.010842083	0	0.005305757	0.004999901	0	0.553481222	0.003675139	0.047298296	0	0	0.037360012	0	0	0
TCGA-CR-5248-01	C2	0.02807077	0	0.001772819	0.149056253	0	0.130733613	0.020169532	0.082936581	0.081059582	0	0.131200197	0	0	0.197270998	0.063829012	0.083062005	0.006856343	0	0.023982295	0	0	0
TCGA-CR-6474-01	C2	0.005903965	0	0.014972179	0.035380647	0	0.228963675	0	0.051584608	0.006172045	0	0.083131843	0	0	0.230567849	0.057927624	0.141627803	0.005716934	0.014279694	0	0.048864597	0	0.074906535
TCGA-CR-6487-01	C2	0.046102985	0	0.017619969	0.232042497	0	0.094808018	0.068156849	0.153373244	0.041694658	0	0.053247418	0	0.010725413	0.026575828	0.092744777	0.140925912	0	0.008096784	0.013885646	0	0	0
TCGA-CR-6488-01	C2	0.000204579	0	0.01030834	0	0	0.040411959	0	0.092856389	0.030007049	0.00544698	0.021624279	0	0	0.642183069	0.002719783	0.140895141	0	0	0	0.013342431	0	0
TCGA-CR-6493-01	C2	0.018093598	0	0.017098948	0.048328774	0	0.224599521	0	0.079743204	0.046237501	0	0.022973777	0	0	0.17415441	0.073275315	0.105931767	0	0.02864339	0	0.15870978	0	0.002210016
TCGA-CR-7364-01	C2	0	0	0.12827843	0.000764983	0	0.118103277	0.020856615	0.08400175	0.021651286	0	0.056673491	0	0.006563089	0.125358454	0	0.119341645	0.026240745	0.182008308	0.0589278	0.00267332	0	0.048556806
TCGA-CR-7367-01	C2	0.002020194	0.0072086	0.037752047	0.03935612	0	0.182978261	0	0.036726172	0	0	0.089859784	0	0.013874519	0.357025506	0.054116522	0.133133206	0	0.016887432	0	0.029061636	0	0
TCGA-CR-7369-01	C2	0.031337059	0	0.137065909	0.026812853	0	0.190131225	0	0.069187793	0.0216322	0	0.003905459	0	0	0.257935564	0	0.165663813	0	0.054350006	0	0.037632463	0.004345657	0
TCGA-CR-7370-01	C2	0.057813188	0	0.040602781	0.062015977	0	0.141745779	0.033521603	0.09994258	0.007821538	0	0.036579166	0.014761619	0.014091244	0.105901045	0.103465835	0.139647034	0	0.089431244	0.052659368	0	0	0
TCGA-CR-7372-01	C2	0.008212433	0	0.128578775	0	0	0.263361418	0	0.124572025	0.03093662	0	0	0.032374929	0.049311704	0.117431283	0	0.104276827	0	0.06304568	0.063878198	0.005508551	0	0.008511557
TCGA-CR-7377-01	C2	0.026028699	0	0.015303416	0.051893214	0	0.263757041	0	0.048192617	0.026616077	0	0.05547994	0	0	0.168258945	0.15782735	0.139349435	0	0	0.047293266	0	0	0
TCGA-CR-7379-01	C2	0	0	0.093177389	0	0	0.148838968	0	0	0.017472051	0	0.047057669	0	0	0.412142176	0.020478078	0.105811254	0	0.00643604	0	0.043205869	0	0.105380506
TCGA-CR-7382-01	C2	0.012045693	0	0	0.012836196	0	0.134318515	0.028687319	0.050213142	0	0	0.073894196	0	0.005949487	0.199150341	0.244232067	0.178638729	0	0.004499746	0.03994806	0	0	0.015586508
TCGA-CR-7383-01	C2	0.001184639	0.005454358	0.012587899	0.051568575	0	0.129096655	0.009359166	0.063631418	0.043215888	0	0.018851868	0.016312763	0	0.163971084	0.088749646	0.262640012	0.053094767	0.021665266	0.057619026	0	0	0.000996971
TCGA-CR-7389-01	C2	0	0.012199181	0.170769428	0	0	0.182429606	0.016004873	0.018539027	0	0	0.062745356	0	0.031755445	0.005693385	0.039121233	0.29625381	0.049017451	0.072765061	0.020200159	0	0	0.022505986
TCGA-CR-7390-01	C2	0.083521958	0	0.085097897	0	0.047905539	0.072495283	0	0.016131968	0.007441283	0	0.069767158	0	0	0.462468442	0	0.016726562	0	0	0	0.061336122	0	0.077107789
TCGA-CR-7392-01	C2	0	0.053759688	0.053528206	0.020636887	0	0.230867845	0.022222474	0.042285888	0.010747838	0	0.056588792	0	0	0.231099682	0.083605248	0.11968146	0	0.04196576	0.018157973	0	0	0.014852261
TCGA-CR-7399-01	C2	0.065049523	0	0.006577027	0.103094527	0	0.172211541	0.055801003	0.0805666	0.066968529	0	0.046710446	0	0.004509589	0.040888773	0.146021483	0.149091071	0	0.036731782	0.024573106	0	0	0.001205
TCGA-CR-7401-01	C2	0.010171682	0	0.002492815	0	0	0.126956321	0	0.092885798	0.059501585	0	0.039946038	0.002502758	0.01491615	0.144244506	0.051111281	0.156363801	0.030958231	0.173725822	0.086331525	0	0	0.007891687
TCGA-CV-5431-01	C2	0	0.013667352	0.060421589	0.128001808	0	0.118379919	0	0.070366898	0.110125205	0	0.042291264	0.00264388	0	0.195301668	0.09298994	0.065535585	0	0.014114657	0	0.086160233	0	0
TCGA-CV-5432-01	C2	0.055624634	0	0.216336654	0.057179307	0	0.088223781	0	0.130805783	0.016016776	0	0.027369032	0.014566204	0.024064744	0.089262265	0.05511216	0.170424252	0.022430527	0.017543496	0.015040387	0	0	0
TCGA-CV-5434-01	C2	0.004650218	0	0.020473032	0	0	0.041184167	0	0.048749523	0.071433106	0	0.026584665	0	0	0.497562691	0.027687056	0.19845822	0	0.004645513	0.056706442	0	0	0.001865366
TCGA-CV-5435-01	C2	0.064127004	0	0.081130321	0.018557178	0	0.230135205	0	0	0	0	0.058759646	0.034061925	0	0.367507612	0.031995941	0.107414924	0	0	0.006310244	0	0	0
TCGA-CV-5436-01	C2	0.00416088	0	0.020038677	0.077487064	0	0.099796915	0	0.113469904	0.013572647	0	0	0.054527735	0	0.295580006	0.123642053	0.065581123	0.025647468	0.081396727	0	0.00780655	0.017292251	0
TCGA-CV-5441-01	C2	0.007419013	0	0.040903563	0.108391219	0	0.063051687	0	0.170032436	0.060127093	0	0.05028165	0.00065429	0.003707988	0.21165758	0.064905074	0.169805364	0.004652679	0	0.034010306	0.010400059	0	0
TCGA-CV-5971-01	C2	0.008183028	0.002699762	0	0.023877928	0	0.196301341	0	0.085712992	0.02497419	0	0.020068205	0.01770027	0.007599473	0.149390961	0.129276999	0.203254096	0	0.036739267	0.094221489	0	0	0
TCGA-CV-5976-01	C2	0	0	0.01204838	0	0	0.156344014	0	0.045494049	0.034764908	0	0.063577255	0	0	0.386869008	0.103840986	0.16664736	0	0.024443658	0	0.005970382	0	0
TCGA-CV-5977-01	C2	0.000858088	0	0.088900686	0.033172416	0	0.168587773	0	0.031558709	0.023013342	0	0.013756502	0.036224381	0.014194677	0.239794972	0.245175625	0.058244192	0.000355391	0.029727685	0	0.005134548	0.011301012	0
TCGA-CV-5978-01	C2	0.012705673	0	0	0	0	0.016444927	0	0.033613514	0.012228906	0	0.009445263	0	0	0.658131615	0	0.164123967	0	0.050761804	0.042544331	0	0	0
TCGA-CV-5979-01	C2	0	0	0.01642786	0	0	0.233345738	0	0.03106527	0	0	0.085584086	0.036117627	0.00689629	0.054542735	0.098681252	0.20526293	0.129539636	0.05286795	0.049169802	0	0	0.000498822
TCGA-CV-6003-01	C2	0.006489939	0	0.081522213	0.025848334	0.027543208	0.023740771	0	0.029139364	0.006195793	0	0.068378608	0	0	0.373620096	0.057685331	0.108384752	0	0.06588984	0	0.113778528	0.011783223	0
TCGA-CV-6433-01	C2	0	0	0.028237509	0.325153031	0	0.096966102	0.032243528	0.057844097	0.044612127	0	0.064335068	0	0	0.075672501	0.093493161	0.111068221	0	0.062123549	0	0.008251106	0	0
TCGA-CV-6933-01	C2	0	0	0	0.004955641	0	0.050803435	0	0.009243551	0.008627193	0	0.01619707	0	0	0.775754175	0	0.069247346	0	0.046850752	0.018320837	0	0	0
TCGA-CV-6934-01	C2	0.006149557	0	0	0.018011533	0	0.171481149	0	0.050688029	0.073081797	0	0.011939187	0.016826376	0	0.412306019	0.07722231	0.151129709	0.003060331	0	0.008104001	0	0	0
TCGA-CV-6935-01	C2	0	0	0.025137325	0.052690353	0	0.153943	0	0.049440519	0.086401493	0	0.026284408	0	0	0.365881088	0	0.21825316	0.001802062	0	0	0.000993129	0.019173463	0
TCGA-CV-6937-01	C2	0.024548073	0	0	0	0	0	0	0.142678414	0.068521338	0	0.001277051	0	0	0.604747071	0.009439153	0.139905915	0	0.002751175	0.00613181	0	0	0
TCGA-CV-6938-01	C2	0.003361637	0	0	0.05921139	0	0.025461993	0	0.075200114	0.025416262	0	0.025206019	0.029731154	0	0.20132244	0.22544374	0.142720586	0.00442669	0.121255051	0.061242924	0	0	0
TCGA-CV-6941-01	C2	0.014607762	0	0.074080452	0	0	0.129933721	0	0.072973931	0.01611198	0	0.044470021	0.010462267	0	0.267807816	0.053559954	0.260738316	0.011527226	0.020326561	0.008287618	0.015112375	0	0
TCGA-CV-6942-01	C2	0.020358665	0	0.084950183	0.03797472	0	0.113307389	0	0.101705602	0.032163789	0	0.0559367	0.02614074	0	0.239189747	0.129170487	0.107078166	0	0.020067675	0.031313608	0.000642529	0	0
TCGA-CV-6945-01	C2	0.010024566	0	0.139618235	0	0.005786317	0.013611922	0.006046296	0.092984684	0.008444289	0	0.057258878	0	0	0.510584212	0.011833957	0.100096801	0	0.03154371	0	0.012166134	0	0
TCGA-CV-6948-01	C2	0.007835567	0	0.009394499	0	0	0.158081154	0.002298998	0.091461859	0.023418659	0	0.054077668	0.039000549	0	0.295000639	0.08923294	0.197605251	0.007144147	0	0.025448071	0	0	0
TCGA-CV-6950-01	C2	0.001258473	0	0.069740742	0	0	0.087639383	0	0.104418016	0.041742674	0	0	0.050382386	0	0.341473122	0.086478644	0.16994669	0.003962377	0	0	0.033155591	0	0.009801902
TCGA-CV-6951-01	C2	0.04524195	0	0.194003287	0.008485044	0	0.137300614	0	0.066747675	0.059935585	0	0.014568493	0.035655981	0.009126832	0.027766015	0.026090907	0.182400079	0.078964111	0.015848527	0.097864901	0	0	0
TCGA-CV-6954-01	C2	0	0	0.034532999	0	0	0.083992433	0	0.129278689	0.008575614	0	0	0.034521525	0.009906873	0.026883299	0.283369174	0.186805597	0.068958477	0.052261502	0.071571774	0	0	0.009342045
TCGA-CV-6956-01	C2	0	0	0.104589806	0	0	0.03741538	0	0.097181448	0.011888454	0	0.023492683	0	0	0.646398211	0.026019778	0.043652646	0	0.009361594	0	0	0	0
TCGA-CV-6960-01	C2	0	0	0.231944995	0	0.023864446	0.016130734	0	0.030606249	0.033173221	0	0.048938485	0	0	0.378498494	0	0.082258225	0.091681358	0.008184106	0	0.049825465	7.30E-05	0.004821211
TCGA-CV-6961-01	C2	0	0	0.037117368	0	0	0.089979372	0	0.089592259	0.002989031	0	0.059288799	0.016757166	0.05416906	0.243836873	0.163045015	0.065016398	0	0.101774711	0.040022034	0	0	0.036411913
TCGA-CV-7091-01	C2	0.008938028	0	0	0.114469821	0	0.118588486	0.084392624	0.077134	0.046436649	0	0.058747105	0	0.00267908	0.179133573	0.115124944	0.099664158	0.031770967	0.023375826	0.035151768	0	0	0.004392972
TCGA-CV-7095-01	C2	0.000116892	0	0.094625973	0.054688252	0	0.180047784	0	0.040868598	0.010700133	0	0.031336448	0.02128915	0	0.288520313	0.056212151	0.130021773	0.02145111	0.070121422	0	0	0	0
TCGA-CV-7097-01	C2	0	0	0.000443017	0	0	0.118147394	0.007287453	0.024502477	0.009962123	0	0.069587835	0	0	0.393534355	0.060425646	0.258484316	0	0.057625384	0	0	0	0
TCGA-CV-7099-01	C2	0.004222681	0	0.018110362	0	0	0.171788479	0	0.129518964	0.016481882	0.009028494	0.04595462	0	0	0.305445205	0.205591347	0.026050671	0	0.061141571	0.00606843	0.000597294	0	0
TCGA-CV-7101-01	C2	0.016757249	0	0.122724745	0	0	0.13369402	0.003425055	0.060110608	0.03287718	0	0.045386163	0	0	0.332095371	0.040260087	0.161820535	0	0.026590643	0.024258343	0	0	0
TCGA-CV-7102-01	C2	0.007252021	0	0	0.005288536	0	0.092197608	0	0.007273985	0.02754823	0	0.036516976	0	0	0.447325367	0.085124528	0.25270098	0	0	0.038771771	0	0	0
TCGA-CV-7103-01	C2	0.031460618	0	0.051684323	0.005563445	0	0.113754591	0	0.024553815	0.06665435	0	0.0214108	0.013521252	0	0.41513754	0.020889887	0.116144393	0.033262333	0.040022927	0.045939727	0	0	0
TCGA-CV-7177-01	C2	1.39E-05	0	0.046432619	0	0	0.200401285	0	0.044466804	0.06517234	0	0.031770524	0.009588598	0	0.455989839	0	0.078202291	0	0	0.053657528	0	0.014304303	0
TCGA-CV-7178-01	C2	0.002973837	0.001234469	0.007025925	0.071249234	0	0.062823916	0	0.102627532	0.108037694	0	0.025063971	0	0	0.41624067	0.114527166	0.060238346	0.011835016	0	0.016122222	0	0	0
TCGA-CV-7236-01	C2	0.002599581	0	0.007049488	0.046051213	0	0.225961319	0	0.083073601	0.012003771	0	0.021861788	0	0	0.165432272	0.098167301	0.072021659	0.049883078	0.009411971	0	0.18942445	0.017058506	0
TCGA-CV-7238-01	C2	0.018948702	0.001087027	0	0.073434405	0	0.08174901	0	0.094319061	0.069166713	0.002265544	0.042385916	0	0	0.323550728	0.114384219	0.127005323	0	0.024082283	0.02762107	0	0	0
TCGA-CV-7242-01	C2	0.01807047	0	0.078115604	0.104692641	0	0.104896685	0	0.137384184	0.071662758	0	0.076158869	0	0	0.154074293	0.133161273	0.031190981	0.010897134	0	0.079695107	0	0	0
TCGA-CV-7245-01	C2	0	0	0.081021032	0.011187463	0	0.162263387	0	0.034704845	0.052946835	0	0.128392685	0	0	0.346011094	0	0.075963188	0	0.062983219	0	0.044526251	0	0
TCGA-CV-7247-01	C2	0.003849487	0	0	0	0	0.18685393	0	0.016708699	0	0	0.059749549	0	0	0.63255619	0.028690917	0.002885018	0	0	0	0.06870621	0	0
TCGA-CV-7248-01	C2	0.014746863	0.104089554	0.075214424	0.013517257	0	0.003868834	0	0.1211723	0.055984094	0	0.045881284	0	0	0.355448243	0.038806926	0.138273986	0.004744214	0	0.021648384	0	0.006603637	0
TCGA-CV-7250-01	C2	0	0	0.084950681	0.00188255	0	0.102963815	0.014864672	0.136301104	0.017006075	0	0.122483422	0	0	0.256112303	0.068166364	0.12526264	0	0.025332607	0	0.032633483	0	0.012040286
TCGA-CV-7252-01	C2	0.00117613	0	0.09296042	0.064068133	0	0.150692732	0	0.103830878	0.024699145	0	0.019761151	0	0.007594263	0.231701286	0.07001014	0.085889694	0.003876573	0.072716524	0	0.061558317	0.000709787	0.008754828
TCGA-CV-7253-01	C2	0	0	0.459890368	0	0	0.027416474	0	0.072888843	0.012565429	0	0	0.063995784	0.002638713	0.157265575	0	0.046693648	0.051407538	0.053317555	0.051920074	0	0	0
TCGA-CV-7254-01	C2	0.087164727	0	0	0.044984684	0	0.101995939	0.012389902	0.062675321	0.047832835	0	0.017069236	0.00546757	0	0.234872201	0.078586674	0.250878743	0.007353052	0	0.048729117	0	0	0
TCGA-CV-7261-01	C2	0.00148251	0.000436116	0.043444399	0.049796653	0	0.177590169	0	0.122766696	0.031919387	0	0	0	0	0.310504145	0.046162955	0.051561723	0.00480937	0.033541183	0	0.10438163	0.002958475	0.018644589
TCGA-CV-7407-01	C2	0	0	0	0.048165348	0	0.133972293	0.024053166	0.033325388	0.021717711	0	0.075716208	0.020291994	0.02322224	0.018942263	0.177328682	0.25009332	0.058559205	0.058970954	0.055203459	0	0	0.000437768
TCGA-CV-7409-01	C2	0.010875863	0	0.018149194	0.024752743	0	0.10878731	0	0.08587044	0.055339013	0	0.006929909	0.080125996	0	0.265015051	0.081333351	0.210446792	0	0.027862926	0.024511412	0	0	0
TCGA-CV-7415-01	C2	0	0	0.016986892	0.050739918	0	0.069211271	0.004153502	0.050354269	0.045496729	0	0.029658338	0	0.015413074	0.242217314	0.404755234	0.056287531	0.014725929	0	0	0	0	0
TCGA-CV-7416-01	C2	0.002150443	0	0.07548585	0	0	0.297688992	0	0.052216359	0.00807745	0	0	0.04077625	0.059845832	0.192575658	0	0.197326043	0.011132469	0.020190399	0	0.02210724	0.020427016	0
TCGA-CV-7418-01	C2	0.006335956	0	0.035306433	0	0	0.152016158	0.001131563	0.133740608	0.028366011	0	0.107698287	0.002309745	0.015433251	0.158960831	0.115921266	0.166207923	0	0.031004826	0.045567142	0	0	0
TCGA-CV-7422-01	C2	0.02529489	0.048953002	0.001300632	0	0	0.171959416	0	0.094452875	0.004759362	0	0.060552332	0	0	0.333184032	0.075038485	0.141056851	0	0.025547593	0	0.01790053	0	0
TCGA-CV-7423-01	C2	0	0	0.011454186	0	0.010996366	0.126778284	0	0.034007254	0.000571006	0	0.108537723	0	0	0.52723938	0.008366572	0	0	0.078858119	0	0.093191109	0	0
TCGA-CV-7424-01	C2	0.032103792	0	0.193721811	0.031652558	0	0.015768875	0	0.067512364	0.061705197	0	0.011590415	0	0	0.24272925	0.040693991	0.265787343	0	0	0.036734404	0	0	0
TCGA-CV-7428-01	C2	0	0	0.066330996	0.0703405	0	0	0	0.096166692	0.032821421	0	0.021900492	0	0	0.31733165	0.215185999	0.148425663	0.002970995	0	0.027661167	0	0.000864425	0
TCGA-CV-7429-01	C2	0	0	0.008479956	0.085647654	0	0.21259052	0	0.02863334	0.000921361	0	0.056976461	0	0	0.235321404	0.051687509	0.311980027	0	0	0	0.007761768	0	0
TCGA-CV-7430-01	C2	0.062885427	0	0.019195651	0.081530548	0	0.354402285	0	0.017972434	0.014474061	0	0.024271371	0	0.058306329	0.099475478	0	0.107326083	0	0.125448606	0	0.02714741	0.003038227	0.00452609
TCGA-CV-7433-01	C2	0.002039692	0	0.001172489	0.144663033	0	0.05951751	0	0.062244578	0.055096979	0	0.090103629	0	0	0.148429168	0.198226719	0.157714629	0	0.057369118	0.023422456	0	0	0
TCGA-CV-7435-01	C2	0.000227251	0	0.023669902	0	0	0.113513664	0	0.064958844	0.025371666	0	0.035790991	0	0	0.471162561	0.063992978	0.126769646	0	0.041402459	0.033140039	0	0	0
TCGA-CV-7437-01	C2	0.002770495	0	0.089549228	0	0	0.2022314	0	0.156064927	0.045627101	0	0.041460762	0.025148284	0.051810207	0.035818812	0.012656374	0.07455819	0.181163847	0.042919591	0	0.028472632	0.009748152	0
TCGA-CV-7438-01	C2	0	0.000701366	0.02126045	0	0	0.093030459	0	0.06975843	0.096112148	0	0.021577906	0.012981948	0	0.358875549	0.189538737	0.085160048	0.017180499	0.033768694	0	5.38E-05	0	0
TCGA-CV-7440-01	C2	0	0.00769907	0.055109651	0	0	0.11574795	0	0.054301447	0.041651278	0	0.088803729	0	0	0.403375536	0.072543092	0.075380881	0	0.037608386	0	0.046295088	0.001483891	0
TCGA-CV-7446-01	C2	0.117755871	0	0.138305138	0	0	0.197142784	0	0.077671664	0.003341614	0	0.037282955	0.009105958	0	0.159570844	0.104040613	0.115139868	0	0.029554735	0	0.011087955	0	0
TCGA-CV-7568-01	C2	0	0	0.073932682	0	0	0.178761529	0	0.097505779	0.002990425	0	0.043815056	0.018465984	0.004419966	0.285713017	0.142476001	0.096827498	0.012358298	0	0.042733767	0	0	0
TCGA-CV-A45T-01	C2	0.048338864	0.061494779	0	0	0	0.219242641	0.015325091	0.136467948	0.063770255	0	0.050305668	0	0	0.133225424	0.178061014	0.071702172	0	0.002451032	0.019615112	0	0	0
TCGA-CV-A45U-01	C2	0.001779952	0	0.091903235	0.15768836	0	0.028365182	0.00446047	0.250922168	0.027821274	0	0.063160939	0.005320888	0.03330551	0.199874786	0.094459575	0	0.014781405	0.002936579	0	0.010346247	0.012873428	0
TCGA-CV-A45Y-01	C2	0.006257209	0	0.038692381	0	0	0	0	0.139264639	0.063789796	0	0.040897119	0	0	0.396296138	0.136983306	0.118210449	0	0.034807079	0.024801884	0	0	0
TCGA-CV-A45Z-01	C2	0.049520122	0	0.011020805	0.029666616	0	0.114763168	0.014377334	0.112075199	0.063550554	0	0.054788331	0.003159436	0.005239436	0.194364261	0.125171419	0.116200771	0	0.082886516	0.023216033	0	0	0
TCGA-CV-A460-01	C2	0.024986282	0	0.029736967	0.032629596	0	0.206258151	0.012824367	0.129090498	0.078215001	0	0.091069297	0	0.005051024	0.141649145	0.084912605	0.130650259	0.008436393	0.021761985	0.00272843	0	0	0
TCGA-CV-A461-01	C2	0	0.008372732	0	0.206650428	0	0.098807169	0.025639608	0.048518019	0.049306133	0	0.08730844	0	0.00257162	0.136759822	0.127696058	0.153876252	0.001397004	0.010847571	0.042241246	0	0	0
TCGA-CV-A464-01	C2	0.006899436	0	0.010329414	0	0	0.078978022	0	0.108305244	0.04210207	0	0.025638507	0.031993505	0.00140492	0.293704696	0.13539378	0.166108795	0	0.04651274	0.052628873	0	0	0
TCGA-CV-A465-01	C2	0.024344593	0	0.190338443	0	0	0.012513425	0	0.103255278	0.001313739	0	0.012857812	0.01130106	0	0.329249475	0.111892112	0.102297832	0.030556899	0.03375896	0.036320372	0	0	0
TCGA-CV-A468-01	C2	0.010773781	0	0.032530771	0.170038182	0	0.129774768	0.008244087	0.104730201	0.109076702	0	0.09193626	0	0.034000493	0.040196522	0.089757146	0.12066564	0.016064114	0.02638078	0.015830553	0	0	0
TCGA-CV-A6JD-01	C2	0	0	0	0.118148885	0	0.10988337	0	0.086928212	0.043890921	0	0	0.042366838	0.004951238	0.073749283	0.193666973	0.179198618	0.089533764	0.015345257	0.034848099	0	0	0.007488544
TCGA-CV-A6JM-01	C2	0	0.002360188	0.032352841	0.021290267	0	0	0	0.090559282	0.056154275	0.024377455	0.014121189	0	0	0.45453707	0	0.143946025	0	0.075708032	0	0.084593376	0	0
TCGA-CV-A6JO-01	C2	0.02126567	0	0.014416872	0.090721495	0	0.026211269	0.016818831	0.167806744	0.067593809	0	0.087105813	0.002501226	0.016381461	0.119809483	0.244326612	0.092934136	0.004339615	0.018923867	0	0.008843098	0	0
TCGA-CV-A6JU-01	C2	0	0.013146414	0.050535442	0.026403795	0	0	0	0.100960674	0.11757868	0	0.020906971	0.007082745	0.006008653	0.071973742	0.039458456	0.416411556	0.00274008	0.096088831	0.030703961	0	0	0
TCGA-CV-A6JY-01	C2	0.074890613	0	0.241934955	0.041765738	0	0.041478386	0.001503164	0.062231198	0.039648595	0	0.046296483	0	0	0.121525441	0.000685026	0.112287294	0.048592554	0.040169323	0.110976071	0	0	0.01601516
TCGA-CV-A6K0-01	C2	0.009946866	0.015708345	0	0.062861009	0	0.102760525	0.005535948	0.083119738	0.06369988	0	0.038057768	0	0	0.134068293	0.092855093	0.293170672	0	0.06917971	0.029036153	0	0	0
TCGA-CV-A6K1-01	C2	0	0.019695568	0.06039063	0.12920864	0	0	0	0.101135947	0.062652066	0	0	0.106614293	0.013084091	0.198111327	0.047332515	0.154176256	0	0.073677522	0.032764302	0	0.001156843	0
TCGA-CX-7086-01	C2	0	0	0.152036389	0.004697134	0	0.202460042	0.026204273	0.109427145	0.030805729	0	0.070153649	0	8.12E-05	0.058278484	0.144663684	0.076066692	0.038719902	0.043382465	0	0	0	0.043023202
TCGA-CX-7219-01	C2	0	0.00532442	0.000157506	0.008992727	0	0.161995167	0.039760907	0.040122578	0.025278503	0	0.086200015	0	0	0.299233308	0.118382575	0.156914186	0	0.017962617	0	0.030542374	0	0.009133117
TCGA-D6-6515-01	C2	0.002796042	0	0.004401446	0.062196163	0	0.205482291	0	0.038126201	0.087447226	0	0.055338717	0	0.008238094	0.021968863	0.255470993	0.130789471	0.052230742	0.018765095	0.048348931	0	0	0.008399724
TCGA-D6-6517-01	C2	0.00790553	0.031474486	0.011580065	0	0	0.132393607	0	0.048551728	0.084870337	0	0.055330688	0	0.021484192	0.252693451	0	0.148168706	0.033985108	0.124865141	0	0.04669696	0	0
TCGA-D6-6823-01	C2	0	0	0.049616674	0	0	0.084879065	0	0.08346441	0.047150355	0	0.089144496	0	0	0.304788863	0.065579855	0.096875895	0	0.040603202	0	0.063777678	0	0.074119507
TCGA-D6-6826-01	C2	0.011875917	0	0	0	0	0.143003619	0	0.008054576	0.010568588	0	0.028833279	0	0	0.287189718	0.068086552	0.27734853	0	0.01554754	0	0.080173971	0	0.069317711
TCGA-D6-6827-01	C2	0.001398376	0.015204518	0	0.006568346	0	0.166385834	0	0.162759993	0.111117534	0	0	0.067137029	0	0.286084299	0.067893503	0.061285731	0	0.015038265	0.039126571	0	0	0
TCGA-D6-8568-01	C2	0	0	0.021205085	0	0	0.328266134	0	0	0	0	0.081092996	0	0.011372908	0.162234121	0.088359261	0.065683015	0	0.070684387	0	0.088786595	0	0.082315499
TCGA-D6-A4Z9-01	C2	0.023155791	0	0.033502899	0	0	0.199684357	0.001325688	0.03771361	0	0	0.111557383	0.00205402	0.009642596	0.22411787	0.150886088	0.10627592	0.007990229	0.036240625	0.055852925	0	0	0
TCGA-D6-A4ZB-01	C2	0	0.009999432	0.169873251	0.039904288	0	0.084691511	0	0.057971555	0.031151012	0	0.026710023	0	0	0.449532186	0.022409255	0.06310129	0	0.012957428	0.014775099	0	0	0.016923671
TCGA-D6-A6EO-01	C2	0.012813303	0	0.099788509	0	0	0.028376888	0	0.217298366	0.01827561	0	0.039147393	0.032023488	0.020857897	0.206452269	0.003654601	0.019372583	0	0.192014827	0	0.077077311	0	0.032846956
TCGA-D6-A74Q-01	C2	0	0.026379403	0.130346955	0.070041763	0	0.075320502	0	0.195441945	0.021910965	0	0.081382186	0.02716693	0.007949871	0.114513469	0.014104427	0.101546552	0	0.072627192	0.060187169	0	0	0.001080671
TCGA-DQ-5629-01	C2	0.147948077	0	0.232194403	0.010489582	0	0.039586122	0	0.049729873	0.00604912	0	0.070763464	0	0	0.238464486	0.012291764	0.097896755	0	0.050786301	0	0.043800054	0	0
TCGA-DQ-5631-01	C2	0	0.002648958	0.085246584	0	0	0.035205658	0	0.09518819	0.044834068	0	0.09319121	0	0	0.360447606	0	0.1208716	0.029820816	0.04233494	0	0.09021037	0	0
TCGA-DQ-7588-01	C2	0.027560961	0	0.22771228	0.011072175	0	0.117150588	0	0	0.027105457	0	0.057966563	0	0.006730992	0.391784459	0	0	0.007144805	0	0	0.12577172	0	0
TCGA-DQ-7589-01	C2	0.038357813	0	0.01396313	0.04901329	0	0.295591972	0	0.071068827	0.03418741	0	0.076396568	0	0.075484525	0.147582377	0	0.028195824	0	0.121472099	0.02627854	0	0	0.022407626
TCGA-F7-7848-01	C2	0.017075759	0.064576398	0.026011464	0.033198461	0	0.122200416	0	0.100183702	0.034651841	0	0.0852393	0	0	0.222915907	0.023762977	0.211717446	0	0.004549578	0	0.041788568	0	0.012128183
TCGA-F7-8298-01	C2	0	0	0.005963268	0	0	0.132842238	0.025985409	0.042418564	0	0	0.083644504	0.00109813	0	0.460225676	0.005211686	0.195336528	0	0	0	0.047273996	0	0
TCGA-F7-A50I-01	C2	0	0.002617991	0	0.088627136	0	0.034474506	0	0.13441099	0.028359177	0	0.033848371	0.02843283	0	0.193227114	0.196383778	0.108997958	0	0.116999241	0	0.033620908	0	0
TCGA-F7-A50J-01	C2	0.013619251	0	0	0.032047514	0	0.079158098	0	0.131223412	0.033618342	0	0.052410902	0	0	0.364849796	0.114615622	0.062007159	0	0.028124223	0	0.088325682	0	0
TCGA-F7-A61V-01	C2	0.027084403	0	0.091003603	0.103137007	0	0.04985631	0	0.208210119	0.024947125	0	0.03797339	0.03504072	0.020429976	0.078971383	0.076920683	0.107178582	0.115200171	0.023078255	0.000968273	0	0	0
TCGA-F7-A620-01	C2	0.009084037	0.00351716	0.030579268	0.114958196	0	0.038842869	0.024301758	0.102734335	0.009965575	0	0.105753818	0.01370036	0.004964624	0.09170562	0.286651897	0.12296258	0	0.023880088	0.016397815	0	0	0
TCGA-F7-A623-01	C2	0.018077019	0.001491225	0.053347469	0.004724313	0	0.143915718	0.049710093	0.137730448	0	0	0.098628767	0	0.021218595	0.066863187	0.161996764	0.186437655	0	0.019128888	0.014165737	0	0	0.022564122
TCGA-F7-A624-01	C2	0.01766922	0	0.017473463	0.345568493	0	0	0.081875826	0.041253373	0	0	0.075768474	0.045930215	0.03768923	0.007833804	0.153858411	0.156104886	0.005053421	0	0.009292942	0	0.004628241	0
TCGA-H7-8501-01	C2	0.005903662	0	0.005087689	0.094604808	0	0.080060165	0.149391589	0.05126444	0	0	0.114308053	0	0	0.130164476	0.203527393	0.138507669	0	0	0	0.027180055	0	0
TCGA-H7-8502-01	C2	0.005561664	0	0.005538245	0.097652301	0	0.225873751	0	0	0.01166812	0	0.064179298	0	0.042638406	0.203130963	0.138110162	0.045367199	0.001211502	0.018641053	0	0.121062379	0	0.019364957
TCGA-H7-A6C4-01	C2	0.021121296	0	0.041886375	0.077883673	0	0.046814617	0	0.075384675	0.032865088	0	0.088525943	0	0	0.27123108	0.036177282	0.086676167	0.005221486	0.106165114	0	0.110047203	0	0
TCGA-HD-7753-01	C2	0	0	0.002194939	0	0	0.268241457	0	0.055339297	0.000154743	0	0.089745219	0	0	0.290389934	0.036882677	0.062223682	0	0.135274704	0	0.047596562	0	0.011956786
TCGA-HD-7917-01	C2	0	0	0.176625049	0	0	0.084450746	0	0.120600095	0.000407966	0	0.051155082	0	0.003777085	0.218803011	0.197306674	0.05260808	0.010232379	0.03290324	0	0.047048182	0.004082412	0
TCGA-HD-8634-01	C2	0.054691702	0	0.022652735	0	0	0.261817361	0	0.142592978	0.01981439	0	0.026954748	0	0.025366602	0.203063527	0.136260248	0.011432719	0	0.059383539	0	0.035969451	0	0
TCGA-HD-8635-01	C2	0.002431512	0.007039334	0.032186967	0	0	0.187143994	0	0.041303958	0.009931913	0	0.072663649	0.000234089	0.035591476	0.270491903	0.0973825	0.164837067	0	0.032601927	0.046159711	0	0	0
TCGA-HD-A634-01	C2	0.111887749	0	0.039677194	0	0.128754652	0	0	0.083675544	0.002800225	0	0.079468572	0	0.007037157	0.176192708	0	0.19024001	0	0.131926404	0	0.048339785	0	0
TCGA-HD-A6HZ-01	C2	0.002116639	0	0.033863638	0	0	0.206350984	0.020935256	0.039945672	0	0	0.075283911	0	0.004992817	0.242190885	0.061052094	0.170508595	0	0.118860675	0	0.02065464	0	0.003244193
TCGA-HL-7533-01	C2	0.005791311	0	0.014416566	0.087596115	0	0	0	0.091105712	0.03743388	0	0.03121176	0.100038619	0	0.275612858	0.252972871	0.019615823	0.016161771	0	0.068042713	0	0	0
TCGA-IQ-7631-01	C2	0.051613664	0	0.049815871	0.027110951	0	0.083506002	0	0	0.002066339	0	0.041878695	0.010988863	0	0.611602251	0.006977701	0.096539969	0	0	0.017899694	0	0	0
TCGA-IQ-7632-01	C2	0.00562214	0.016958267	0.17104667	0.066861596	0	0.235000705	0	0.062661355	0.023186011	0	0	0	0.024217178	0.155825995	0.044996467	0	0	0.037492217	0	0.142663826	0	0.013467571
TCGA-IQ-A61G-01	C2	0	0	0	0	0	0.181187242	0	0.069573969	0.038677403	0	0.020627352	0.009961221	0.010189124	0.258889728	0.033170067	0.147910381	0.021945211	0.101309791	0	0.106558511	0	0
TCGA-IQ-A61H-01	C2	0.068664668	0	0.091545335	0	0	0	0	0.13145835	0.001733765	0	0.001120737	0.036929671	0	0.378174436	0.114366744	0.117224806	0	0.000454305	0.058327183	0	0	0
TCGA-IQ-A61O-01	C2	0.000999514	0	0.04021499	0	0	0	0.002704057	0.070802143	0.045599292	0.008554491	0.002418327	0	0	0.545871671	0	0.235058963	0.004633973	0	0	0.033624093	0.009518486	0
TCGA-IQ-A6SG-01	C2	0	0.000266381	0.000280025	0	0	0.159559139	0	0.071895533	0.065300193	0	0.11711335	0	0.012485891	0.313120469	0	0.035253767	0	0.02164322	0	0.203082032	0	0
TCGA-IQ-A6SH-01	C2	0.019285254	0	0.122765149	0	0.025891373	0	0.001637882	0.09136108	0.034774213	0	0.090746713	0.016930056	0	0.201459713	0.148248467	0.10830644	0	0.121818856	0.016774805	0	0	0
TCGA-KU-A66T-01	C2	0	0	0.207191724	0	0.063292335	0.228605709	0	0.00086359	0	0	0.020719566	0.060293807	0	0.217518585	0	0.036481315	0.016438082	0.138436611	0	0.010158678	0	0
TCGA-KU-A6H8-01	C2	0.012988822	0	0.013059454	0.263578774	0	0.0474959	0.000411231	0.159411652	0	0	0.015005332	0.025012352	0.017925176	0	0.140753319	0.243631123	0.015926559	0	0.044800306	0	0	0
TCGA-MT-A51X-01	C2	0	0	0.000955555	0.035012324	0	0.081138359	0	0.090398701	0.03876448	0	0.006951456	0.02775626	0	0.462422923	0.045639618	0.084270349	0.022854981	0.046512517	0.051729946	0	0	0.00559253
TCGA-MT-A67D-01	C2	0	0.03698834	0.111721634	0	0	0.077871366	0.012692777	0.092524604	0.007756237	0	0.045982719	0	0	0.330927126	0.068058529	0.11156005	0	0.046917736	0	0.035489937	0	0.021508946
TCGA-MZ-A5BI-01	C2	0	0.028305944	0.032160529	0.077192504	0	0.092819083	0	0.101276841	0.105115443	0	0.022163093	0	0.006138077	0.165515584	0.084294274	0.101060009	0	0.01880948	0	0.154251047	0	0.010898092
TCGA-MZ-A7D7-01	C2	0.065382866	0	0.19500349	0	0.080776402	0.131349282	0	0.076653257	0	0	0	0.040114213	0.000544519	0.079354176	0.072957832	0.032329871	0.137631224	0.049908934	0.002569071	0.023774708	0	0.011650156
TCGA-P3-A5Q6-01	C2	0	0.005793831	0.059685534	0.014904196	0	0.058540339	0	0.051964492	0.044277863	0	0.023259639	0	0	0.355042364	0.026275514	0.278638503	0.010198419	0.040423022	0.030996285	0	0	0
TCGA-P3-A5QA-01	C2	0	0	0.059871297	0	0.023469441	0.182643685	0	0	0	0	0.095949464	0	0	0.490345199	0.047441008	0	0	0	0	0.100279906	0	0
TCGA-P3-A6SX-01	C2	0	0.002505559	0.033839165	0	0	0.167316713	0	0.073351053	0.059491574	0	0.074080653	0.027937503	0	0.503090178	0	0.033274934	0	0	0	0.025112669	0	0
TCGA-P3-A6T0-01	C2	0	0	0.194196656	0	0	0.060755824	0	0.018873851	0	0	0.049237888	0.007333428	0	0.51904978	0	0.044641983	0	0.025266176	0	0.078803353	0.001841061	0
TCGA-P3-A6T2-01	C2	0	0	0.025473353	0.027500273	0	0.087200338	0.005348358	0.055439772	0.027321818	0	0.047156726	0	0	0.248092354	0.051467045	0.176355193	0	0.089597626	0	0.159047143	0	0
TCGA-P3-A6T3-01	C2	0.054665439	0	0.116704686	0	0	0.023627274	0	0.050655104	0.053603487	0	0.054677086	0	0	0.452061636	0.042459795	0.016491633	0	0.010840854	0	0.118429689	0.005783316	0
TCGA-P3-A6T7-01	C2	0.000761878	0	0.008175969	0.041221732	0	0.039097538	0	0.147224947	0.003157725	0	0.068761373	0	0	0.379344678	0.186613579	0	0	0.05615635	0	0.054065664	0.015418567	0
TCGA-P3-A6T8-01	C2	0.023150391	0	0.040425347	0	0	0.056451566	0	0.048349447	0.033622045	0	0.090347638	0	0	0.460986145	0	0.038907579	0	0.152277233	0	0.051149764	0.004332846	0
TCGA-QK-A64Z-01	C2	0.028258038	0	0	0.070921908	0	0.163610792	0	0.062625256	0	0	0.066607189	0.023401495	0.003476262	0.176657981	0.210274527	0.161330508	0.006344443	0	0.026491601	0	0	0
TCGA-QK-A6IG-01	C2	0.000785074	0	0.048510545	0.075138881	0	0.162251111	0.003171523	0.102138112	0.007617709	0	0.104816788	0.019767755	0	0.157744306	0.128467673	0.181061015	0	0	0.008529508	0	0	0
TCGA-QK-A6VB-01	C2	0	0	0.173791961	0.00269339	0	0	0	0.080250693	0	0	0.001607101	0.02022678	0	0.57409727	0	0.062147031	0	0.068220654	0.01696512	0	0	0
TCGA-QK-A6VC-01	C2	0.002879724	0.007363915	0.012779646	0.107855897	0	0.095596045	0.02245118	0.131986272	0.082544459	0	0.043221638	0	0.012637438	0.052427363	0.191538813	0.08288299	0	0.107691724	0.046142896	0	0	0
TCGA-QK-A8Z7-01	C2	0.035427048	0	0.0339004	0	0	0.0572776	0	0.168081528	0.067711901	0	0.018545149	0.010915319	0	0.475473143	0.030157977	0.05458886	0	0	0.037119329	0	0.010801746	0
TCGA-QK-A8Z8-01	C2	0	0	0.146654491	0.028063927	0	0.032415948	0	0.229752844	0.025969156	0	0.098106758	0.001954275	0.005179481	0.13703604	0	0.069572433	0	0.174549705	0.04566211	0	0	0.005082831
TCGA-QK-A8Z9-01	C2	0.016838843	0	0	0.049642858	0	0.178650575	0.00101167	0.092276863	0.047963157	0	0.0367254	0	0	0.179203913	0.09129768	0.20951058	0.058736044	0.002937677	0.035204739	0	0	0
TCGA-QK-A8ZA-01	C2	0.025409162	0	0.049894938	0	0	0.225262493	0.020700268	0.080838225	0	0	0.0823923	0.021971777	0.012888259	0.14785331	0.041118838	0.097808884	0	0.166686652	0	0.027174893	0	0
TCGA-QK-A8ZB-01	C2	0	0.032322205	0.205043255	0	0	0.041892536	0	0.042898733	0.023577637	0	0.025393807	0	0	0.435385698	0.049602279	0.094222883	0	0.027001717	0.022659249	0	0	0
TCGA-QK-AA3J-01	C2	0	0.008554606	0.250673655	0.141843631	0	0	0.00615719	0.265671979	0.03757767	0	0.021152763	0.010175738	0.008731906	0.02320763	0.016792142	0.089799418	0	0.088495075	0.018711437	0.008605837	0	0.003849323
TCGA-QK-AA3K-01	C2	0.008936636	0	0	0.13399881	0	0.006500406	0.002459698	0.096373585	0.072381614	0	0.003708945	0	0	0.374370004	0.028227064	0.23028022	0	0.005306466	0	0.037456552	0	0
TCGA-T2-A6WX-01	C2	0.012247201	0	0.030981677	0.335969615	0	0	0.006108537	0.06740806	0.076577921	0	0.018102693	0.03520999	0.027445157	0.032179432	0.282851861	0.065210933	0.009706923	0	0	0	0	0
TCGA-T2-A6WZ-01	C2	0	0.020531239	0.314507092	0.082208405	0	0.133938196	0	0.076646449	0	0	0	0.038754023	0	0.161885556	0.043284137	0.10239085	0	0.005522157	0.020331896	0	0	0
TCGA-T3-A92M-01	C2	0	0.015768213	0.02271815	0.093961955	0	0.090736392	0.011047972	0.108387045	0.039480924	0	0.05990015	0	0	0.107201747	0.19046217	0.193466353	0.005224514	0.044056586	0.017587829	0	0	0
TCGA-UF-A718-01	C2	0.004754593	0	0.047609552	0.04569466	0	0.188623628	0	0.119048516	0.086486855	0	0.086947113	0	0.016312127	0.145543997	0.043924299	0.11453881	0	0.086618139	0	0.013897709	0	0
TCGA-UF-A71A-01	C2	0.004547588	0	0.02958905	0	0	0.30321131	0	0	0.006599441	0	0.020140232	0.012872111	0	0.426472266	0.020695692	0.151472008	0.000615185	0	0.023785118	0	0	0
TCGA-UF-A71A-06	C2	0	0	0.097238795	0	0.10625459	0.159752764	0	0	0	0	0.005506194	0.03559758	0	0.498035589	0	0.055658715	0	0.035988308	0	0.005034479	0.000932988	0
TCGA-UF-A71B-01	C2	0	0	0.127599258	0.014462011	0	0.003605803	0	0.09280591	0.026080698	0	0.085792077	0	0.005744136	0.405835699	0.007388148	0.163140931	0	0.014153754	0	0.046022837	0	0.007368738
TCGA-UF-A71D-01	C2	0.050360056	0	0.164414724	0.134014689	0	0.037436051	0.000799345	0.117333674	0.080611311	0	0.03708478	0	0.028427812	0.117631599	0	0.079855699	0	0.098058618	0	0.044033592	0	0.009938051
TCGA-UF-A7J9-01	C2	0.030281023	0	0.0534433	0	0	0.075641155	0	0.053846522	0.015666436	0	0.01789836	0	0	0.490721695	0.043251108	0.199321001	0	0.002024975	0.01550991	0	0	0.002394515
TCGA-UF-A7JA-01	C2	0.06083459	0	0.091974575	0	0	0.024139116	0	0.197285305	0	0	0.027443271	0.027038502	0	0.471932146	0.035831821	0.052688365	0	0.008044096	0	0	0.002788212	0
TCGA-UF-A7JC-01	C2	0	0	0.03639224	0	0.042586969	0.004300977	0	0.036996947	0.000923721	0	0.086717585	0	0	0.525320768	0.040189794	0.106100334	0	0.104287784	0	0.016182882	0	0
TCGA-UF-A7JD-01	C2	0.058271345	0	0.021744829	0	0	0.009450977	0	0.112822051	0.00828209	0	0.067891474	0	0	0.515770546	0.001498942	0.044056774	0	0	0	0.156656396	0.002274651	0.001279925
TCGA-UF-A7JF-01	C2	0	0.023514177	0.010331464	0.02411814	0	0.161434561	0	0.034792912	0.023989584	0	0	0.056430872	0	0.305470907	0.009287793	0.245414078	0.078484898	0.005863651	0.01915424	0	0	0.001712722
TCGA-UF-A7JH-01	C2	0	0.005830863	0	0.050221815	0	0.157710398	0.008312811	0.121256952	0	0	0.058896504	0	0	0.219316458	0.087811021	0.273640352	0	0.014372709	0	0.002630116	0	0
TCGA-UF-A7JJ-01	C2	0	0.002941772	0.066255873	0.092895027	0	0.103953378	0.009353118	0.069266506	0.054170387	0	0.030635694	0	0	0.272840965	0.047649486	0.202063487	0	0.042443808	0.005530499	0	0	0
TCGA-UF-A7JO-01	C2	0.018541078	0	0	0.042774427	0	0	0.048500006	0.084482253	0.022827408	4.42E-05	0.038138599	0	0	0.307005513	0.23875587	0.167885402	0	0.022508015	0.008537184	0	0	0
TCGA-UF-A7JT-01	C2	0.02358557	0	0.040202204	0.158425372	0	0.057653676	0.023894673	0.084282743	0.024797152	0	0.090868303	0.008155522	0	0.078072331	0.226284351	0.17744548	0.006311356	0	0	0	0	2.13E-05
TCGA-UF-A7JV-01	C2	0	0	0	0.026719497	0	0.05030369	0	0.044811912	0.043064869	0	0.040594348	0	0	0.432175996	0.023020372	0.194368443	0	0	0	0.140163569	0.004777304	0
TCGA-UP-A6WW-01	C2	0	0.008622753	0.019858656	0.061474693	0	0.112866444	0	0.068024744	0.057226476	0	0.021457373	0.007739212	0	0.378320512	0.093010242	0.132671522	0	0.012739754	0.02598762	0	0	0
TCGA-WA-A7GZ-01	C2	0	0	0	0	0.001291217	0.220448075	0	0.013229407	0	0	0.005104908	0.036031253	7.47E-05	0.534230468	0	0.024516322	0	0.125925275	0.039148395	0	0	0
TCGA-WA-A7H4-01	C2	0	0.015866845	0	0	0	0.063650577	0	0.095225418	0.066129601	0	0	0.063523703	0.000857715	0.378020298	0	0.14959382	0	0.100283141	0.066848882	0	0	0
