# Supplementary material for: Cuproptosis-related gene subtypes predict prognosis in patients with head and neck squamous cell carcinoma
Source: J Otolaryngol Head Neck Surg. 2023 Sep 12;52:58. doi: 10.1186/s40463-023-00655-4 (PMC10496405; doi:10.1186/s40463-023-00655-4)
Supplement: Supplementary file 1 — Additional file 1. The original data of this study. [file 40463_2023_655_MOESM1_ESM.zip › Appendix/Appendix 6.txt]

	Cluster	StromalScore	ImmuneScore	ESTIMATEScore	TumorPurity
TCGA-BA-4077-01	C1	-608.5433807	1034.515564	425.9721838	0.785362409
TCGA-BA-4078-01	C1	322.6790946	38.22087926	360.8999739	0.79123943
TCGA-BA-5151-01	C1	-31.17590407	624.8239942	593.6480901	0.769889811
TCGA-BA-5152-01	C1	-300.5020887	1185.728389	885.2263005	0.74187893
TCGA-BA-5153-01	C1	-643.2013879	1103.406541	460.2051534	0.782241847
TCGA-BA-5556-01	C1	-193.68914	1628.531222	1434.842082	0.685427721
TCGA-BA-5559-01	C1	357.2787198	1893.749213	2251.027932	0.593486889
TCGA-BA-6869-01	C1	-1422.366792	-117.7098558	-1540.076648	0.929064017
TCGA-BA-6870-01	C1	-722.5388545	599.5475881	-122.9912663	0.832642845
TCGA-BA-7269-01	C1	-105.5928456	-90.30413218	-195.8969778	0.838521771
TCGA-BA-A6D8-01	C1	-330.0800701	-40.09335537	-370.1734254	0.852184576
TCGA-BA-A6DA-01	C1	-940.6078433	346.8369191	-593.7709241	0.868896099
TCGA-BA-A6DB-01	C1	180.4494243	1534.704094	1715.153519	0.654895614
TCGA-BA-A6DD-01	C1	-183.022519	825.4713702	642.4488512	0.76529859
TCGA-BA-A6DG-01	C1	964.9064568	752.5527489	1717.459206	0.654639805
TCGA-BB-4225-01	C1	-898.3622711	1160.286066	261.923795	0.800039918
TCGA-BB-4227-01	C1	-1375.592216	-462.9836399	-1838.575856	0.944375588
TCGA-BB-4228-01	C1	-447.8393513	96.28034237	-351.5590089	0.850751702
TCGA-BB-7861-01	C1	-308.1251203	2650.832101	2342.70698	0.582602356
TCGA-BB-7863-01	C1	-813.9268198	-360.4186385	-1174.345458	0.907875917
TCGA-BB-7864-01	C1	-1488.567632	-1185.11177	-2673.679402	0.977502052
TCGA-BB-7866-01	C1	-575.2984336	886.8066417	311.508208	0.795652102
TCGA-BB-7872-01	C1	-428.0980525	533.4806003	105.3825478	0.81361334
TCGA-BB-A6UM-01	C1	-1571.919791	568.2593157	-1003.660476	0.897088225
TCGA-CN-4729-01	C1	-242.8039566	171.4918022	-71.31215444	0.828417781
TCGA-CN-4733-01	C1	1182.209251	2370.099722	3552.308973	0.429890391
TCGA-CN-4734-01	C1	65.03681529	1187.592515	1252.62933	0.704655614
TCGA-CN-4736-01	C1	628.2712195	1485.784564	2114.055783	0.609547969
TCGA-CN-4738-01	C1	-466.6169855	894.5199318	427.9029462	0.785186934
TCGA-CN-4739-01	C1	-604.1925161	655.6755048	51.4829887	0.818187816
TCGA-CN-4740-01	C1	1548.458913	1406.343541	2954.802454	0.507325507
TCGA-CN-4741-01	C1	-929.0993628	-68.2470013	-997.3463641	0.896678315
TCGA-CN-4742-01	C1	546.2394566	443.3447683	989.5842249	0.731520695
TCGA-CN-5360-01	C1	313.8353058	1385.011987	1698.847293	0.6567026
TCGA-CN-5365-01	C1	-789.0476763	656.9733018	-132.0743745	0.833380497
TCGA-CN-5367-01	C1	-355.2443516	234.8304531	-120.4138984	0.832433263
TCGA-CN-5369-01	C1	394.0347131	1486.912711	1880.947424	0.636311845
TCGA-CN-5373-01	C1	572.3818508	1131.154631	1703.536482	0.656183349
TCGA-CN-6011-01	C1	-713.4853283	257.767864	-455.7174643	0.858687494
TCGA-CN-6012-01	C1	-328.9049533	651.9231885	323.0182352	0.794627523
TCGA-CN-6013-01	C1	-42.08003075	1781.106063	1739.026033	0.652243401
TCGA-CN-6016-01	C1	1189.694076	907.0132511	2096.707327	0.611564768
TCGA-CN-6017-01	C1	1174.434864	2241.448589	3415.883453	0.447883798
TCGA-CN-6019-01	C1	1560.413396	1463.712126	3024.125522	0.498530331
TCGA-CN-6020-01	C1	242.6993764	517.4739219	760.1732982	0.754061794
TCGA-CN-6021-01	C1	-730.124626	-11.36401254	-741.4886386	0.879424093
TCGA-CN-6022-01	C1	478.5382261	817.3231872	1295.861413	0.700138677
TCGA-CN-6023-01	C1	-675.6375217	934.9149759	259.2774542	0.800272908
TCGA-CN-6988-01	C1	-1526.095093	-919.9177091	-2446.012802	0.969908675
TCGA-CN-6994-01	C1	-40.39237917	161.7503781	121.357999	0.8122477
TCGA-CN-6995-01	C1	-551.3438885	1091.460612	540.1167236	0.774880647
TCGA-CN-6996-01	C1	299.2311935	1397.902538	1697.133732	0.656892271
TCGA-CN-A49C-01	C1	-1695.371493	-0.615569562	-1695.987063	0.937285891
TCGA-CN-A63U-01	C1	-1666.106315	-816.5557213	-2482.662036	0.97120442
TCGA-CN-A642-01	C1	-493.5671986	702.8641739	209.2969753	0.804650593
TCGA-CN-A6UY-01	C1	-1318.490607	1236.040324	-82.45028356	0.829332425
TCGA-CN-A6V1-01	C1	-458.6192172	2994.15361	2535.534392	0.559367107
TCGA-CN-A6V6-01	C1	-646.2391979	1329.003353	682.7641555	0.761476057
TCGA-CN-A6V7-01	C1	-2145.902091	-193.9497911	-2339.851882	0.965997043
TCGA-CQ-5323-01	C1	-809.5704828	224.9758531	-584.5946297	0.868228567
TCGA-CQ-5324-01	C1	-324.7597245	327.0636008	2.303876292	0.822316988
TCGA-CQ-5333-01	C1	63.71361055	2004.414402	2068.128013	0.614878525
TCGA-CQ-5334-01	C1	633.1378922	1331.611258	1964.74915	0.626774464
TCGA-CQ-6218-01	C1	-175.9247075	492.2503361	316.3256286	0.79522355
TCGA-CQ-6220-01	C1	-867.3739885	233.0736022	-634.3003863	0.871825554
TCGA-CQ-6221-01	C1	1066.951239	332.9855464	1399.936786	0.689149476
TCGA-CQ-6222-01	C1	-23.23099596	1566.941636	1543.71064	0.67370454
TCGA-CQ-6223-01	C1	-972.5565396	430.9696168	-541.5869228	0.865078984
TCGA-CQ-6224-01	C1	1020.586294	817.097505	1837.683799	0.641198035
TCGA-CQ-7063-01	C1	-433.4065101	1409.122429	975.7159186	0.732907162
TCGA-CQ-7065-01	C1	-1189.716699	-876.3718536	-2066.088553	0.954829941
TCGA-CQ-7068-01	C1	-743.1038284	1448.868133	705.7643044	0.759283321
TCGA-CQ-7071-01	C1	-119.8317727	600.1074924	480.2757197	0.780403092
TCGA-CQ-A4C6-01	C1	-262.4085234	510.8799561	248.4714328	0.801223042
TCGA-CQ-A4C9-01	C1	-366.2595224	-184.3075433	-550.5670657	0.865739479
TCGA-CQ-A4CB-01	C1	352.7094864	509.3967111	862.1061975	0.744150287
TCGA-CR-5243-01	C1	-57.90891972	594.7818421	536.8729224	0.775181539
TCGA-CR-5249-01	C1	-552.7389009	1452.945952	900.2070516	0.740402634
TCGA-CR-5250-01	C1	-503.5300877	609.4050226	105.8749349	0.813571316
TCGA-CR-6467-01	C1	-823.1654419	1485.280317	662.1148751	0.763437278
TCGA-CR-6470-01	C1	223.7802397	1714.335024	1938.115264	0.629815987
TCGA-CR-6471-01	C1	167.959812	1071.44755	1239.407362	0.706031402
TCGA-CR-6472-01	C1	-614.4504468	-420.2568617	-1034.707308	0.899092559
TCGA-CR-6473-01	C1	-1152.400418	-306.4883083	-1458.888726	0.924589657
TCGA-CR-6477-01	C1	515.6517386	1038.802494	1554.454233	0.672538273
TCGA-CR-6478-01	C1	279.8429785	1909.393393	2189.236372	0.600762537
TCGA-CR-6480-01	C1	-1537.786688	174.097472	-1363.689216	0.919175888
TCGA-CR-6481-01	C1	227.9811976	2483.949929	2711.931127	0.537718781
TCGA-CR-6482-01	C1	263.001266	1944.280608	2207.281874	0.598642852
TCGA-CR-6484-01	C1	809.4804487	1734.493053	2543.973501	0.558339843
TCGA-CR-6491-01	C1	-805.5974823	-121.6228276	-927.2203099	0.892074051
TCGA-CR-6492-01	C1	-639.4699139	431.2328322	-208.2370818	0.839507361
TCGA-CR-7365-01	C1	-0.139187134	-119.5127444	-119.6519315	0.83237128
TCGA-CR-7368-01	C1	-643.3083025	500.9330321	-142.3752704	0.834215255
TCGA-CR-7371-01	C1	40.03018394	775.0986589	815.1288428	0.74873899
TCGA-CR-7373-01	C1	-424.7790347	1220.398749	795.6197139	0.750634173
TCGA-CR-7374-01	C1	-712.5035736	126.474213	-586.0293606	0.86833304
TCGA-CR-7376-01	C1	1957.38703	2269.739411	4227.126441	0.338494038
TCGA-CR-7380-01	C1	386.9853431	441.8515017	828.8368448	0.747403675
TCGA-CR-7385-01	C1	-936.5176185	1298.672243	362.1546242	0.791126797
TCGA-CR-7386-01	C1	1464.206739	1465.644307	2929.851046	0.510478339
TCGA-CR-7388-01	C1	195.7306293	1043.424313	1239.154943	0.706057641
TCGA-CR-7391-01	C1	754.6436841	1395.696865	2150.340549	0.605317016
TCGA-CR-7393-01	C1	1149.212761	1805.556724	2954.769485	0.507329677
TCGA-CR-7394-01	C1	733.2338959	1899.801192	2633.035088	0.547446745
TCGA-CR-7395-01	C1	360.2598211	1548.220569	1908.48039	0.633188899
TCGA-CR-7397-01	C1	1139.787555	598.0356184	1737.823174	0.652377229
TCGA-CR-7398-01	C1	-116.168926	-177.0251418	-293.1940679	0.84621784
TCGA-CR-7402-01	C1	-762.950446	128.0836698	-634.8667762	0.871866274
TCGA-CR-7404-01	C1	-397.742116	1050.111463	652.3693471	0.76436045
TCGA-CV-5430-01	C1	-347.8032357	714.2808801	366.4776443	0.790738502
TCGA-CV-5439-01	C1	-1213.852621	360.5812559	-853.2713655	0.887116403
TCGA-CV-5440-01	C1	-1117.241005	-520.3744959	-1637.615501	0.934264953
TCGA-CV-5442-01	C1	-1888.876759	-693.5176396	-2582.394398	0.974588065
TCGA-CV-5443-01	C1	-180.5030188	1362.064043	1181.561024	0.71201916
TCGA-CV-5444-01	C1	1217.093872	1164.216288	2381.310161	0.577987539
TCGA-CV-5966-01	C1	-299.9388867	1008.299965	708.3610788	0.759035212
TCGA-CV-5970-01	C1	61.52187266	237.0830453	298.604918	0.796798005
TCGA-CV-5973-01	C1	-1315.1009	-45.0640043	-1360.164904	0.918972017
TCGA-CV-6436-01	C1	-651.9181964	1262.578527	610.6603303	0.768293757
TCGA-CV-6441-01	C1	-1937.641545	-513.7326036	-2451.374149	0.970099981
TCGA-CV-6936-01	C1	-703.1109266	300.3648255	-402.7461012	0.854676595
TCGA-CV-6939-01	C1	-277.3040907	713.2129093	435.9088185	0.784458658
TCGA-CV-6940-01	C1	-670.8362515	-325.2919725	-996.128224	0.896599145
TCGA-CV-6943-01	C1	1188.639098	2111.941382	3300.58048	0.462951554
TCGA-CV-6952-01	C1	-650.5343105	473.4458429	-177.0884675	0.837014267
TCGA-CV-6953-01	C1	-918.5666714	383.5789233	-534.9877481	0.864592652
TCGA-CV-6955-01	C1	-1133.585977	904.9393241	-228.6466528	0.841131402
TCGA-CV-6959-01	C1	-101.8438269	629.453096	527.609269	0.776039858
TCGA-CV-6962-01	C1	-1295.124877	-1117.080389	-2412.205266	0.968688509
TCGA-CV-7089-01	C1	-1034.89488	198.5693428	-836.3255372	0.885965587
TCGA-CV-7090-01	C1	527.5516201	1127.684439	1655.236059	0.661516892
TCGA-CV-7100-01	C1	-344.2211841	612.8035806	268.5823965	0.799453144
TCGA-CV-7104-01	C1	173.0737325	856.5744242	1029.648157	0.727498344
TCGA-CV-7180-01	C1	-1578.106379	-250.6284378	-1828.734817	0.943899536
TCGA-CV-7183-01	C1	-556.6689556	-577.6409876	-1134.309943	0.905396492
TCGA-CV-7235-01	C1	756.2828816	922.7836209	1679.066503	0.65888957
TCGA-CV-7243-01	C1	-13.44263333	-457.1709332	-470.6135665	0.859806059
TCGA-CV-7255-01	C1	-1325.532097	-646.4373014	-1971.969399	0.950633604
TCGA-CV-7263-01	C1	297.8493773	578.8090639	876.6584413	0.742721649
TCGA-CV-7406-01	C1	-274.9220104	-636.8899808	-911.8119912	0.891049704
TCGA-CV-7410-01	C1	378.5666061	2298.971276	2677.537882	0.541968448
TCGA-CV-7411-01	C1	-146.696682	38.10939309	-108.5872889	0.831470043
TCGA-CV-7413-01	C1	276.6051827	630.45651	907.0616926	0.73972594
TCGA-CV-7425-01	C1	-511.9935066	570.9663399	58.97283332	0.817555207
TCGA-CV-7427-01	C1	-495.3321407	1344.832845	849.5007043	0.745385062
TCGA-CV-7432-01	C1	-1056.612063	-191.635102	-1248.247165	0.912370278
TCGA-CV-7434-01	C1	-638.135535	295.4692108	-342.6663242	0.850064931
TCGA-CV-A45O-01	C1	-715.4088824	651.6606536	-63.74822875	0.827795382
TCGA-CV-A45P-01	C1	-1169.00896	-224.8314322	-1393.840392	0.920909986
TCGA-CV-A45Q-01	C1	-1148.468592	252.3511688	-896.1174235	0.890001641
TCGA-CV-A45R-01	C1	-44.51002751	496.7278784	452.2178509	0.782971712
TCGA-CV-A45V-01	C1	-168.0273603	530.4745336	362.4471733	0.79110053
TCGA-CV-A45W-01	C1	-147.8767297	1105.903621	958.0268915	0.734671193
TCGA-CV-A45X-01	C1	-1294.265874	-105.0301333	-1399.296007	0.921221831
TCGA-CV-A6JE-01	C1	-97.49448328	900.2657317	802.7712484	0.749940163
TCGA-CV-A6JN-01	C1	-947.583801	676.2035943	-271.3802067	0.844507349
TCGA-CV-A6JT-01	C1	63.24339113	660.2862363	723.5296275	0.757583726
TCGA-CV-A6JZ-01	C1	323.4343544	1704.583728	2028.018082	0.619510988
TCGA-CV-A6K2-01	C1	-622.9664987	423.5533219	-199.4131768	0.838802886
TCGA-CX-7085-01	C1	1385.733788	1967.334738	3353.068526	0.456108618
TCGA-CX-A4AQ-01	C1	-372.7999859	1575.947657	1203.147671	0.709790676
TCGA-D6-6516-01	C1	-477.4354393	641.1150196	163.6795803	0.808608327
TCGA-D6-6824-01	C1	690.749094	1200.355151	1891.104245	0.635161008
TCGA-D6-6825-01	C1	345.932685	1488.346229	1834.278914	0.641581487
TCGA-D6-8569-01	C1	-460.7969074	350.9826992	-109.8142082	0.831570086
TCGA-D6-A6EK-01	C1	-685.2502193	1323.846878	638.5966591	0.765662439
TCGA-D6-A6EM-01	C1	-429.1791263	1466.36016	1037.181034	0.726739241
TCGA-D6-A6EN-01	C1	-802.3978143	1817.902629	1015.504815	0.728921192
TCGA-D6-A6EP-01	C1	61.8893662	-539.9042593	-478.0148931	0.860360305
TCGA-D6-A6EQ-01	C1	-58.73673904	803.4439427	744.7072037	0.755550953
TCGA-D6-A6ES-01	C1	-1120.562625	444.7772621	-675.785363	0.874792115
TCGA-DQ-5624-01	C1	-87.62448018	270.7013174	183.0768372	0.806929854
TCGA-DQ-5625-01	C1	-120.625425	1383.107401	1262.481976	0.703628688
TCGA-DQ-5630-01	C1	582.9341424	1388.007185	1970.941327	0.626065959
TCGA-DQ-7590-01	C1	280.6174341	2350.403523	2631.020957	0.547694134
TCGA-DQ-7591-01	C1	-1201.893928	1089.647722	-112.246206	0.831768312
TCGA-DQ-7592-01	C1	-179.6537527	329.1596701	149.5059174	0.80983065
TCGA-DQ-7593-01	C1	-510.0896785	2057.019763	1546.930084	0.67335523
TCGA-DQ-7594-01	C1	-636.6428581	892.4211093	255.7782512	0.800580801
TCGA-DQ-7595-01	C1	-1310.493258	-307.4520039	-1617.945262	0.933231486
TCGA-DQ-7596-01	C1	-1405.809867	702.4298795	-703.3799876	0.876747428
TCGA-F7-8489-01	C1	-335.2173154	1110.084936	774.8676201	0.752643344
TCGA-F7-A50G-01	C1	-390.0542357	880.1213519	490.0671162	0.779503599
TCGA-F7-A61S-01	C1	-1022.29808	862.475623	-159.8224571	0.835624777
TCGA-F7-A622-01	C1	-1278.56247	-305.3490923	-1583.911563	0.931424995
TCGA-H7-7774-01	C1	-1065.221324	457.8040353	-607.4172891	0.869885893
TCGA-H7-A76A-01	C1	606.8874461	2397.281474	3004.16892	0.501067602
TCGA-HD-7229-01	C1	-1102.164848	530.793795	-571.3710533	0.867263843
TCGA-HD-7754-01	C1	217.31369	-23.54714186	193.7665481	0.806002062
TCGA-HD-7831-01	C1	1207.929563	148.1925017	1356.122065	0.693795574
TCGA-HD-7832-01	C1	-750.1593945	348.3698196	-401.7895749	0.854603692
TCGA-HD-8224-01	C1	-6.359504515	-73.2568032	-79.61630771	0.829099914
TCGA-HD-8314-01	C1	-87.02858248	654.358817	567.3302345	0.772349437
TCGA-HD-A633-01	C1	-890.7163925	-179.926629	-1070.643022	0.901389192
TCGA-HD-A6I0-01	C1	-579.5066669	795.0647457	215.5580789	0.804104564
TCGA-IQ-7630-01	C1	-477.0495672	347.4680037	-129.5815635	0.8331782
TCGA-IQ-A61E-01	C1	-639.0246044	465.4668348	-173.5577695	0.836730569
TCGA-IQ-A61J-01	C1	133.6320084	494.7910284	628.4230369	0.766622184
TCGA-KU-A66S-01	C1	-1027.385206	-589.5825768	-1616.967783	0.933179926
TCGA-KU-A6H7-01	C1	-920.6890032	1273.185943	352.4969394	0.791993102
TCGA-KU-A6H7-06	C1	-1317.448731	1159.857516	-157.5912147	0.835444825
TCGA-MT-A51W-01	C1	-944.1607533	197.656338	-746.5044152	0.879774342
TCGA-MT-A67A-01	C1	-1183.237067	116.8681508	-1066.368916	0.901117349
TCGA-MT-A67F-01	C1	16.44252075	2306.819093	2323.261613	0.584919877
TCGA-MT-A7BN-01	C1	35.60901201	1067.805883	1103.414895	0.720026578
TCGA-MZ-A6I9-01	C1	-1428.830366	-240.8912257	-1669.721592	0.935935061
TCGA-P3-A5Q5-01	C1	-446.8838361	2331.001996	1884.11816	0.635952731
TCGA-P3-A5QE-01	C1	-1448.799627	1233.799952	-214.9996749	0.840046313
TCGA-P3-A5QF-01	C1	-1219.355397	5.208486363	-1214.146911	0.910309767
TCGA-P3-A6SW-01	C1	-681.9281396	832.6070196	150.67888	0.809729627
TCGA-P3-A6T4-01	C1	-1125.10797	-279.48184	-1404.58981	0.921523862
TCGA-P3-A6T5-01	C1	-381.3049335	106.2770404	-275.0278931	0.844793979
TCGA-P3-A6T6-01	C1	-1671.853382	-622.142194	-2293.995576	0.964234806
TCGA-QK-A652-01	C1	-329.9941866	634.3012084	304.3070218	0.79629197
TCGA-QK-A6IF-01	C1	-691.9647542	1726.738407	1034.773653	0.726981934
TCGA-QK-A6IH-01	C1	-610.681201	2.957015331	-607.7241857	0.869908112
TCGA-QK-A6II-01	C1	-1330.362499	349.1305714	-981.2319272	0.89562868
TCGA-QK-A6IJ-01	C1	-1095.823895	835.8998733	-259.9240213	0.843605566
TCGA-QK-A6V9-01	C1	-1713.414791	704.4727727	-1008.942019	0.897430509
TCGA-RS-A6TO-01	C1	-319.7003873	504.5204789	184.8200916	0.806778688
TCGA-RS-A6TP-01	C1	-1869.578925	21.61975173	-1847.959173	0.944827664
TCGA-T2-A6X0-01	C1	-746.8874771	364.1177754	-382.7697017	0.853150585
TCGA-T2-A6X2-01	C1	-239.6412812	626.1563812	386.5151	0.788934576
TCGA-T3-A92N-01	C1	-886.4281362	283.2429014	-603.1852348	0.869579308
TCGA-TN-A7HI-01	C1	-536.7963833	918.3143488	381.5179655	0.789385096
TCGA-TN-A7HJ-01	C1	-1223.800043	-195.5312914	-1419.331334	0.922361987
TCGA-TN-A7HL-01	C1	-701.6345245	2293.165073	1591.530548	0.668500637
TCGA-UF-A719-01	C1	-1495.196547	-200.6556226	-1695.85217	0.937278989
TCGA-UF-A71E-01	C1	-1157.949464	-786.2113929	-1944.160857	0.949358988
TCGA-UF-A7JK-01	C1	-1143.131633	-910.3436584	-2053.475292	0.954278132
TCGA-UF-A7JS-01	C1	-438.2686695	1150.852875	712.5842054	0.758631477
TCGA-4P-AA8J-01	C2	463.6536747	728.2458064	1191.899481	0.710952766
TCGA-BA-4074-01	C2	37.19065393	206.0543459	243.2449998	0.801681861
TCGA-BA-4075-01	C2	-730.065029	298.0537021	-432.0113269	0.85689891
TCGA-BA-4076-01	C2	-1271.686336	-456.9214441	-1728.607781	0.938944172
TCGA-BA-5149-01	C2	-530.7093416	83.53513035	-447.1742113	0.858044119
TCGA-BA-5555-01	C2	-676.2162788	104.2829114	-571.9333674	0.867304933
TCGA-BA-5557-01	C2	946.5056234	1845.32068	2791.826304	0.527794134
TCGA-BA-5558-01	C2	-104.2562725	982.0047777	877.7485052	0.742614497
TCGA-BA-6868-01	C2	-1008.67087	-481.1621916	-1489.833061	0.926310557
TCGA-BA-6871-01	C2	601.5378117	475.8815388	1077.41935	0.722669321
TCGA-BA-6872-01	C2	-315.5020437	81.06272363	-234.43932	0.841590964
TCGA-BA-6873-01	C2	-522.7524592	358.2946056	-164.4578536	0.83599834
TCGA-BA-A4IF-01	C2	-1300.195574	-707.1165656	-2007.312139	0.952230691
TCGA-BA-A4IG-01	C2	-1504.350993	123.9376119	-1380.413381	0.920139978
TCGA-BA-A4IH-01	C2	-523.5760785	50.02934117	-473.5467373	0.86002583
TCGA-BA-A4II-01	C2	-489.7562971	209.9677464	-279.7885507	0.845167699
TCGA-BA-A6DE-01	C2	-1171.615707	-259.9140395	-1431.529747	0.923052259
TCGA-BA-A6DI-01	C2	-1282.620939	-273.7406886	-1556.361627	0.929945633
TCGA-BA-A6DJ-01	C2	-630.8585335	824.5525088	193.6939754	0.806008367
TCGA-BA-A6DL-01	C2	-1524.307571	-364.1856683	-1888.493239	0.946759934
TCGA-BA-A8YP-01	C2	144.330756	-412.4359926	-268.1052366	0.844249801
TCGA-BB-4217-01	C2	-486.9628063	1848.10534	1361.142533	0.693264658
TCGA-BB-4223-01	C2	-734.1709737	925.7539919	191.5830181	0.806191738
TCGA-BB-4224-01	C2	-1483.096006	-336.3824531	-1819.478459	0.943449969
TCGA-BB-7862-01	C2	-152.8163752	-159.9362407	-312.752616	0.847744109
TCGA-BB-7870-01	C2	-1811.351709	-540.8307417	-2352.18245	0.966463437
TCGA-BB-7871-01	C2	279.9388424	60.21768551	340.1565279	0.793097734
TCGA-BB-8596-01	C2	896.1129569	855.5061401	1751.619097	0.650841094
TCGA-BB-8601-01	C2	-1787.055283	-1305.080774	-3092.136057	0.988606475
TCGA-BB-A5HU-01	C2	101.5828465	75.44759867	177.0304451	0.80745376
TCGA-BB-A5HY-01	C2	-1155.737289	-418.2676639	-1574.004953	0.930894788
TCGA-BB-A5HZ-01	C2	-559.9825704	-472.1450256	-1032.127596	0.898926727
TCGA-BB-A6UO-01	C2	-36.09062004	156.8599116	120.7692915	0.812298104
TCGA-C9-A47Z-01	C2	-1107.093913	-198.9530548	-1306.046968	0.915810599
TCGA-C9-A480-01	C2	-1203.560897	114.5172844	-1089.043612	0.902555459
TCGA-CN-4722-01	C2	271.1946398	-43.04843322	228.1462066	0.803004703
TCGA-CN-4723-01	C2	-118.2154329	419.9661993	301.7507664	0.796518895
TCGA-CN-4725-01	C2	-828.3668238	-522.5767632	-1350.943587	0.918437427
TCGA-CN-4726-01	C2	269.7030935	538.5902153	808.2933087	0.749403717
TCGA-CN-4727-01	C2	-714.8967876	-615.6554025	-1330.55219	0.917249297
TCGA-CN-4728-01	C2	1646.425933	1560.648739	3207.074671	0.475073683
TCGA-CN-4730-01	C2	-1243.890827	-539.0229794	-1782.913807	0.941657059
TCGA-CN-4731-01	C2	-397.2569743	96.16520461	-301.0917697	0.846834985
TCGA-CN-4735-01	C2	-93.44673883	1042.405585	948.9588462	0.73557358
TCGA-CN-4737-01	C2	285.7454096	35.66293605	321.4083457	0.794770966
TCGA-CN-5355-01	C2	319.2259476	0.96706297	320.1930105	0.794879224
TCGA-CN-5356-01	C2	10.3374279	-61.74736852	-51.40994062	0.826777933
TCGA-CN-5358-01	C2	1708.542815	2086.102963	3794.645778	0.39750771
TCGA-CN-5359-01	C2	1200.714845	1575.867308	2776.582153	0.529693421
TCGA-CN-5361-01	C2	682.5427775	214.2355489	896.7783264	0.740740838
TCGA-CN-5363-01	C2	245.5495546	697.3478688	942.8974234	0.736176043
TCGA-CN-5364-01	C2	-280.1592213	384.4268204	104.2675991	0.813708483
TCGA-CN-5366-01	C2	109.7737335	378.7454056	488.5191391	0.779645912
TCGA-CN-5370-01	C2	1225.188306	1520.262469	2745.450775	0.533563868
TCGA-CN-5374-01	C2	-1023.391394	1133.909991	110.5185965	0.81317478
TCGA-CN-6010-01	C2	-483.260479	-147.7036702	-630.9641492	0.871585576
TCGA-CN-6018-01	C2	469.5036783	1012.392976	1481.896655	0.680382095
TCGA-CN-6024-01	C2	-526.7909609	-973.2070331	-1499.997994	0.926871688
TCGA-CN-6989-01	C2	983.5329227	1045.107078	2028.640001	0.619439324
TCGA-CN-6992-01	C2	-414.9626367	-337.7796278	-752.7422644	0.880209263
TCGA-CN-6997-01	C2	-550.9320854	-584.6735161	-1135.605601	0.905477223
TCGA-CN-6998-01	C2	-992.7753268	42.80117583	-949.974151	0.893578382
TCGA-CN-A497-01	C2	-503.259476	25.07657778	-478.1828982	0.860372874
TCGA-CN-A498-01	C2	-1071.376126	60.74156116	-1010.634565	0.897540085
TCGA-CN-A499-01	C2	-857.5657936	1104.121551	246.5557573	0.80139127
TCGA-CN-A49A-01	C2	-197.2170814	-917.201737	-1114.418818	0.904152989
TCGA-CN-A49B-01	C2	-323.3987619	1140.88172	817.4829579	0.748509888
TCGA-CN-A63T-01	C2	-333.2779762	755.7870747	422.5090985	0.785676988
TCGA-CN-A63V-01	C2	446.6859475	-50.99359716	395.6923504	0.78810609
TCGA-CN-A63W-01	C2	-1157.837223	-244.4877528	-1402.324976	0.921394713
TCGA-CN-A641-01	C2	-1300.188824	-378.0524876	-1678.241312	0.936374754
TCGA-CN-A6V3-01	C2	-1029.480938	509.783692	-519.6972463	0.86346269
TCGA-CQ-5325-01	C2	757.0099952	2060.852578	2817.862573	0.524544137
TCGA-CQ-5326-01	C2	-186.3787048	632.0409445	445.6622397	0.783569948
TCGA-CQ-5327-01	C2	-283.5458566	1273.27089	989.7250336	0.731506603
TCGA-CQ-5329-01	C2	343.5205758	846.9324947	1190.45307	0.711102059
TCGA-CQ-5330-01	C2	818.0566568	1343.995945	2162.052602	0.603947671
TCGA-CQ-5331-01	C2	-74.54821928	1469.575514	1395.027294	0.689671499
TCGA-CQ-5332-01	C2	40.52442886	-321.9816482	-281.4572194	0.845298595
TCGA-CQ-6219-01	C2	390.479478	1234.025804	1624.505282	0.664893027
TCGA-CQ-6225-01	C2	-2075.74241	-791.1813448	-2866.923755	0.983091142
TCGA-CQ-6227-01	C2	445.895086	139.0393751	584.9344611	0.770705447
TCGA-CQ-6228-01	C2	-517.4571171	-306.8528182	-824.3099353	0.885146268
TCGA-CQ-6229-01	C2	-369.7932344	310.5339831	-59.25925129	0.827425522
TCGA-CQ-7067-01	C2	-408.3494247	334.1435506	-74.20587406	0.828655621
TCGA-CQ-7069-01	C2	-368.5982877	-33.15679113	-401.7550789	0.854601063
TCGA-CQ-7072-01	C2	593.5335628	-159.1405082	434.3930546	0.784596627
TCGA-CQ-A4C7-01	C2	189.3556997	-17.74228382	171.6134158	0.807922592
TCGA-CQ-A4CD-01	C2	-659.5570956	705.5430973	45.98600171	0.818651474
TCGA-CQ-A4CE-01	C2	-984.1163305	241.7891019	-742.3272285	0.879482684
TCGA-CQ-A4CG-01	C2	-488.2208528	-389.7641786	-877.9850314	0.888784902
TCGA-CQ-A4CH-01	C2	-547.1464202	103.9243006	-443.2221197	0.857746038
TCGA-CQ-A4CI-01	C2	-459.7784065	-1042.841996	-1502.620402	0.927016117
TCGA-CR-5247-01	C2	204.1338235	-828.6129936	-624.4791702	0.871118509
TCGA-CR-5248-01	C2	-508.7271314	2377.720774	1868.993643	0.637664478
TCGA-CR-6474-01	C2	962.2366909	824.2827196	1786.519411	0.646943147
TCGA-CR-6487-01	C2	140.4049298	2239.134962	2379.539892	0.578199572
TCGA-CR-6488-01	C2	568.7805746	1068.662907	1637.443482	0.66347326
TCGA-CR-6493-01	C2	-1103.497784	-219.097335	-1322.595119	0.916783439
TCGA-CR-7364-01	C2	-583.3649222	100.2242162	-483.1407059	0.860743554
TCGA-CR-7367-01	C2	934.8375764	597.8068437	1532.64442	0.674904078
TCGA-CR-7369-01	C2	-294.2277999	178.8029263	-115.4248736	0.832027237
TCGA-CR-7370-01	C2	-274.6592215	-293.8170942	-568.4763156	0.867052222
TCGA-CR-7372-01	C2	169.0048536	-81.48957597	87.51527767	0.815135399
TCGA-CR-7377-01	C2	831.7971209	1491.66907	2323.466191	0.58489552
TCGA-CR-7379-01	C2	350.4460254	347.2096426	697.655668	0.760057353
TCGA-CR-7382-01	C2	1503.057708	1829.089001	3332.146709	0.458839491
TCGA-CR-7383-01	C2	543.9836764	1066.640099	1610.623775	0.666413641
TCGA-CR-7389-01	C2	303.4113162	493.392159	796.8034752	0.750519354
TCGA-CR-7390-01	C2	-280.9958942	-370.2821782	-651.2780724	0.87304353
TCGA-CR-7392-01	C2	992.1741389	1420.83045	2413.004589	0.574184747
TCGA-CR-7399-01	C2	-388.7864283	1350.99271	962.206282	0.734254852
TCGA-CR-7401-01	C2	291.3805545	213.9205775	505.301132	0.778100915
TCGA-CV-5431-01	C2	468.8729332	1459.502112	1928.375045	0.630925894
TCGA-CV-5432-01	C2	-918.3521241	-317.5763896	-1235.928514	0.911628557
TCGA-CV-5434-01	C2	703.3302441	739.7798185	1443.110063	0.684543513
TCGA-CV-5435-01	C2	-707.1729438	-804.8479579	-1512.020902	0.927532721
TCGA-CV-5436-01	C2	-645.3831227	-57.4100449	-702.7931676	0.876705997
TCGA-CV-5441-01	C2	-523.0289344	-21.71248444	-544.7414189	0.86531117
TCGA-CV-5971-01	C2	1309.95373	1206.895709	2516.849439	0.561638508
TCGA-CV-5976-01	C2	-569.9562654	-124.8943801	-694.8506455	0.876144586
TCGA-CV-5977-01	C2	-1072.165818	-161.6630469	-1233.828865	0.911501838
TCGA-CV-5978-01	C2	917.9725521	1092.43618	2010.408733	0.621537991
TCGA-CV-5979-01	C2	-981.1830209	-77.61295001	-1058.795971	0.900634821
TCGA-CV-6003-01	C2	-1217.123235	-251.3808541	-1468.504089	0.925126439
TCGA-CV-6433-01	C2	-1041.209293	1528.333813	487.1245195	0.779774092
TCGA-CV-6933-01	C2	-105.6409893	924.2157035	818.5747143	0.748403608
TCGA-CV-6934-01	C2	1639.362336	1222.59899	2861.961326	0.519022024
TCGA-CV-6935-01	C2	-201.0343756	-414.1087097	-615.1430853	0.87044471
TCGA-CV-6937-01	C2	-483.2021363	-127.3297839	-610.5319202	0.870111313
TCGA-CV-6938-01	C2	-336.5803602	1542.068666	1205.488305	0.709548613
TCGA-CV-6941-01	C2	289.8494537	51.53252506	341.3819788	0.792988156
TCGA-CV-6942-01	C2	672.5949675	1607.426011	2280.020979	0.590056236
TCGA-CV-6945-01	C2	-1029.06226	-478.0791888	-1507.141449	0.927264791
TCGA-CV-6948-01	C2	-882.9067841	137.159097	-745.7476872	0.879721531
TCGA-CV-6950-01	C2	-289.4019104	-36.00093736	-325.4028478	0.848727561
TCGA-CV-6951-01	C2	-988.5927723	-629.9554555	-1618.548228	0.933263281
TCGA-CV-6954-01	C2	-15.73816605	373.2361697	357.4980036	0.791544699
TCGA-CV-6956-01	C2	-1250.902038	-1003.298032	-2254.20007	0.962670072
TCGA-CV-6960-01	C2	-1326.125135	-502.1874667	-1828.312602	0.943879067
TCGA-CV-6961-01	C2	-171.5086925	134.8013033	-36.70738913	0.82556198
TCGA-CV-7091-01	C2	-152.0980762	180.1272121	28.02913591	0.820162378
TCGA-CV-7095-01	C2	-786.9622412	28.44125835	-758.5209828	0.880611513
TCGA-CV-7097-01	C2	387.9744195	780.124954	1168.099374	0.713405247
TCGA-CV-7099-01	C2	-795.1222279	826.4355652	31.31333729	0.819886468
TCGA-CV-7101-01	C2	-368.2336401	630.9049769	262.6713367	0.79997408
TCGA-CV-7102-01	C2	544.7044866	553.8381209	1098.542607	0.720522701
TCGA-CV-7103-01	C2	721.1605192	-463.8646429	257.2958764	0.800447292
TCGA-CV-7177-01	C2	528.9624851	-287.5022105	241.4602745	0.80183843
TCGA-CV-7178-01	C2	690.7640953	858.9577326	1549.721828	0.673052204
TCGA-CV-7236-01	C2	0.208921479	101.704952	101.9138735	0.813909264
TCGA-CV-7238-01	C2	-203.1289155	762.7016644	559.5727489	0.773072241
TCGA-CV-7242-01	C2	-1138.764769	734.1494544	-404.6153148	0.854819009
TCGA-CV-7245-01	C2	-611.0324234	-329.1440727	-940.1764961	0.892931848
TCGA-CV-7247-01	C2	-572.3399946	-708.7871185	-1281.127113	0.914335406
TCGA-CV-7248-01	C2	-245.1007059	452.2987229	207.198017	0.80483349
TCGA-CV-7250-01	C2	-1132.468987	-71.68492578	-1204.153913	0.909701616
TCGA-CV-7252-01	C2	-86.31112355	373.4026193	287.0914958	0.797818064
TCGA-CV-7253-01	C2	-1751.483997	-775.6371598	-2527.121157	0.972738552
TCGA-CV-7254-01	C2	1027.680068	1474.320106	2502.000175	0.563440618
TCGA-CV-7261-01	C2	-97.59499982	-156.6123295	-254.2073293	0.843154679
TCGA-CV-7407-01	C2	-866.0035896	885.8437323	19.84014274	0.820849514
TCGA-CV-7409-01	C2	-1033.704638	477.3569167	-556.3477214	0.866163853
TCGA-CV-7415-01	C2	55.40532857	627.474904	682.8802325	0.761465013
TCGA-CV-7416-01	C2	192.9877313	48.96423533	241.9519666	0.801795301
TCGA-CV-7418-01	C2	-1072.847685	9.354823773	-1063.492861	0.900934226
TCGA-CV-7422-01	C2	-289.5271094	194.9926336	-94.53447581	0.830322251
TCGA-CV-7423-01	C2	-724.9795735	-432.2253577	-1157.204931	0.906818227
TCGA-CV-7424-01	C2	360.1218865	99.3939065	459.515793	0.782304882
TCGA-CV-7428-01	C2	-288.6334259	752.81562	464.1821941	0.781878032
TCGA-CV-7429-01	C2	-115.9663367	291.7765704	175.8102338	0.807559411
TCGA-CV-7430-01	C2	-1466.7197	-627.335165	-2094.054865	0.956041743
TCGA-CV-7433-01	C2	1191.852862	1799.625968	2991.47883	0.502678778
TCGA-CV-7435-01	C2	1110.853115	657.6331517	1768.486267	0.64895936
TCGA-CV-7437-01	C2	-1104.114398	-525.6108412	-1629.725239	0.933851337
TCGA-CV-7438-01	C2	-133.9285293	448.1001666	314.1716372	0.795415216
TCGA-CV-7440-01	C2	-949.6871928	-68.84388775	-1018.531081	0.898050575
TCGA-CV-7446-01	C2	-612.5623995	-344.3144175	-956.876817	0.89403277
TCGA-CV-7568-01	C2	159.282933	-244.0204333	-84.7375003	0.829519973
TCGA-CV-A45T-01	C2	-134.7467624	1882.422925	1747.676163	0.651280401
TCGA-CV-A45U-01	C2	-1146.758175	-223.8359862	-1370.594161	0.919574606
TCGA-CV-A45Y-01	C2	519.9101072	1229.578614	1749.488721	0.65107848
TCGA-CV-A45Z-01	C2	-635.8565217	516.5307008	-119.3258209	0.832344749
TCGA-CV-A460-01	C2	112.9526301	1198.800767	1311.753398	0.698471167
TCGA-CV-A461-01	C2	-401.6241491	1434.51655	1032.8924	0.727171524
TCGA-CV-A464-01	C2	428.2288207	301.2001619	729.4289826	0.757018199
TCGA-CV-A465-01	C2	-1582.513979	-700.7761346	-2283.290114	0.963817107
TCGA-CV-A468-01	C2	636.2383452	1559.250351	2195.488696	0.600028594
TCGA-CV-A6JD-01	C2	-188.2136946	1192.260687	1004.046992	0.730071569
TCGA-CV-A6JM-01	C2	-809.3388757	151.8269336	-657.5119421	0.873489386
TCGA-CV-A6JO-01	C2	-666.5841981	992.1431733	325.5589752	0.79440105
TCGA-CV-A6JU-01	C2	-485.1151049	93.62673513	-391.4883698	0.853817512
TCGA-CV-A6JY-01	C2	-1298.286634	-438.8804998	-1737.167134	0.939375724
TCGA-CV-A6K0-01	C2	456.8873905	1253.973398	1710.860788	0.65537168
TCGA-CV-A6K1-01	C2	-734.5196452	361.6052627	-372.9143825	0.852395028
TCGA-CX-7086-01	C2	-1319.765723	-175.0759126	-1494.841635	0.926587301
TCGA-CX-7219-01	C2	438.1020245	838.6075426	1276.709567	0.702143173
TCGA-D6-6515-01	C2	1013.306202	1897.161786	2910.467988	0.512922837
TCGA-D6-6517-01	C2	-612.0288013	459.6411182	-152.3876831	0.835024807
TCGA-D6-6823-01	C2	-913.4682607	-300.0380259	-1213.506287	0.910270839
TCGA-D6-6826-01	C2	545.780784	1185.898679	1731.679463	0.653060452
TCGA-D6-6827-01	C2	-799.1281461	-371.7183493	-1170.846495	0.907660473
TCGA-D6-8568-01	C2	32.88038345	476.117158	508.9975414	0.777759979
TCGA-D6-A4Z9-01	C2	-629.464912	148.6574755	-480.8074365	0.86056916
TCGA-D6-A4ZB-01	C2	-834.3201495	-95.78666224	-930.1068117	0.892265438
TCGA-D6-A6EO-01	C2	-1047.226149	-603.7201763	-1650.946326	0.934960923
TCGA-D6-A74Q-01	C2	-788.7248004	217.5683522	-571.1564481	0.867248159
TCGA-DQ-5629-01	C2	-794.9462496	-774.3614163	-1569.307666	0.930642698
TCGA-DQ-5631-01	C2	-582.4129224	-466.6129653	-1049.025888	0.900010654
TCGA-DQ-7588-01	C2	-1817.010112	-879.2589776	-2696.26909	0.978196087
TCGA-DQ-7589-01	C2	-637.1811629	-889.7647155	-1526.945878	0.928349293
TCGA-F7-7848-01	C2	-212.7238976	552.8555542	340.1316566	0.793099957
TCGA-F7-8298-01	C2	-281.3517818	-35.49443803	-316.8462198	0.848062673
TCGA-F7-A50I-01	C2	-661.1721182	205.8924655	-455.2796528	0.858654556
TCGA-F7-A50J-01	C2	-628.6534755	348.3978586	-280.2556169	0.845204343
TCGA-F7-A61V-01	C2	-1240.646274	-319.9032538	-1560.549527	0.930171493
TCGA-F7-A620-01	C2	-507.4589135	1183.789749	676.3308358	0.76208783
TCGA-F7-A623-01	C2	-1021.664368	-27.62859091	-1049.292959	0.90002774
TCGA-F7-A624-01	C2	-627.3112916	2094.031438	1466.720146	0.682013019
TCGA-H7-8501-01	C2	56.83939335	1930.145736	1986.985129	0.624227832
TCGA-H7-8502-01	C2	-198.636322	84.11385098	-114.5224711	0.831953748
TCGA-H7-A6C4-01	C2	-477.2228429	422.0569373	-55.1659056	0.827087947
TCGA-HD-7753-01	C2	-146.908302	243.0610367	96.15273471	0.8144003
TCGA-HD-7917-01	C2	-984.8520915	-476.5980768	-1461.450168	0.924732831
TCGA-HD-8634-01	C2	-1048.90394	30.51955039	-1018.384389	0.898041103
TCGA-HD-8635-01	C2	-435.4717062	129.1603699	-306.3113363	0.847242229
TCGA-HD-A634-01	C2	-2013.08771	-1488.27691	-3501.36462	0.995859858
TCGA-HD-A6HZ-01	C2	194.4018032	1071.590819	1265.992623	0.703262424
TCGA-HL-7533-01	C2	-969.4915763	670.8317522	-298.6598241	0.846645068
TCGA-IQ-7631-01	C2	518.9215384	-541.5189472	-22.59740881	0.824391419
TCGA-IQ-7632-01	C2	-1308.697366	-328.281575	-1636.978941	0.934231631
TCGA-IQ-A61G-01	C2	-1851.82231	-323.1501244	-2174.972434	0.959457145
TCGA-IQ-A61H-01	C2	-381.5434565	-385.288252	-766.8317084	0.881188902
TCGA-IQ-A61O-01	C2	1406.993816	634.0938069	2041.087623	0.618003883
TCGA-IQ-A6SG-01	C2	-1181.073646	-597.0464783	-1778.120124	0.941419993
TCGA-IQ-A6SH-01	C2	-578.9920763	705.529821	126.5377447	0.811803957
TCGA-KU-A66T-01	C2	-1578.600669	-667.0321868	-2245.632856	0.962328915
TCGA-KU-A6H8-01	C2	-167.8866373	149.1877285	-18.69890886	0.824067376
TCGA-MT-A51X-01	C2	-522.8892571	-119.9157908	-642.8050479	0.872436354
TCGA-MT-A67D-01	C2	-92.90496713	597.5156924	504.6107253	0.778164569
TCGA-MZ-A5BI-01	C2	-458.4512844	1887.929394	1429.47811	0.686000824
TCGA-MZ-A7D7-01	C2	-1543.585579	-679.430749	-2223.016328	0.961420988
TCGA-P3-A5Q6-01	C2	49.03661044	-186.2377759	-137.2011654	0.833796197
TCGA-P3-A5QA-01	C2	-178.558072	-361.2293189	-539.7873909	0.864946446
TCGA-P3-A6SX-01	C2	-846.6148214	-808.1565081	-1654.771329	0.935159956
TCGA-P3-A6T0-01	C2	-907.4738231	-582.0376429	-1489.511466	0.92629277
TCGA-P3-A6T2-01	C2	-614.3891655	-125.1354706	-739.5246361	0.879286818
TCGA-P3-A6T3-01	C2	-1028.495559	-462.8611199	-1491.356679	0.926394796
TCGA-P3-A6T7-01	C2	-655.5786229	-25.66655429	-681.2451772	0.875180129
TCGA-P3-A6T8-01	C2	139.1636795	-416.4807263	-277.3170468	0.844973733
TCGA-QK-A64Z-01	C2	-667.0016457	-4.4232689	-671.4249146	0.874481826
TCGA-QK-A6IG-01	C2	-652.7572818	479.9461892	-172.8110926	0.836670544
TCGA-QK-A6VB-01	C2	-1150.148894	-736.8604452	-1887.009339	0.946689787
TCGA-QK-A6VC-01	C2	-432.9964704	991.2842217	558.2877512	0.773191874
TCGA-QK-A8Z7-01	C2	-993.0642466	-673.6895932	-1666.75384	0.935781554
TCGA-QK-A8Z8-01	C2	-1305.537602	-386.1915308	-1691.729133	0.937067852
TCGA-QK-A8Z9-01	C2	923.717367	558.9773276	1482.694695	0.680296242
TCGA-QK-A8ZA-01	C2	-1612.09179	-805.9288002	-2418.02059	0.968900093
TCGA-QK-A8ZB-01	C2	-333.7322892	-74.8417502	-408.5740394	0.85512041
TCGA-QK-AA3J-01	C2	-1639.468404	-193.8922189	-1833.360623	0.944123551
TCGA-QK-AA3K-01	C2	726.4574413	630.3298331	1356.787274	0.69372525
TCGA-T2-A6WX-01	C2	-733.4321052	1721.355447	987.9233418	0.7316869
TCGA-T2-A6WZ-01	C2	-802.656559	204.3737815	-598.2827775	0.869223737
TCGA-T3-A92M-01	C2	171.6010047	642.4418477	814.0428523	0.748844648
TCGA-UF-A718-01	C2	-192.5619591	197.1418685	4.579909412	0.822126832
TCGA-UF-A71A-01	C2	-184.5112588	-596.19703	-780.7082888	0.882150057
TCGA-UF-A71A-06	C2	-966.0693282	-1054.827801	-2020.897129	0.952837761
TCGA-UF-A71B-01	C2	-266.4042965	223.6135363	-42.79076015	0.826065563
TCGA-UF-A71D-01	C2	-1355.628825	-434.291262	-1789.920087	0.942002707
TCGA-UF-A7J9-01	C2	603.5288829	7.384203611	610.9130865	0.768270008
TCGA-UF-A7JA-01	C2	-576.0799157	-550.2549734	-1126.334889	0.904898854
TCGA-UF-A7JC-01	C2	-1189.356652	-616.6823091	-1806.038962	0.942794133
TCGA-UF-A7JD-01	C2	557.4032221	-247.4085158	309.9947063	0.79578666
TCGA-UF-A7JF-01	C2	-1215.367322	409.7014755	-805.665847	0.883869517
TCGA-UF-A7JH-01	C2	376.5431563	632.4318093	1008.974966	0.729577048
TCGA-UF-A7JJ-01	C2	871.6418926	1486.580735	2358.222628	0.580749778
TCGA-UF-A7JO-01	C2	-285.3896948	1678.877534	1393.487839	0.689835114
TCGA-UF-A7JT-01	C2	72.66357674	1708.144857	1780.808433	0.647582159
TCGA-UF-A7JV-01	C2	-178.7520129	1062.548884	883.7968716	0.742019608
TCGA-UP-A6WW-01	C2	-527.669634	518.9499539	-8.719680128	0.823236675
TCGA-WA-A7GZ-01	C2	-860.8837733	-513.2236688	-1374.107442	0.919777114
TCGA-WA-A7H4-01	C2	-128.6117497	-78.87640608	-207.4881558	0.839447623
