# Supplementary material for: Cuproptosis-related gene subtypes predict prognosis in patients with head and neck squamous cell carcinoma
Source: J Otolaryngol Head Neck Surg. 2023 Sep 12;52:58. doi: 10.1186/s40463-023-00655-4 (PMC10496405; doi:10.1186/s40463-023-00655-4)
Supplement: Supplementary file 1 — Additional file 1. The original data of this study. [file 40463_2023_655_MOESM1_ESM.zip › Appendix/Appendix 7.txt]

	Cluster	PD-1	PD-L1	CTLA-4	CD47	BTLA	TIM3	CD278	LAG3	MYD	TIGIT	OX40	4-1BB	B7-H4
TCGA-BA-4077-01	C1	6.3378	7.9337	5.7532	13.0009	3.5932	9.0469	5.9457	7.7	10.7474	7.2259	5.5753	7.258	8.3003
TCGA-BA-4078-01	C1	4.5064	7.5958	6.0314	11.0679	3.7459	8.0893	5.7625	6.3523	12.8506	6.3795	5.9063	6.5324	6.5564
TCGA-BA-5151-01	C1	4.5657	6.9006	6.1206	12.0273	3.6409	7.3556	6.6515	6.2925	11.862	6.4058	5.3301	5.2208	0.3412
TCGA-BA-5152-01	C1	6.1781	6.7483	7.9448	13.8354	5.1495	8.8321	8.2954	8.7904	11.5496	7.7375	7.0642	6.1352	2.4695
TCGA-BA-5153-01	C1	7.4052	5.656	7.2797	12.4692	5.1441	8.1587	6.8384	8.4464	9.1102	8.5731	6.4374	7.7805	2.1026
TCGA-BA-5556-01	C1	7.5616	8.5656	7.4182	11.8523	5.602	8.5238	7.2903	9.0098	11.6471	8.0834	6.7766	6.2004	3.8907
TCGA-BA-5559-01	C1	8.6976	8.1923	8.1782	12.0154	6.0388	9.6248	7.7177	9.9475	10.6508	9.2493	7.607	8.5509	2.7344
TCGA-BA-6869-01	C1	5.5475	5.3593	5.8531	11.3702	2.4582	6.5256	4.8475	6.6065	9.0823	6.0168	8.3875	3.9738	10.8949
TCGA-BA-6870-01	C1	5.4838	4.6973	6.7455	13.3095	4.6093	6.8785	6.2737	6.1229	11.4711	6.4862	7.4781	4.1294	3.4052
TCGA-BA-7269-01	C1	4.8303	2.6982	5.5365	12.6089	1.5832	7.2734	4.2828	5.7655	11.1553	5.6267	7.5972	3.457	8.1188
TCGA-BA-A6D8-01	C1	3.9433	3.308	5.8712	10.2999	3.8088	7.2053	4.8956	6.5034	10.1286	3.4045	7.818	3.308	7.2898
TCGA-BA-A6DA-01	C1	5.5083	4.8694	5.4012	11.3977	2.6846	6.899	3.4292	6.8181	11.0634	5.4012	6.6567	3.8104	2.6846
TCGA-BA-A6DB-01	C1	7.1116	5.4106	7.5089	11.9136	5.875	8.4911	7.6564	8.2224	10.7589	8.1064	7.6146	5.2003	2.4893
TCGA-BA-A6DD-01	C1	6.947	5.397	7.1899	12.9271	4.6827	8.2424	6.5157	8.5382	10.8344	6.6022	6.9043	4.7113	5.6395
TCGA-BA-A6DG-01	C1	5.5172	7.6624	6.5768	11.9817	3.6087	8.0008	5.951	6.0498	11.9054	6.3885	6.7886	5.4704	6.266
TCGA-BB-4225-01	C1	6.7578	6.2194	7.6126	11.8124	5.4247	8.6429	8.4134	9.0418	11.2835	8.4859	8.0098	8.8454	1.4818
TCGA-BB-4227-01	C1	3.3788	5.4117	4.4452	12.0467	1.9888	6.5702	4.4121	4.0304	9.755	4.1954	4.0735	5.0941	7.7796
TCGA-BB-4228-01	C1	4.8702	6.619	5.9589	11.1375	2.7834	8.2172	6.2761	6.2089	8.6925	6.4285	6.5542	6.3264	5.8054
TCGA-BB-7861-01	C1	8.206	9.7851	8.5074	11.8737	7.7451	10.0817	8.5645	9.9796	10.7384	9.8022	7.3415	8.2013	2.8843
TCGA-BB-7863-01	C1	2.9783	7.8662	5.0074	12.2124	2.0833	5.6777	5.0783	4.3807	11.8507	4.4887	4.4085	3.4214	0.8556
TCGA-BB-7864-01	C1	2.9961	4.7784	3.3991	10.1505	1.5041	5.1656	3.8668	5.0423	9.9658	4.2753	3.4484	1.6797	7.1237
TCGA-BB-7866-01	C1	6.7921	7.2027	7.2318	12.4175	5.7456	8.5986	6.9843	7.1193	9.1748	7.81	6.1257	7.8434	6.7116
TCGA-BB-7872-01	C1	4.6979	6.9657	6.6387	13.6386	2.403	7.7668	6.8189	7.6057	12.5765	6.5928	5.4937	5.0935	3.575
TCGA-BB-A6UM-01	C1	7.1838	7.5376	7.0857	12.3007	3.6732	8.2273	6.8441	9.216	9.2694	8.0019	6.5021	5.1952	3.2403
TCGA-CN-4729-01	C1	4.8969	6.7295	5.7182	12.7367	3.2058	7.1381	5.4731	6.3954	11.275	6.5859	5.9809	5.7431	2.8872
TCGA-CN-4733-01	C1	8.059	8.0265	8.4619	11.9556	6.4417	9.3353	9.0629	9.6023	11.4281	9.3506	8.5386	7.6616	5.5523
TCGA-CN-4734-01	C1	6.7843	8.7216	7.706	12.4247	4.1425	8.8588	7.4475	8.7986	12.2017	8.3003	6.0194	7.0987	3.3584
TCGA-CN-4736-01	C1	6.756	8.1928	6.9023	12.7162	4.4865	9.5019	7.595	8.8371	11.3673	7.921	6.7226	6.4236	6.6176
TCGA-CN-4738-01	C1	6.9314	7.0163	6.7965	11.8588	4.8593	8.5996	6.3774	8.0172	11.0077	7.79	6.1511	5.5644	7.9844
TCGA-CN-4739-01	C1	6.5917	5.5693	6.0507	12.1663	5.0415	7.4413	5.5907	7.2958	9.4373	7.456	6.5376	5.5255	8.2001
TCGA-CN-4740-01	C1	5.2166	6.9411	6.0389	11.6706	4.3789	9.8705	6.4442	6.6552	11.2984	7.3031	6.3259	6.8536	2.0169
TCGA-CN-4741-01	C1	4.8393	6.0549	5.6763	12.5579	2.7651	7.4366	5.2416	6.1341	11.9441	6.3181	4.1467	4.8899	4.3772
TCGA-CN-4742-01	C1	3.89	6.1464	5.3842	12.2222	2.8127	7.971	5.8151	6.6166	12.3516	6.5362	5.6819	5.9117	2.7381
TCGA-CN-5360-01	C1	7.8166	8.2437	7.4173	10.8315	5.6662	9.1473	6.8037	8.0795	11.9383	8.5954	7.6874	6.9156	8.5165
TCGA-CN-5365-01	C1	6.2088	7.2035	6.117	12.1485	2.5889	8.6291	5.8353	8.1623	11.3352	6.3446	5.5424	5.0609	2.3517
TCGA-CN-5367-01	C1	4.2877	3.97	4.9232	12.1991	3.1245	8.2573	4.1056	7.2327	11.7058	5.2207	5.1905	4.9414	5.4418
TCGA-CN-5369-01	C1	6.9298	8.7756	7.1751	12.4224	4.774	8.9196	6.7508	8.1014	12.0132	7.8733	6.0412	6.676	5.0719
TCGA-CN-5373-01	C1	6.4224	9.7928	7.2826	12.4695	4.798	8.5656	7.7064	8.1451	11.8325	7.4579	7.1182	6.6389	3.9861
TCGA-CN-6011-01	C1	5.2437	8.8618	4.5669	10.5873	1.0943	7.4105	3.6913	8.4325	11.2945	5.9075	4.4594	4.667	0
TCGA-CN-6012-01	C1	7.0569	6.6658	6.7055	10.2212	4.5926	8.2208	6.3524	7.812	10.4829	7.2074	7.0518	5.2939	8.6534
TCGA-CN-6013-01	C1	7.7858	8.9664	8.5386	12.4292	5.023	9.7283	7.7155	9.4861	11.9614	8.6179	7.4475	6.4558	5.9589
TCGA-CN-6016-01	C1	4.63	6.3037	5.6309	11.6669	2.9476	8.7662	5.6309	6.0349	11.9786	7.2512	7.3686	6.514	6.4893
TCGA-CN-6017-01	C1	7.8127	8.7255	7.779	11.5481	5.6449	9.5757	8.1656	10.003	11.4345	9.0341	7.7979	6.7589	5.5235
TCGA-CN-6019-01	C1	5.5314	6.3691	6.3781	10.4758	3.9601	9.759	6.6413	6.3508	11.7368	7.8314	6.671	7.0048	8.5566
TCGA-CN-6020-01	C1	4.6986	6.6873	6.0597	12.7215	3.579	8.2955	5.9918	6.6873	11.4086	6.2377	6.3658	6.0597	2.7429
TCGA-CN-6021-01	C1	5.2002	4.047	4.343	10.1741	4.3091	6.3059	4.8696	5.3903	11.0931	6.0636	5.0026	3.1699	9.0251
TCGA-CN-6022-01	C1	5.506	6.0322	6.874	11.0039	3.4594	8.8428	6.6315	7.0933	12.6705	7.2242	7.5886	6.0961	6.5078
TCGA-CN-6023-01	C1	8.0009	9.052	6.1396	10.4855	5.9091	8.9206	6.1672	9.1723	10.1419	7.9276	5.7842	5.0007	10.33
TCGA-CN-6988-01	C1	3.1597	4.7223	2.6774	10.9768	0	4.4353	2.0616	3.0534	9.0539	3.5206	4.557	2.2659	7.4897
TCGA-CN-6994-01	C1	4.442	5.8194	5.6805	12.3085	3.0457	7.7661	5.4085	6.0055	11.1389	6.2803	5.5902	5.0047	7.8785
TCGA-CN-6995-01	C1	6.8028	7.1318	7.2426	11.876	3.4523	8.9823	7.4136	9.2294	10.6074	8.3665	6.0548	5.641	4.8254
TCGA-CN-6996-01	C1	6.7205	8.9224	8.39	12.3101	4.9515	9.2244	8.6565	9.1055	11.9363	8.0201	8.1205	6.8791	0
TCGA-CN-A49C-01	C1	5.3279	5.9548	5.8448	12.5188	3.2013	7.2966	5.0979	6.5106	10.65	5.9759	5.8898	4.043	2.8828
TCGA-CN-A63U-01	C1	3.3497	4.3409	3.3497	9.4114	3.2201	4.698	2.3047	7.0719	6.6304	2.5401	4.8371	1.4601	7.189
TCGA-CN-A642-01	C1	6.7207	6.2608	6.5309	11.5674	3.8074	8.1789	5.4501	8.3007	10.5854	7.3409	6.2521	4.5124	4.8739
TCGA-CN-A6UY-01	C1	8.34	6.0694	7.4664	11.7635	4.2624	8.9317	6.7615	10.0385	8.6912	7.9051	8.2118	6.9275	2.9289
TCGA-CN-A6V1-01	C1	9.7962	5.0657	8.6737	11.3408	7.7333	9.9498	8.17	9.9811	10.3201	9.4202	9.166	6.1456	4.2518
TCGA-CN-A6V6-01	C1	8.4474	7.4006	8.5493	11.8017	5.1231	8.9448	6.7503	9.4105	10.0909	8.5295	6.4985	6.3139	5.9614
TCGA-CN-A6V7-01	C1	6.2057	5.3107	6.0305	12.106	3.3427	7.2165	5.2849	7.0732	9.9748	6.2597	4.699	4.9819	6.6055
TCGA-CQ-5323-01	C1	6.4972	6.8369	5.6486	12.1826	3.2317	7.1908	5.999	6.9321	10.9165	6.9944	6.1888	5.2545	5.277
TCGA-CQ-5324-01	C1	6.0165	6.5899	4.7914	10.8339	3.359	8.126	5.6602	7.9208	10.3348	7.1671	4.7627	5.1862	8.1621
TCGA-CQ-5333-01	C1	8.5375	6.8876	8.295	12.067	4.6351	10.2349	7.711	11.5195	12.2109	7.9402	8.0273	5.6416	4.3624
TCGA-CQ-5334-01	C1	7.6912	7.9359	7.2784	11.5362	4.8495	9.1864	7.5385	9.2324	11.5787	8.1159	6.939	6.8236	0.5575
TCGA-CQ-6218-01	C1	5.1407	6.51	6.3768	12.3776	3.3055	7.9476	6.9755	7.7377	11.1936	6.4273	5.9917	4.6509	6.8112
TCGA-CQ-6220-01	C1	5.1447	6.9354	5.716	12.6329	3.4153	7.4559	5.7012	7.3267	12.0922	6.6721	6.2208	5.1665	0
TCGA-CQ-6221-01	C1	2.4426	3.2295	2.3055	11.4473	0.5781	8.0239	3.0693	3.8388	11.473	3.1516	6.8683	5.4556	0
TCGA-CQ-6222-01	C1	6.6111	8.5143	6.8669	12.0613	4.516	9.7886	6.361	8.1496	11.3796	7.8394	6.4836	5.4841	5.8792
TCGA-CQ-6223-01	C1	5.7547	6.8669	6.1918	12.665	3.3747	7.3087	5.6446	6.1411	12.2292	6.2747	5.4322	4.3296	1.9575
TCGA-CQ-6224-01	C1	4.767	6.2088	6.4218	12.9836	3.5965	8.7928	7.0964	8.3553	12.3981	6.9589	6.5619	6.1348	1.2296
TCGA-CQ-7063-01	C1	7.4029	9.8104	8.1295	11.9718	3.8423	8.7098	7.9482	8.9722	11.9151	8.1414	6.7041	6.613	7.0769
TCGA-CQ-7065-01	C1	0	3.7851	0.936	12.4032	1.499	3.4654	1.499	2.8861	11.766	0	3.2046	0.936	0
TCGA-CQ-7068-01	C1	7.8158	9.5914	7.6681	12.1751	4.6014	9.3944	7.5116	10.5137	10.5127	8.5063	6.7495	5.6607	6.4819
TCGA-CQ-7071-01	C1	6.0172	7.3515	6.8909	12.3664	3.5154	8.0983	6.7735	7.5114	11.4915	7.2119	5.7326	5.2736	0.6597
TCGA-CQ-A4C6-01	C1	5.8966	8.5994	7.8312	12.9173	4.0926	7.801	7.6964	8.2802	11.9667	7.0375	6.6869	5.5344	0
TCGA-CQ-A4C9-01	C1	3.4954	6.2089	5.5778	10.8565	2.3536	7.4359	4.7384	4.7104	9.5492	4.7104	7.6577	3.1224	7.0165
TCGA-CQ-A4CB-01	C1	4.7073	6.4902	6.9339	11.5223	3.812	8.2034	6.4187	6.3175	11.0025	5.7716	5.1417	5.5215	7.1456
TCGA-CR-5243-01	C1	6.1412	6.4931	7.3957	12.4929	4.6554	7.6797	7.1886	7.0417	9.5711	7.4522	6.9269	6.9108	3.7838
TCGA-CR-5249-01	C1	6.9773	7.7275	6.7518	11.4478	6.4044	8.0687	7.5669	7.5384	10.8163	8.2204	6.9075	6.862	7.1075
TCGA-CR-5250-01	C1	5.781	6.0769	6.2426	11.9172	4.1235	7.062	6.9838	6.3709	10.9599	7.6047	6.3777	7.5242	5.4215
TCGA-CR-6467-01	C1	8.1067	6.4087	7.3495	11.8797	6.6137	8.7852	7.6393	8.5898	10.2853	9.0561	7.3187	7.1433	3.3226
TCGA-CR-6470-01	C1	7.7696	7.9202	7.9442	11.7277	6.5041	8.6961	7.9377	8.6504	9.6359	8.9017	7.5653	7.7623	3.55
TCGA-CR-6471-01	C1	6.6013	7.7381	6.6357	11.5276	5.1286	7.9557	6.9456	7.2196	11.5727	8.4649	6.5838	6.3202	1.5622
TCGA-CR-6472-01	C1	4.3589	4.2868	4.884	10.8641	3.8593	5.9556	5.4108	6.0014	7.5976	6.1912	5.6013	4.2108	11.1119
TCGA-CR-6473-01	C1	5.5997	6.0209	6.3055	12.1104	3.6342	6.4176	6.5217	6.6778	7.6643	6.5501	6.2108	5.7664	9.0862
TCGA-CR-6477-01	C1	5.3053	6.3017	7.3469	10.991	4.6021	8.8849	7.6876	6.5003	11.6965	7.6988	7.4333	5.9825	1.7693
TCGA-CR-6478-01	C1	7.1372	9.8001	7.8713	12.2773	5.3021	9.736	8.2409	9.9209	11.409	8.1845	6.469	7.0928	3.968
TCGA-CR-6480-01	C1	6.0794	6.7353	5.155	11.416	4.0731	6.8634	5.3774	6.6806	9.0409	6.6335	5.0584	4.7041	7.962
TCGA-CR-6481-01	C1	8.2938	7.5578	8.1743	11.3106	7.1497	9.912	8.7524	9.5197	11.1364	9.4485	7.6676	7.4843	2.6314
TCGA-CR-6482-01	C1	7.3855	6.3694	7.2411	11.5722	7.0453	8.9753	7.6894	8.5635	10.3316	8.6887	6.9389	6.865	5.3867
TCGA-CR-6484-01	C1	7.7552	8.263	7.5146	12.214	5.4125	9.7293	7.087	8.4352	11.7978	7.844	7.1149	5.9244	1.6837
TCGA-CR-6491-01	C1	5.2468	4.4216	5.7026	11.5774	2.1392	6.5154	5.689	6.4606	10.7725	6.3096	5.4531	4.9158	2.2903
TCGA-CR-6492-01	C1	5.4359	7.4948	6.1014	12.5218	3.4879	7.6522	6.0639	7.1917	11.8719	6.1307	6.1234	4.2458	8.117
TCGA-CR-7365-01	C1	3.5781	4.3923	4.3923	12.5927	2.3648	7.1963	4.5861	5.2328	12.2377	4.8161	4.6525	3.8286	1.8645
TCGA-CR-7368-01	C1	5.8006	5.8082	6.6591	11.8518	4.2217	7.969	6.3563	6.8985	10.5159	7.3078	5.882	5.9385	5.8964
TCGA-CR-7371-01	C1	6.0383	6.0615	6.5735	11.8863	4.7528	7.6779	6.9339	7.1407	10.5687	7.8049	6.4261	6.2418	9.5499
TCGA-CR-7373-01	C1	6.9467	8.5032	8.5542	12.2613	4.7001	8.8978	8.0545	9.1383	11.9272	7.5101	7.238	6.3301	1.6952
TCGA-CR-7374-01	C1	5.3993	4.5486	6.6922	10.0708	4.8974	6.5016	6.7362	6.2443	9.3608	8.1771	6.9888	5.5424	9.4377
TCGA-CR-7376-01	C1	8.074	8.4482	8.0529	11.8605	5.8391	9.9222	8.3108	9.1664	12.394	8.8703	6.9307	7.8222	6.1493
TCGA-CR-7380-01	C1	4.2787	6.3506	5.222	11.2097	3.3859	7.4968	5.9356	5.333	11.9656	6.3767	5.748	5.6225	3.3156
TCGA-CR-7385-01	C1	6.9931	6.8466	7.5081	11.8694	5.9496	8.6511	7.0237	7.372	9.7059	7.9718	7.0237	5.1636	5.7984
TCGA-CR-7386-01	C1	6.1008	6.8817	7.2989	11.984	5.0977	9.3426	7.7077	8.4887	12.0549	8.3435	6.9897	6.9163	3.826
TCGA-CR-7388-01	C1	5.8767	6.1405	7.2468	11.0892	5.0106	7.9331	7.3337	7.4598	10.8384	7.6153	7.1363	6.4241	7.9844
TCGA-CR-7391-01	C1	6.7258	6.6021	6.8518	11.4429	5.652	8.4224	7.5947	7.8425	11.4914	8.201	7.1845	6.0281	4.7597
TCGA-CR-7393-01	C1	6.5009	5.914	6.6679	11.5989	6.399	8.3967	7.5271	7.2393	10.9346	8.4689	7.064	6.1456	4.7184
TCGA-CR-7394-01	C1	7.6642	7.9727	7.0987	11.6555	6.1293	9.3551	7.409	9.471	12.2938	9.0839	6.2564	7.1189	1.1952
TCGA-CR-7395-01	C1	7.2538	8.8416	8.1462	12.0723	5.2412	9.1007	7.9284	8.5535	12.1586	8.0114	8.0938	7.025	2.9065
TCGA-CR-7397-01	C1	5.6547	5.5004	5.7642	11.7014	4.8198	8.449	6.3096	6.547	11.2305	7.153	6.2888	6.3096	3.8128
TCGA-CR-7398-01	C1	4.3052	5.0595	6.2342	10.8854	3.9047	7.8718	5.9932	6.5492	9.5481	5.515	7.066	5.5523	2.5341
TCGA-CR-7402-01	C1	6.1445	4.9888	6.5431	12.6411	4.1043	6.9828	6.2102	6.9089	11.2045	6.9415	7.3608	5.4266	7.0738
TCGA-CR-7404-01	C1	6.6217	7.8641	7.385	11.8748	5.7339	8.5425	7.2141	7.9534	10.2449	8.0357	6.3467	5.3972	8.5376
TCGA-CV-5430-01	C1	5.9846	4.9845	6.0186	11.5449	4.7351	8.5773	6.0408	6.6939	10.3738	7.6585	7.1159	5.1158	2.3279
TCGA-CV-5439-01	C1	6.0355	6.5709	5.6683	12.2681	3.3368	7.41	5.7749	6.0638	11.4713	6.629	4.7555	4.5572	2.8215
TCGA-CV-5440-01	C1	3.1913	6.1041	3.103	11.6017	2.2619	6.7307	2.9084	4.6358	9.7473	4.5715	5.4363	2.2619	6.2653
TCGA-CV-5442-01	C1	4.3858	6.2951	3.7626	12.0155	0.6077	5.4919	3.5206	4.619	11.6015	4.7651	3.059	1.8557	1.034
TCGA-CV-5443-01	C1	7.1049	11.824	6.8403	11.9037	4.7245	8.946	6.1337	8.6973	10.0729	7.8926	6.8697	6.8986	5.777
TCGA-CV-5444-01	C1	6.0768	6.4094	7.1189	11.4299	4.2854	9.29	7.0224	8.4179	12.0669	7.5774	7.0056	6.3663	2.4594
TCGA-CV-5966-01	C1	6.0303	8.2222	6.6052	12.4041	3.1396	9.1888	6.973	9.6074	11.9586	6.417	7.011	3.6476	2.3483
TCGA-CV-5970-01	C1	4.6809	6.138	6.4517	13.3419	2.5923	7.6235	5.6525	5.7769	12.2041	5.8289	6.0748	5.986	6.571
TCGA-CV-5973-01	C1	3.4525	5.0658	5.4628	12.7677	2.1096	6.5521	5.1218	4.2407	11.7401	5.441	6.4354	4.0225	5.1218
TCGA-CV-6436-01	C1	8.5028	6.8577	6.0579	12.3629	1.6975	8.6491	5.7772	10.2942	11.5229	7.2573	6.8577	4.3667	0
TCGA-CV-6441-01	C1	3.1414	4.0572	0.5206	12.2029	0.9025	6.4074	2.2963	4.166	8.0536	2.8248	4.0944	3.2769	2.0152
TCGA-CV-6936-01	C1	6.3417	5.685	5.463	11.7447	2.5587	7.8683	5.0753	7.8964	11.3568	7.2219	5.5314	5.3594	1.6509
TCGA-CV-6939-01	C1	6.1615	7.6642	6.8552	11.8253	4.4228	8.5419	6.7082	7.5265	10.7682	7.8976	6.4278	7.6666	8.8333
TCGA-CV-6940-01	C1	3.967	5.0165	4.7953	11.3296	2.1197	7.048	4.9787	5.6176	11.5488	5.0533	5.1752	4.5598	3.4644
TCGA-CV-6943-01	C1	8.0743	8.9696	7.1327	12.0011	5.6279	9.5584	7.5581	9.76	11.9183	8.6743	7.3554	7.6291	6.4607
TCGA-CV-6952-01	C1	5.2837	7.8615	7.02	12.425	3.4899	7.7344	6.7724	7.3264	11.6336	6.3655	6.6552	5.0805	1.4361
TCGA-CV-6953-01	C1	4.7087	6.0188	5.7688	11.8132	2.6226	7.4307	5.5279	6.6849	10.8324	6.6011	5.3794	4.5589	0
TCGA-CV-6955-01	C1	5.5939	7.8323	5.4893	11.7338	3.616	7.6663	5.6271	6.7696	10.8902	7.0092	5.415	5.7679	2.4606
TCGA-CV-6959-01	C1	5.4865	7.5572	6.932	12.1221	3.9342	8.0085	6.4437	7.1053	11.8752	6.5374	6.6629	4.8542	1.847
TCGA-CV-6962-01	C1	2.8763	4.9552	2.6026	9.4158	1.4283	5.8389	2.8763	4.2931	9.7528	5.1395	5.4216	2.2647	7.4494
TCGA-CV-7089-01	C1	5.2544	7.4557	5.8969	11.9307	3.7138	7.4016	5.6523	6.7396	10.822	5.9638	6.0366	4.4061	0.4895
TCGA-CV-7090-01	C1	5.8178	6.7379	6.7688	12.2906	3.8926	9.2905	7.4093	8.7604	12.7724	6.7064	6.661	5.7575	0
TCGA-CV-7100-01	C1	6.675	7.0021	5.6214	12.2006	3.176	8.0694	5.8514	8.0489	10.5704	7.2418	5.4447	5.954	5.6758
TCGA-CV-7104-01	C1	5.9402	8.3696	6.7777	12.4872	3.9787	8.7151	7.4442	8.2894	10.8299	7.3042	7.459	6.4038	7.6054
TCGA-CV-7180-01	C1	4.1336	4.3908	3.9855	12.4531	1.0987	5.5264	4.738	5.5442	11.393	5.415	3.9855	3.42	0
TCGA-CV-7183-01	C1	2.78	5.2469	2.3528	11.5756	1.1202	5.269	3.0076	4.1237	11.6557	4.3891	3.915	3.3771	1.9761
TCGA-CV-7235-01	C1	6.4072	6.146	6.8988	11.6544	3.9121	8.9998	6.7118	8.5921	11.183	7.7901	7.1861	6.3995	0
TCGA-CV-7243-01	C1	3.4605	3.2938	4.8187	11.3787	1.3792	5.9032	4.7345	4.249	12.5948	4.8984	5.6392	4.598	0
TCGA-CV-7255-01	C1	1.5409	5.8379	2.6284	11.832	0.8627	5.0646	2.916	2.6907	10.8432	3.0167	3.1992	2.3483	6.8697
TCGA-CV-7263-01	C1	5.3549	4.9813	6.2964	10.8699	3.9532	8.7543	6.5799	6.1795	11.2671	6.6648	6.8969	6.2605	0.7172
TCGA-CV-7406-01	C1	2.3169	5.0237	3.5792	10.1439	3.0534	6.6036	3.0534	3.8687	9.5134	4.2918	5.6943	3.8016	11.0472
TCGA-CV-7410-01	C1	7.9367	7.6352	7.3137	12.2936	7.7901	8.9923	7.9744	7.8294	11.4512	8.9672	7.7751	6.9975	1.3377
TCGA-CV-7411-01	C1	4.699	6.0976	5.0157	11.805	3.4719	6.6025	4.5758	4.7568	11.2231	5.6859	5.7299	3.6039	3.2482
TCGA-CV-7413-01	C1	5.5171	5.7469	6.7511	12.5184	3.0048	8.1732	6.3464	7.2192	11.3854	7.1804	7.3058	5.5979	5.4316
TCGA-CV-7425-01	C1	6.6878	9.051	6.6944	11.6109	4.3553	8.0628	7.2114	7.1834	12.0296	7.5183	5.6818	5.7082	4.4524
TCGA-CV-7427-01	C1	6.4556	9.8415	7.3264	12.6695	4.6678	8.7916	7.3814	7.9947	11.5474	7.6512	5.8745	6.0202	2.3664
TCGA-CV-7432-01	C1	2.8392	6.0864	5.0246	11.8282	0.4697	6.4587	4.9367	4.6355	9.97	3.8158	4.9547	3.5095	1.1072
TCGA-CV-7434-01	C1	6.0296	9.6942	5.5614	12.7375	1.1081	8.1503	6.1203	8.1247	11.5821	5.9688	5.6415	5.2903	0
TCGA-CV-A45O-01	C1	5.637	8.6816	6.234	12.3184	3.0878	7.8301	5.9487	7.0475	11.9253	6.5434	4.3579	4.1902	4.4097
TCGA-CV-A45P-01	C1	4.7846	5.6533	5.8009	12.038	1.393	5.8559	5.3424	5.909	11.4337	5.4714	6.4098	4.1542	1.8916
TCGA-CV-A45Q-01	C1	3.2675	7.2563	3.97	11.1324	2.4101	6.8116	4.6029	7.3278	10.6801	5.8133	6.0572	1.8436	0
TCGA-CV-A45R-01	C1	6.3205	8.1666	6.4212	12.4221	3.8067	8.1882	6.1744	7.4726	11.5853	6.9676	6.3205	5.3212	5.766
TCGA-CV-A45V-01	C1	5.8652	7.2206	5.9621	11.8209	3.3589	7.6191	5.8936	7.2916	10.9962	6.8162	6.3579	4.7259	1.7289
TCGA-CV-A45W-01	C1	7.0717	8.4446	7.0381	10.4625	5.9151	8.7209	5.8392	8.2908	10.4732	7.4939	7.0849	4.8175	7.653
TCGA-CV-A45X-01	C1	3.1482	3.8563	5.5567	12.1665	2.5984	6.5925	4.7465	4.0151	10.3762	5.2509	5.1632	4.587	3.9112
TCGA-CV-A6JE-01	C1	7.7101	6.7942	8.1167	12.359	1.5507	8.1628	5.9416	9.8416	11.8126	7.4324	8.3733	4.1475	4.2966
TCGA-CV-A6JN-01	C1	5.8497	6.6294	7.8223	12.4783	2.3219	7.0187	6.3279	8.7649	12.2207	6.2416	7.7347	3.1699	2.3219
TCGA-CV-A6JT-01	C1	5.866	5.9006	7.5533	11.9964	2.5739	8.0952	6.705	8.1357	11.3347	7.0968	8.1927	3.538	1.2723
TCGA-CV-A6JZ-01	C1	7.2652	7.6512	7.3463	12.8446	5.1371	9.7445	7.1895	9.0955	11.698	7.9514	7.0136	5.2056	2.8388
TCGA-CV-A6K2-01	C1	5.0154	7.9519	5.8374	11.9567	3.214	7.9926	5.365	7.2957	10.9923	6.4583	4.9887	5.465	4.877
TCGA-CX-7085-01	C1	7.1941	8.5237	7.278	11.6686	5.6287	9.3507	7.6471	8.3241	11.6992	8.7401	7.5076	7.2344	4.1009
TCGA-CX-A4AQ-01	C1	7.9028	3.0757	8.0371	11.3281	6.4161	8.6367	6.847	8.2048	11.6026	7.89	12.7669	5.3508	3.8349
TCGA-D6-6516-01	C1	6.2413	7.7731	6.0738	12.049	3.6568	7.9359	6.5721	8.7574	12.5269	7.1914	6.5467	4.868	0
TCGA-D6-6824-01	C1	5.6651	6.2866	6.0324	11.7957	4.5496	8.7439	6.6905	6.9081	11.3492	6.9331	5.9853	5.1851	10.7133
TCGA-D6-6825-01	C1	7.0008	8.2295	8.0348	11.9162	5.7727	9.0865	8.4939	8.4326	11.7664	8.6678	6.9694	7.3399	4.9353
TCGA-D6-8569-01	C1	5.1624	6.2022	6.6094	13.1871	3.138	7.21	6.5552	7.1685	12.5632	6.3369	6.6094	5.3007	6.2139
TCGA-D6-A6EK-01	C1	7.2269	5.7213	8.5625	12.1402	5.1373	8.0913	8.0005	9.0003	10.9844	8.1813	8.9819	4.0628	4.2842
TCGA-D6-A6EM-01	C1	7.1627	6.1666	8.1006	12.4976	3.7354	9.0767	7.4179	10.4997	10.8866	7.4589	8.8528	4.3287	2.7101
TCGA-D6-A6EN-01	C1	7.9654	7.6891	8.2453	11.6404	3.8145	10.3721	7.5901	11.7165	10.5377	8.4872	7.8803	5.2608	5.9826
TCGA-D6-A6EP-01	C1	4.7204	1.6805	5.0674	9.7556	1.9095	6.769	4.1326	7.9446	10.1764	2.9291	6.7979	1.4082	2.8206
TCGA-D6-A6EQ-01	C1	5.7221	4.2657	7.3737	12.0252	3.1737	8.0139	5.9939	7.5525	12.142	6.8057	8.1236	3.8206	5.2555
TCGA-D6-A6ES-01	C1	5.0127	3.2765	5.9091	12.6873	0	6.8103	5.3257	4.8913	10.2894	6.14	6.9588	2.4182	0
TCGA-DQ-5624-01	C1	4.2722	6.9291	7.2302	12.8768	3.322	7.8607	7.3991	5.9484	12.6418	6.6158	7.2638	5.5236	5.3064
TCGA-DQ-5625-01	C1	6.6354	9.4427	7.1747	11.8875	3.6846	9.18	7.0119	9.8046	11.3776	8.4431	6.9348	6.9716	1.3679
TCGA-DQ-5630-01	C1	6.0341	7.9345	7.6301	13.0319	4.4641	9.3272	7.4243	8.0297	11.64	7.4535	6.4724	6.7505	6.3993
TCGA-DQ-7590-01	C1	8.0255	9.0734	8.667	11.5214	5.7633	10.0665	8.0925	9.5561	11.2521	8.9425	7.3379	7.7681	4.7788
TCGA-DQ-7591-01	C1	7.5254	5.529	7.9405	11.5937	6.2309	8.6234	8.0796	8.582	8.7931	8.6455	7.7011	6.8733	2.9257
TCGA-DQ-7592-01	C1	5.9731	5.4844	6.3131	12.8805	3.389	7.9505	6.5608	7.7565	10.779	6.9299	6.1758	5.046	2.9576
TCGA-DQ-7593-01	C1	7.6786	6.7267	8.7629	12.039	7.3734	8.0627	8.306	7.872	9.7955	9.143	6.8712	7.4117	1.6925
TCGA-DQ-7594-01	C1	6.7801	6.585	7.0489	11.4185	5.806	7.7269	7.524	7.8123	9.931	7.8438	5.9287	5.9287	7.3708
TCGA-DQ-7595-01	C1	3.9235	3.8562	4.2461	11.3022	2.6289	5.7049	4.4651	4.858	8.7689	5.0051	4.8751	3.1052	10.5685
TCGA-DQ-7596-01	C1	6.4217	6.151	6.1988	11.7845	5.8019	7.2667	6.8687	6.1691	9.012	7.7203	5.8992	5.956	7.5018
TCGA-F7-8489-01	C1	6.9473	8.3341	8.1541	12.2158	4.658	8.2829	8.0709	7.6713	11.6649	7.996	7.3698	5.9243	7.4354
TCGA-F7-A50G-01	C1	6.9891	8.9774	7.0078	12.5041	4.2241	8.5173	6.465	7.3238	11.6885	7.0921	6.3909	3.8895	1.0742
TCGA-F7-A61S-01	C1	6.1834	7.7768	7.4533	12.5607	4.0688	8.3451	7.7462	9.1206	12.2926	7.2251	7.0356	4.0111	4.4622
TCGA-F7-A622-01	C1	3.2721	3.6493	4.7227	12.7978	0	5.9589	3.7764	5.2015	9.9104	2.3339	5.132	2.1584	0.6575
TCGA-H7-7774-01	C1	6.1557	6.6221	5.682	10.92	5.1484	7.4562	5.4322	6.8204	11.1345	6.8434	5.1298	4.9081	0.5395
TCGA-H7-A76A-01	C1	8.4072	5.3792	8.3485	10.9679	6.7115	9.9513	6.9708	8.7167	10.6444	8.4451	8.4504	5.587	2.4629
TCGA-HD-7229-01	C1	5.4645	8.9272	6.7096	12.7856	2.6642	7.7361	6.3803	8.0561	11.3139	6.9621	5.9939	4.9452	6.5475
TCGA-HD-7754-01	C1	3.4565	4.5803	4.5474	9.2313	2.0827	8.0158	4.1252	3.6549	9.2959	5.7365	6.6159	5.3353	10.9598
TCGA-HD-7831-01	C1	3.7144	7.0516	5.2017	11.1473	1.7267	7.6865	4.7541	4.2404	11.7185	5.2017	6.1588	6.5273	7.0578
TCGA-HD-7832-01	C1	5.3815	7.5993	6.174	12.5646	1.2648	8.3494	6.4877	8.3694	10.6665	6.167	5.8271	4.6754	2.7251
TCGA-HD-8224-01	C1	3.8665	6.8455	4.1325	11.3635	1.1252	7.735	4.2713	5.0137	9.3354	5.2335	5.3214	3.3016	2.9064
TCGA-HD-8314-01	C1	5.8844	5.2388	7.1408	10.6413	5.6897	8.7638	6.3192	6.3572	10.02	7.5909	6.7273	5.155	6.8322
TCGA-HD-A633-01	C1	3.2297	4.7938	4.7938	12.1911	1.3765	6.6999	3.8247	3.6974	9.6257	4.6174	4.5697	3.9038	4.9133
TCGA-HD-A6I0-01	C1	6.5979	6.6991	6.9247	11.7077	3.0065	7.9499	6.0462	8.7518	10.4551	6.4606	8.0728	3.4161	3.1563
TCGA-IQ-7630-01	C1	5.2335	6.5113	6.4954	12.0663	2.3205	7.7708	6.4577	7.2959	11.4568	6.4019	6.4685	4.1682	4.8056
TCGA-IQ-A61E-01	C1	5.2409	7.5244	7.3469	13.0936	2.6618	8.1168	6.949	7.9403	12.0832	7.1834	6.4546	4.3827	0.9773
TCGA-IQ-A61J-01	C1	6.0678	6.8356	6.818	12.2459	3.4201	8.3234	6.2365	6.3875	11.1479	7.1817	6.0275	5.4737	4.1778
TCGA-KU-A66S-01	C1	5.9452	4.7468	10.5689	8.7156	1.4765	7.0152	5.6574	5.848	8.2419	5.7319	6.8298	3.7996	6.0263
TCGA-KU-A6H7-01	C1	8.2574	7.4889	7.4052	12.5463	4.3247	9.0804	6.4872	9.5853	9.4057	7.6547	7.2602	5.0966	5.0966
TCGA-KU-A6H7-06	C1	7.7388	5.92	6.381	11.7733	3.8101	8.3309	5.6529	8.8475	7.8823	6.4363	8.6242	4.8537	0.5511
TCGA-MT-A51W-01	C1	5.312	7.3222	6.0901	12.2578	2.0349	6.8075	5.3851	7.377	11.411	5.7179	5.2546	4.4017	4.2534
TCGA-MT-A67A-01	C1	5.2606	6.1003	4.3343	11.2035	1.5937	7.2984	4.1822	7.664	11.3843	6.2027	3.7125	4.0997	5.967
TCGA-MT-A67F-01	C1	8.4696	10.5692	9.0779	12.0718	6.0669	9.9672	9.0999	10.2015	10.9657	9.5827	7.4349	5.7324	3.7828
TCGA-MT-A7BN-01	C1	6.9451	4.0492	8.1571	11.3571	3.5983	9.7665	5.793	9.1432	10.2889	6.9321	7.6904	4.231	7.4179
TCGA-MZ-A6I9-01	C1	5.6065	3.5177	5.095	10.5419	3.7303	6.1027	4.6749	6.5984	8.7066	5.2409	6.3316	2.2129	5.3574
TCGA-P3-A5Q5-01	C1	8.7503	5.3538	8.3845	11.8053	6.0419	10.1273	8.1056	9.5854	10.6186	9.0213	7.4516	5.5284	0
TCGA-P3-A5QE-01	C1	7.4204	7.4791	8.0327	11.379	6.4067	7.3592	7.4077	8.0389	10.1056	8.3761	7.1394	6.5747	5.5209
TCGA-P3-A5QF-01	C1	4.9682	5.1306	5.8315	10.938	2.5013	7.8123	4.7356	5.988	10.0834	5.923	4.4883	2.912	6.8008
TCGA-P3-A6SW-01	C1	7.0627	8.5733	6.6868	11.8024	4.5565	8.2915	5.4449	8.2236	10.8831	6.7718	6.4798	3.6884	3.7568
TCGA-P3-A6T4-01	C1	4.2307	6.3018	5.6628	11.7333	2.3735	6.1294	4.3464	4.3088	11.3705	5.6175	4.383	4.383	2.2201
TCGA-P3-A6T5-01	C1	5.0837	6.0421	5.9149	12.5189	2.0857	7.6022	5.4478	5.8699	12.3134	5.1417	6.4234	4.2539	5.3029
TCGA-P3-A6T6-01	C1	3.8911	3.3151	3.8097	10.7665	2.5567	5.3244	3.1921	5.3534	7.5931	3.1921	3.5337	0.8591	7.1478
TCGA-QK-A652-01	C1	5.644	6.7835	6.992	11.7858	4.7493	7.4322	6.7991	6.8745	12.3389	6.9508	6.7887	4.467	3.9765
TCGA-QK-A6IF-01	C1	7.7857	5.5787	8.562	12.0218	6.906	8.3135	8.2717	9.1088	11.9327	8.5445	7.2334	6.3035	8.0805
TCGA-QK-A6IH-01	C1	4.3484	2.9371	4.8197	11.9303	0.6828	7.2511	4.26	6.4118	11.066	4.7238	6.0915	2.5466	3.4175
TCGA-QK-A6II-01	C1	5.4799	7.2135	5.8209	12.137	1.5768	6.693	4.5119	7.3483	11.2232	5.0614	6.4528	2.7969	0
TCGA-QK-A6IJ-01	C1	5.2622	4.5587	7.8154	12.0989	3.3459	7.4758	6.5667	8.5029	11.3097	6.2024	8.5001	3.8479	3.1305
TCGA-QK-A6V9-01	C1	7.5105	6.5418	7.9071	10.7685	4.9176	7.8237	6.8676	8.2395	8.2573	7.9624	6.5006	6.1737	5.1485
TCGA-RS-A6TO-01	C1	6.3681	7.2724	6.89	11.9944	2.7225	8.4471	6.2965	8.2143	9.9878	7.0553	6.5999	5.079	9.7539
TCGA-RS-A6TP-01	C1	5.1586	7.3182	5.9992	11.6561	1.8671	6.6754	4.4522	8.5069	7.9413	6.1016	5.1586	3.9187	0.6677
TCGA-T2-A6X0-01	C1	7.1356	9.2769	7.063	10.9732	4.9304	8.3124	5.6332	7.5761	9.4877	7.2048	5.7555	4.3542	3.2906
TCGA-T2-A6X2-01	C1	6.0466	6.7033	6.6473	11.9803	1.3717	8.0818	6.0638	8.1956	11.6355	7.2082	5.7171	5.556	2.7131
TCGA-T3-A92N-01	C1	5.8611	7.6873	6.1754	11.9761	2.6872	7.7723	5.1845	7.2295	10.5098	5.7634	5.6429	4.5086	2.6872
TCGA-TN-A7HI-01	C1	7.1374	4.1337	7.6676	10.468	5.3084	7.9724	6.6218	9.0241	9.6541	7.7126	8.3553	4.1337	7.2808
TCGA-TN-A7HJ-01	C1	4.0724	4.7395	5.6755	11.5015	4.0724	6.6706	5.1939	5.5389	10.6209	5.086	5.2942	3.5297	7.0538
TCGA-TN-A7HL-01	C1	8.7168	8.0172	8.5482	11.742	5.9108	10.5827	6.8549	10.7208	11.2574	8.9369	7.6432	5.2176	3.1127
TCGA-UF-A719-01	C1	4.2203	5.8993	4.5685	10.9256	1.6018	6.1473	4.6291	6.4953	9.157	4.9472	6.2213	2.829	7.7209
TCGA-UF-A71E-01	C1	1.6956	6.3507	3.5543	10.5566	2.0478	5.5585	3.0295	5.0354	10.8718	2.8619	4.6285	1.4809	1.4809
TCGA-UF-A7JK-01	C1	1.4155	4.7317	1.6886	12.2387	0	4.2317	2.1161	1.9181	12.3224	2.1161	2.2902	2.2902	5.0788
TCGA-UF-A7JS-01	C1	5.7365	3.8533	7.6316	11.7775	3.3174	8.8023	6.5496	10.3242	11.4454	6.4788	9.1409	4.2432	1.9962
TCGA-4P-AA8J-01	C2	6.8222	5.7712	6.9061	11.6146	4.3294	8.4324	6.1169	8.1459	11.3448	6.7823	8.0076	4.8751	6.5459
TCGA-BA-4074-01	C2	4.1665	5.5143	5.333	12.6205	2.1598	7.9042	5.77	4.0027	9.4766	3.2446	5.8002	6.6333	5.6533
TCGA-BA-4075-01	C2	2.542	7.7328	3.5508	13.0499	2.8937	8.057	4.522	3.4833	9.7637	2.8937	4.3431	4.182	1.8797
TCGA-BA-4076-01	C2	3.4555	5.6073	6.2782	12.5176	2.3779	5.9013	5.8233	4.7394	10.0128	4.5902	5.4078	4.4927	3.7648
TCGA-BA-5149-01	C2	5.0518	7.3077	6.3105	12.7748	2.0286	7.6303	5.9281	6.7881	12.0341	6.0745	6.2663	5.1384	0.7523
TCGA-BA-5555-01	C2	5.49	4.764	5.9632	10.8499	2.7689	7.7322	5.7803	6.8901	10.8128	6.9212	8.9598	5.3254	9.4443
TCGA-BA-5557-01	C2	6.0152	7.9282	6.6114	10.8114	3.9302	9.9918	6.5089	6.7243	12.1784	6.66	7.0181	7.8359	1.1743
TCGA-BA-5558-01	C2	6.5833	6.5146	7.2154	12.1304	3.4239	8.2967	6.8499	8.2495	11.8767	7.231	7.3613	5.8319	2.0855
TCGA-BA-6868-01	C2	3.6321	4.0529	4.2926	12.1789	2.2015	5.0616	4.3361	5.3218	12.2934	4.2015	4.2248	4.6263	3.1373
TCGA-BA-6871-01	C2	7.383	6.0712	6.9296	10.8172	2.9546	7.9501	5.9786	7.8927	10.1284	6.9745	7.3662	5.9108	3.7592
TCGA-BA-6872-01	C2	5.1948	5.8458	6.0734	12.574	3.0654	7.1083	5.6828	5.9061	11.9886	5.0418	6.6512	3.8593	4.085
TCGA-BA-6873-01	C2	5.6285	7.6845	6.4125	11.8511	3.2158	7.4148	5.6469	6.6138	11.4354	6.1657	5.9295	5.736	1.1862
TCGA-BA-A4IF-01	C2	3.497	3.3055	4.6354	11.8953	1.265	5.6335	4.4316	4.7401	9.6844	4.9068	6.7994	2.2454	6.9598
TCGA-BA-A4IG-01	C2	6.3455	5.6005	6.3968	12.1368	5.079	7.0603	5.8204	6.3968	10.2418	6.6891	5.442	4.1555	5.079
TCGA-BA-A4IH-01	C2	6.0293	6.0128	6.9505	11.8205	4.2361	7.7189	6.3319	7.7138	9.708	6.6369	5.6025	6.4097	2.9433
TCGA-BA-A4II-01	C2	5.0298	5.0877	6.7496	12.5976	3.493	7.4545	7.0652	6.6569	10.4132	6.1683	6.7375	5.2317	3.4347
TCGA-BA-A6DE-01	C2	4.1199	5.9015	4.8473	12.2649	1.2779	5.9439	4.6361	7.2071	9.7687	5.0625	6.5321	2.2982	0.776
TCGA-BA-A6DI-01	C2	3.831	6.931	5.4658	12.3531	2.1707	5.8822	4.8589	5.374	10.728	5.0233	5.1071	3.1347	9.69
TCGA-BA-A6DJ-01	C2	6.7424	8.8466	7.5348	12.0044	3.3351	8.1505	7.0652	8.3378	11.6788	7.3784	6.7189	5.305	1.2009
TCGA-BA-A6DL-01	C2	4.1595	4.9213	5.1905	11.0681	2.7595	5.4172	4.5901	5.5598	8.3623	5.0428	5.0233	2.1864	7.6008
TCGA-BA-A8YP-01	C2	3.6318	4.6908	5.9742	9.2904	1.9445	8.1999	5.4507	6.0019	9.9159	5.4904	6.3285	3.9683	7.0974
TCGA-BB-4217-01	C2	7.8307	5.8755	6.8346	11.5011	7.0106	7.9639	7.4218	7.4502	10.7884	8.5809	7.3123	6.4953	2.3719
TCGA-BB-4223-01	C2	7.2751	6.0463	7.0073	11.6717	5.8832	8.6819	7.3749	8.3462	8.7862	8.433	7.1422	6.9258	2.7115
TCGA-BB-4224-01	C2	3.7407	4.1658	4.2377	13.343	2.6998	7.5817	3.3451	6.0946	10.1644	4.2377	3.7407	3.2088	1.2475
TCGA-BB-7862-01	C2	4.0353	5.1629	5.133	11.3371	2.5274	7.4217	4.6338	4.6758	11.2605	5.3034	5.4797	5.8985	7.4217
TCGA-BB-7870-01	C2	4.0299	4.5426	5.5113	12.0052	3.3637	5.8503	5.0673	5.8269	7.07	5.2009	7.1896	2.4974	8.2478
TCGA-BB-7871-01	C2	4.6658	4.3194	6.067	11.7239	2.9585	8.0979	5.2702	5.5667	10.0568	6.7231	6.3743	4.6658	8.6153
TCGA-BB-8596-01	C2	5.3153	5.9737	6.3905	11.6384	4.2298	9.0098	5.5562	5.5562	11.5417	6.7841	6.6769	5.7626	6.9923
TCGA-BB-8601-01	C2	2.2839	4.636	2.6229	11.5026	2.2839	4.392	3.1276	3.925	9.3267	3.017	4.478	2.4634	7.8453
TCGA-BB-A5HU-01	C2	4.2992	5.4315	6.039	11.8554	2.4184	7.5735	5.767	5.1429	11.7895	5.6344	6.1491	5.7554	8.2761
TCGA-BB-A5HY-01	C2	4.493	5.4006	5.9534	11.5559	2.1973	5.9844	6.0346	6.2108	11.2116	4.9558	5.8338	4.2427	3.7119
TCGA-BB-A5HZ-01	C2	3.2509	6.4821	4.9206	11.03	2.241	5.5807	4.7311	6.0781	10.6114	4.1299	6.2085	2.661	2.5341
TCGA-BB-A6UO-01	C2	3.8127	7.9639	5.7148	12.1367	2.1488	7.8178	5.352	6.8285	10.0521	5.352	6.4746	4.996	3.8127
TCGA-C9-A47Z-01	C2	4.6949	9.5338	6.3662	12.8931	2.1361	6.6926	6.7694	7.0352	12.1857	6.1873	5.5497	3.3298	0.647
TCGA-C9-A480-01	C2	5.3535	6.8968	5.5351	11.9679	2.9033	7.2997	5.5505	7.0348	11.0522	6.2813	5.5351	4.7509	4.9733
TCGA-CN-4722-01	C2	4.6063	5.0625	4.2921	11.2885	3.9356	6.0302	5.103	4.8162	11.2601	6.4476	5.3591	3.8899	6.5757
TCGA-CN-4723-01	C2	5.7357	6.7989	7.1817	11.9831	3.2991	8.1671	6.959	7.7798	11.3193	7.3845	6.3865	6.1801	7.8221
TCGA-CN-4725-01	C2	1.3882	5.3616	4.8969	12.5872	1.3882	6.218	5.128	4.1816	11.342	3.7327	5.1413	3.4632	0.7198
TCGA-CN-4726-01	C2	3.0938	6.3808	4.7903	11.4245	2.7651	7.1427	5.6183	3.4405	10.9031	5.4371	4.664	5.1378	0.6597
TCGA-CN-4727-01	C2	1.9553	5.2454	3.5301	10.9697	0.5653	4.849	3.3382	3.1944	7.874	3.7518	5.3509	2.5352	0.9703
TCGA-CN-4728-01	C2	6.1043	7.5254	7.4706	11.092	4.3714	10.2607	7.2144	6.7696	11.6673	8.2028	7.924	8.0664	6.46
TCGA-CN-4730-01	C2	2.3756	3.89	3.3528	11.5413	2.1215	5.6918	3.4666	4.5363	10.3468	4.0444	4.3414	3.0218	1.1743
TCGA-CN-4731-01	C2	4.3866	3.8512	3.223	12.5212	1.7294	6.8962	3.0722	6.4144	10.6841	4.6752	8.3657	3.4231	7.3701
TCGA-CN-4735-01	C2	6.5522	6.4803	6.3584	10.8756	3.9855	9.3319	6.3108	8.1367	11.1492	7.4936	6.4045	7.1124	5.752
TCGA-CN-4737-01	C2	4.1112	4.9889	5.5022	11.4104	3.3285	7.692	5.126	4.6935	11.2892	5.6525	6.0373	5.3505	4.4164
TCGA-CN-5355-01	C2	4.5704	6.3888	5.3584	11.5233	3.9559	6.877	4.3659	5.1668	11.979	5.5993	6.1782	4.8112	1.746
TCGA-CN-5356-01	C2	5.179	5.0046	4.9902	11.8668	4.537	6.8917	4.595	4.6138	10.3039	5.7717	5.1663	3.8409	2.9967
TCGA-CN-5358-01	C2	7.0404	7.0026	7.7683	11.641	6.2378	9.1887	7.9679	7.5854	11.7404	8.6413	7.4862	6.9539	1.9923
TCGA-CN-5359-01	C2	6.4446	6.9823	7.0506	11.4773	5.5079	9.4049	7.5045	8.119	11.8896	8.349	6.5918	7.4813	3.5412
TCGA-CN-5361-01	C2	4.9534	6.2965	5.5365	12.0381	2.6533	7.6555	4.779	5.6674	12.1756	6.0111	5.6294	4.9738	4.3505
TCGA-CN-5363-01	C2	6.2586	8.443	6.3803	12.4949	2.7603	8.5263	5.9345	8.1907	12.241	7.1052	5.7914	5.0127	0.9728
TCGA-CN-5364-01	C2	3.7814	6.5019	4.6	12.9104	2.5547	8.3983	4.6221	5.8203	11.871	5.8298	5.2947	6.9279	6.4718
TCGA-CN-5366-01	C2	5.1747	7.3497	5.4215	12.3007	3.0789	8.2256	5.4334	7.5071	12.3395	6.3802	5.7319	5.4334	4.3583
TCGA-CN-5370-01	C2	6.3905	9.4186	7.6162	12.2147	4.3014	9.5525	7.7113	9.6587	11.932	7.3664	6.8834	6.643	5.7988
TCGA-CN-5374-01	C2	6.1121	5.3127	6.1425	11.2195	6.1018	7.7956	6.7926	7.3166	8.6674	7.4721	6.855	4.973	8.1194
TCGA-CN-6010-01	C2	5.95	8.4728	5.0579	10.0902	4.8262	7.3515	4.4781	6.3024	10.9241	5.6987	5.1065	4.4781	8.2585
TCGA-CN-6018-01	C2	5.872	7.4516	6.6877	11.7239	3.4454	9.0421	7.1835	8.4932	11.5209	7.1008	6.6365	6.1529	2.4587
TCGA-CN-6024-01	C2	2.4173	7.6677	3.81	9.7638	2.1614	6.2906	3.5674	4.0176	10.9131	4.2657	5.1416	3.3994	3.7646
TCGA-CN-6989-01	C2	5.1212	7.0864	7.9426	11.2698	3.6543	9.8668	7.4232	5.6968	11.6805	8.2899	8.3971	6.6692	8.7071
TCGA-CN-6992-01	C2	4.8796	7.3685	5.594	9.7723	4.0592	7.2984	5.0282	5.4953	9.5157	6.6722	6.4071	4.8067	9.3828
TCGA-CN-6997-01	C2	3.7269	4.1065	4.4067	10.0497	3.1186	7.6125	3.7876	4.4067	10.2693	5.998	5.064	3.8742	9.3644
TCGA-CN-6998-01	C2	4.5243	8.8556	5.7804	13.3428	2.1859	6.8759	6.134	7.303	11.3532	6.3121	5.3492	5.0267	0.4383
TCGA-CN-A497-01	C2	5.6386	5.5502	6.3465	10.3899	4.5955	7.14	6.3639	7.2975	8.6856	6.8628	7.2975	4.9348	11.2792
TCGA-CN-A498-01	C2	5.8719	6.9175	6.1771	11.9842	3.7408	7.1087	6.3385	6.8176	11.8471	6.6636	5.3394	5.3729	7.2141
TCGA-CN-A499-01	C2	7.073	8.76	7.0639	12.765	4.7845	8.8097	7.7883	9.0627	10.4252	8.0631	6.0971	6.2646	3.0298
TCGA-CN-A49A-01	C2	3.8031	4.9793	2.8107	10.6317	2.0839	5.9346	3.0712	6.2822	10.1963	3.8957	5.1768	3.5978	7.7345
TCGA-CN-A49B-01	C2	7.1687	7.0738	8.0486	12.5333	3.6379	9.3049	7.7956	9.5307	11.2993	7.738	7.2491	5.0667	7.1077
TCGA-CN-A63T-01	C2	6.517	5.8426	7.7167	11.6003	3.8938	8.3585	6.9642	8.4528	10.0739	7.082	8.1929	4.4763	7.8058
TCGA-CN-A63V-01	C2	4.5505	5.8492	4.4798	11.1557	1.9276	7.3194	4.4054	4.9674	9.4462	5.7772	6.7565	4.3667	7.1069
TCGA-CN-A63W-01	C2	4.3758	4.2873	4.8981	11.7667	0	6.5988	4.6127	7.757	10.5432	6.081	6.7164	3.388	6.2069
TCGA-CN-A641-01	C2	3.5972	4.5865	4.7498	11.7467	1.6116	6.2211	4.5105	5.2166	10.7017	4.2549	5.3964	1.9554	3.9821
TCGA-CN-A6V3-01	C2	6.9156	7.0024	6.7399	12.6794	3.7384	7.6169	5.6334	8.5713	10.7822	7.0233	7.3355	4.765	6.0869
TCGA-CQ-5325-01	C2	7.2838	10.3158	6.877	12.5156	6.7489	9.5623	7.5821	9.5654	11.5456	8.2519	7.451	5.9292	3.9214
TCGA-CQ-5326-01	C2	4.4475	7.0303	5.3867	11.8958	1.5858	8.3893	5.3304	6.0413	11.3642	5.9508	4.8392	6.5952	1.7664
TCGA-CQ-5327-01	C2	7.2876	7.3356	6.5582	12.0874	4.5303	9.2388	6.3445	8.9458	11.3393	7.5319	6.0206	5.2482	2.4129
TCGA-CQ-5329-01	C2	6.351	5.7984	7.0379	12.0738	3.7491	9.068	7.4398	7.6947	11.5366	6.539	6.2314	5.4512	1.662
TCGA-CQ-5330-01	C2	7.007	7.8746	7.6072	11.8067	4.6981	9.6132	7.8465	9.9291	12.7867	7.4616	6.5197	6.3191	4.1712
TCGA-CQ-5331-01	C2	7.3073	8.4742	6.9761	11.9713	4.8846	8.8671	7.5376	9.4355	11.4963	8.3271	7.1324	5.9875	1.0911
TCGA-CQ-5332-01	C2	3.9382	5.1824	5.6476	10.3617	2.613	7.4385	5.3903	4.9394	10.0573	5.8785	5.9399	5.0549	5.7194
TCGA-CQ-6219-01	C2	6.6462	7.7286	6.5337	12.2941	4.3061	9.4176	6.5627	8.729	11.6948	8.2197	5.5835	6.147	7.3039
TCGA-CQ-6225-01	C2	1.0545	2.5912	2.5026	10.8693	1.4828	5.8055	1.0545	5.6696	9.9169	3.7995	4.8581	1.0545	8.8199
TCGA-CQ-6227-01	C2	4.4634	6.1539	4.7973	11.5112	3.5668	7.3914	4.954	5.441	11.1872	5.5333	5.6295	2.7536	2.7536
TCGA-CQ-6228-01	C2	4.0606	4.5962	4.0004	9.7759	3.0288	7.5138	3.7308	4.5962	9.0625	4.8897	7.0363	3.7674	7.6741
TCGA-CQ-6229-01	C2	5.6359	7.3059	6.6514	12.0375	4.1645	8.0723	6.0285	7.334	11.9053	6.6905	5.1935	4.7505	2.7813
TCGA-CQ-7067-01	C2	4.8112	6.2208	6.5007	10.8986	3.2219	7.8108	5.6118	6.5866	12.1995	6.1869	5.9237	5.4721	5.549
TCGA-CQ-7069-01	C2	4.358	6.1932	5.1215	12.3129	1.8483	6.93	5.0383	5.5396	12.822	4.2138	6.5741	4.5303	4.4467
TCGA-CQ-7072-01	C2	3.6524	4.3859	6.2567	11.0671	2.493	7.6343	5.2668	5.7978	10.9682	5.902	7.8494	5.3673	5.9675
TCGA-CQ-A4C7-01	C2	5.6129	7.6085	6.4713	11.9996	3.2674	7.5245	5.6409	6.8646	11.8069	5.2806	6.12	3.4043	2.8544
TCGA-CQ-A4CD-01	C2	6.2113	6.3553	6.6663	11.3605	3.1336	8.7084	6.511	8.3046	10.0365	6.4002	6.8719	4.3715	5.0505
TCGA-CQ-A4CE-01	C2	5.7239	7.421	6.1399	12.2931	3.255	6.8592	5.6107	6.5873	11.473	6.5701	6.0183	4.6065	2.9704
TCGA-CQ-A4CG-01	C2	4.2611	7.3048	3.9949	11.6399	1.1451	6.8289	4.7895	5.5182	11.6044	3.9199	4.8104	3.3053	4.9862
TCGA-CQ-A4CH-01	C2	3.3105	6.3594	4.5918	12.1961	3.1218	7.1386	3.8863	4.9918	11.6907	2.9807	5.5983	3.4239	0.4911
TCGA-CQ-A4CI-01	C2	3.6	6.9668	4.3999	10.1849	0	6.2619	4.036	5.5611	9.7356	3.9185	4.9319	3.4944	8.9419
TCGA-CR-5247-01	C2	1.6311	2.8664	3.522	10.8097	0	6.09	2.9666	4.3507	9.9942	3.1483	5.2763	6.3346	2.2236
TCGA-CR-5248-01	C2	8.245	6.4587	7.8705	11.3772	6.1764	9.3394	8.0985	10.4518	9.9735	9.5096	7.5777	7.3021	0.9833
TCGA-CR-6474-01	C2	4.7209	7.3584	6.6079	11.7965	3.923	8.2407	7.2963	6.3054	11.6948	7.2025	6.9337	7.2281	4.6657
TCGA-CR-6487-01	C2	8.8333	9.0756	8.8964	10.9316	6.5855	9.8647	8.6507	10.5549	10.0013	9.6684	7.8197	7.5457	8.3791
TCGA-CR-6488-01	C2	4.9824	6.3581	6.5752	12.0314	4.164	9.3813	6.1249	6.1761	12.6028	7.0295	6.5915	5.6432	6.2598
TCGA-CR-6493-01	C2	3.7347	7.3452	4.6576	11.2645	1.7262	6.1425	5.201	5.798	10.5732	4.7222	5.0075	3.5575	3.6038
TCGA-CR-7364-01	C2	3.7839	5.9616	6.155	11.7478	3.488	6.6285	6.1722	6.4918	9.4604	6.7361	5.9012	5.1666	9.0633
TCGA-CR-7367-01	C2	5.7566	6.1963	5.9504	11.7439	4.6437	7.9228	5.8941	6.6047	10.8913	6.6636	5.5945	7.1763	5.6825
TCGA-CR-7369-01	C2	4.4533	7.1059	5.0978	11.8576	3.9119	6.7074	5.5417	6.0766	10.5879	6.3312	5.2485	5.5311	3.2056
TCGA-CR-7370-01	C2	5.6989	9.539	6.32	9.8203	2.7703	7.6065	5.6412	6.7798	9.153	6.5615	5.4717	5.2246	8.3889
TCGA-CR-7372-01	C2	4.0484	5.0424	5.9913	11.7171	3.2685	6.7847	5.9415	5.3326	12.2568	5.6872	6.1488	5.134	3.8027
TCGA-CR-7377-01	C2	6.9322	7.3118	6.5239	11.9074	5.6741	9.0592	6.7705	8.1894	12.2782	8.4236	6.8731	6.1712	1.7868
TCGA-CR-7379-01	C2	4.3642	7.0242	5.1934	11.1611	2.807	8.1401	5.5905	5.5905	10.8071	5.5042	5.2399	5.2701	6.4688
TCGA-CR-7382-01	C2	6.0411	9.5057	7.4363	11.6853	5.6196	9.5299	8.2216	8.7932	11.9222	7.452	7.3883	6.3448	5.2416
TCGA-CR-7383-01	C2	6.0994	5.1862	7.1003	11.7331	4.5032	9.0389	6.9898	7.1671	11.3161	7.2378	7.2029	5.8511	2.9076
TCGA-CR-7389-01	C2	4.6118	5.607	6.0515	11.7822	3.5714	7.3677	6.1398	6.3691	12.1524	6.1398	5.8775	5.0731	7.8975
TCGA-CR-7390-01	C2	3.1753	4.7556	3.9576	12.3042	1.3393	6.1958	4.0932	4.1564	10.1208	4.9105	4.9105	4.5353	4.7142
TCGA-CR-7392-01	C2	6.3843	7.7329	7.4135	12.4286	5.3675	8.5801	8.0245	8.4824	12.0627	8.1396	7.0885	6.7627	3.6205
TCGA-CR-7399-01	C2	7.8837	9.0913	7.4977	12.4495	5.5487	9.9612	7.21	9.2525	11.7573	8.9107	6.4586	6.7982	6.5911
TCGA-CR-7401-01	C2	4.2227	5.3316	6.1437	12.1511	3.3682	7.2773	6.2956	5.6178	12.5537	6.2025	6.2956	5.222	0.5762
TCGA-CV-5431-01	C2	8.0607	7.3632	7.6193	11.2644	5.1983	9.4802	7.6076	9.2931	10.7966	8.9091	7.4884	7.6955	5.3568
TCGA-CV-5432-01	C2	4.9621	3.6222	4.7425	10.629	2.7348	6.9491	4.6732	5.8629	10.7903	5.8472	5.1007	3.3824	7.5569
TCGA-CV-5434-01	C2	5.4395	8.5591	6.5937	9.6836	4.2566	9.172	6.4924	6.4228	11.5612	7.4338	7.4498	6.1605	4.6153
TCGA-CV-5435-01	C2	3.2821	7.088	3.3487	10.158	1.9092	6.7305	3.0617	4.4976	11.0545	4.3099	5.3069	2.8935	9.1175
TCGA-CV-5436-01	C2	5.0556	5.3151	5.6838	12.7161	2.5946	7.1304	6.1199	7.1459	13.1113	6.151	5.8569	4.4034	2.4689
TCGA-CV-5441-01	C2	5.0784	6.6141	5.0983	10.4927	2.727	6.5506	5.1937	6.9939	7.828	5.6889	6.2906	4.1962	0.5542
TCGA-CV-5971-01	C2	5.8506	6.601	6.8606	11.2139	5.348	8.3002	7.0015	7.5102	11.3282	7.2681	7.0651	5.0349	1.2897
TCGA-CV-5976-01	C2	4.04	5.2509	4.7598	11.772	2.0321	7.2647	5.1979	5.8406	11.4638	5.2509	5.8747	4.04	9.7918
TCGA-CV-5977-01	C2	3.7442	6.8632	5.3258	12.9935	0.9664	6.5473	5.1816	6.3164	11.1565	4.2573	5.7404	3.2607	0
TCGA-CV-5978-01	C2	4.9481	7.7066	6.7777	10.7628	4.1956	10.1059	6.5936	5.8813	12.1777	6.4532	5.4792	5.3998	5.2718
TCGA-CV-5979-01	C2	3.6797	3.8311	4.8521	11.7444	1.9394	6.7396	5.1688	6.2595	11.2499	4.5659	5.7656	2.9291	2.1071
TCGA-CV-6003-01	C2	3.5075	6.2854	5.4882	12.387	1.7629	6.392	5.611	5.9736	11.488	4.2744	6.4524	5.1743	5.2366
TCGA-CV-6433-01	C2	9.0866	4.9516	7.6814	12.5021	5.7635	10.173	7.0826	10.7883	10.1309	8.8261	6.8459	7.583	4.2823
TCGA-CV-6933-01	C2	4.2325	6.0683	5.1936	10.4077	2.879	9.4859	5.0207	5.2669	11.7294	6.1351	6.3694	5.5276	8.486
TCGA-CV-6934-01	C2	6.4841	6.6798	6.2785	11.0485	3.9691	9.184	6.2629	8.1426	11.6383	8.0018	7.0487	6.2208	5.9444
TCGA-CV-6935-01	C2	5.0681	6.141	4.6204	10.7399	3.2545	7.684	4.0048	5.4367	10.5533	5.3385	6.0013	4.4429	6.5757
TCGA-CV-6937-01	C2	5.1345	3.5785	4.9664	11.6632	1.5517	7.5073	4.7067	5.6605	10.4581	4.3447	7.8389	5.3774	12.9513
TCGA-CV-6938-01	C2	7.0778	9.4077	7.1076	12.4319	3.5343	9.5625	7.0004	9.618	11.7037	7.7659	5.8967	6.4446	6.7679
TCGA-CV-6941-01	C2	4.769	5.6877	6.2293	10.4461	2.9571	7.809	6.2595	6.9258	11.0437	6.3953	7.352	5.4325	9.5166
TCGA-CV-6942-01	C2	6.9465	8.6079	7.8223	11.9004	5.095	9.0716	7.5086	9.5513	11.6925	8.5821	7.2117	6.7193	5.8841
TCGA-CV-6945-01	C2	3.3401	3.5686	4.1658	11.5845	1.4533	6.3546	3.719	5.609	12.3229	4.2004	4.9737	3.5686	4.1658
TCGA-CV-6948-01	C2	5.3184	5.5307	5.6806	11.2931	3.9291	7.9996	4.9998	7.2675	9.4654	6.8713	6.0952	4.3872	5.3854
TCGA-CV-6950-01	C2	5.0282	8.4296	5.2337	11.5631	2.7712	7.4578	5.0159	5.9093	11.5959	5.9226	5.6942	3.3443	6.2358
TCGA-CV-6951-01	C2	3.1214	5.3042	4.6662	10.9656	1.1914	6.0453	4.6903	5.067	9.7435	5.067	4.6903	4.2458	6.0639
TCGA-CV-6954-01	C2	4.9145	5.5265	6.0539	12.2902	2.8957	8.1136	6.6242	7.8509	11.0113	6.6825	6.1739	5.4277	0.7468
TCGA-CV-6956-01	C2	1.8953	4.4195	0	11.685	1.2387	4.357	0.931	5.2544	9.8488	2.9634	3.6244	1.4922	3.395
TCGA-CV-6960-01	C2	3.7615	4.0004	4.4553	11.4079	1.0334	5.9312	3.8688	3.6456	10.7023	3.7982	5.123	6.2216	8.7324
TCGA-CV-6961-01	C2	4.8644	6.4547	4.8058	12.099	2.9928	7.8315	4.9345	6.3813	10.8181	6.1709	5.6357	6.8194	4.1317
TCGA-CV-7091-01	C2	5.2916	6.7582	6.521	12.3457	2.7496	7.3405	6.2443	6.131	12.2788	6.8801	6.4598	5.5127	2.149
TCGA-CV-7095-01	C2	4.1979	6.116	5.1366	11.9532	2.0548	7.3436	5.1149	5.8916	11.5315	5.5468	5.2605	5.0928	0
TCGA-CV-7097-01	C2	5.8597	7.2352	6.6976	12.0702	3.6686	9.0655	7.6451	8.6442	11.6776	6.8846	6.7441	6.1248	0.8122
TCGA-CV-7099-01	C2	5.9452	8.296	6.7849	12.2789	3.6467	8.7974	6.7794	8.2503	10.7207	7.3239	5.8308	5.798	8.1541
TCGA-CV-7101-01	C2	5.4972	6.7998	5.5749	10.8401	3.6147	8.2316	5.0839	6.4471	10.4175	6.0804	5.4429	4.7682	9.1552
TCGA-CV-7102-01	C2	4.6908	4.9742	5.8345	12.0679	3.3519	8.5615	6.0416	5.9971	11.8813	5.9417	5.988	4.9742	1.3795
TCGA-CV-7103-01	C2	3.947	5.171	5.5656	10.1387	3.4081	7.4264	5.5339	3.9788	10.0306	6.529	6.8456	5.2382	7.3556
TCGA-CV-7177-01	C2	3.9856	4.2761	4.5616	10.5128	2.5722	7.3535	3.6215	4.5178	11.5621	4.836	5.0665	6.2596	8.0086
TCGA-CV-7178-01	C2	5.9912	5.337	6.1941	10.9143	3.8329	8.9835	6.1066	7.6469	11.4544	7.4173	6.4174	6.4396	2.8667
TCGA-CV-7236-01	C2	4.5569	5.9473	5.3312	12.3545	3.1695	7.5865	5.3949	5.5926	11.8419	5.5259	5.5926	5.8045	7.3626
TCGA-CV-7238-01	C2	6.5279	6.0155	6.9627	12.7793	4.4919	7.9163	6.3951	7.3618	11.8326	7.2509	7.1474	5.1654	7.0927
TCGA-CV-7242-01	C2	6.722	5.4047	6.676	10.4689	5.4381	7.8599	5.6901	7.8139	9.9398	7.7106	6.8097	5.2376	9.6701
TCGA-CV-7245-01	C2	4.2295	4.1354	5.1267	11.3454	1.1269	6.3765	5.1104	5.7411	11.2123	5.619	5.4072	4.3178	4.3178
TCGA-CV-7247-01	C2	2.1373	4.7276	2.9632	12.2575	1.7568	5.7189	3.0248	3.9651	11.4048	2.8316	3.9651	3.6109	5.0863
TCGA-CV-7248-01	C2	6.1581	5.294	5.4493	10.4303	5.1198	7.9123	5.0383	6.6126	10.2724	6.7767	5.5895	4.3972	4.9957
TCGA-CV-7250-01	C2	5.6477	6.1099	5.1025	11.4543	2.3382	7.2089	5.2292	6.7646	9.8314	6.1286	6.0325	3.669	1.8893
TCGA-CV-7252-01	C2	4.4798	6.6047	5.7182	11.4472	2.2292	7.9238	5.4872	5.8159	11.7814	5.8264	6.3238	5.7624	1.4003
TCGA-CV-7253-01	C2	2.0555	3.9852	2.8069	11.15	0.7061	5.1069	2.5198	4.1737	10.236	3.2985	4.5686	3.0463	4.9389
TCGA-CV-7254-01	C2	7.0974	9.0502	7.0542	10.811	6.3098	8.9476	7.0265	7.7018	10.8332	8.0377	7.3372	6.2149	7.8355
TCGA-CV-7261-01	C2	4.45	6.5448	5.0348	10.0683	2.6921	7.486	4.5141	5.4981	11.0359	5.5753	4.9446	4.7184	6.3739
TCGA-CV-7407-01	C2	5.191	7.7501	6.8077	11.7968	2.1147	8.9483	6.7642	7.528	11.2352	7.1461	6.1932	5.9728	6.4949
TCGA-CV-7409-01	C2	7.2687	5.2825	6.4506	11.6669	3.1017	8.5821	5.9988	8.8639	10.0521	7.5069	5.6953	4.3729	6.8473
TCGA-CV-7415-01	C2	7.457	8.7003	6.8474	12.1166	3.5605	8.6936	6.6947	8.7644	12.004	7.5871	6.7832	6.2073	4.5225
TCGA-CV-7416-01	C2	3.1911	5.9776	4.6277	12.2887	1.0119	8.1852	5.1105	5.404	12.5583	4.6277	4.7778	6.2587	3.9291
TCGA-CV-7418-01	C2	6.1255	5.6185	7.3121	10.7676	3.5036	8.3256	6.0922	7.9589	9.5454	7.3085	6.3031	5.3776	8.2004
TCGA-CV-7422-01	C2	5.5105	9.1652	5.1758	10.2086	4.055	8.2586	5.824	6.7986	10.4838	6.6754	5.8073	5.8157	3.9373
TCGA-CV-7423-01	C2	1.4318	5.3836	5.1098	12.0814	1.8265	5.8549	4.9993	3.6392	11.9343	3.7343	5.0183	4.655	0.8867
TCGA-CV-7424-01	C2	6.2521	7.0551	5.5591	11.0677	3.7992	7.9319	4.9323	7.3768	10.1371	6.9459	6.7119	4.954	3.4793
TCGA-CV-7428-01	C2	6.8208	7.5382	6.6702	12.3694	3.1704	8.5482	6.3546	7.6049	10.459	7.578	7.2989	5.9407	3.0361
TCGA-CV-7429-01	C2	5.938	7.0086	5.6844	11.3414	2.0238	8.4964	5.8724	7.4436	10.5807	6.7547	5.2913	5.512	2.8345
TCGA-CV-7430-01	C2	3.1545	4.3148	3.455	11.5135	0.7547	6.3715	2.7002	4.1846	10.431	4.3395	3.455	3.3126	8.8416
TCGA-CV-7433-01	C2	7.8156	7.1899	7.9593	11.7543	4.6646	10.2187	8.2542	10.2023	11.9746	8.8979	7.5439	7.4984	5.7335
TCGA-CV-7435-01	C2	5.1619	6.2251	6.7197	11.4395	3.5014	8.8993	7.1625	8.0962	10.7976	6.9289	6.8782	6.6445	8.0718
TCGA-CV-7437-01	C2	3.6426	5.2356	3.6928	10.4832	2.3153	7.0518	3.8776	5.6453	10.5909	4.8051	4.8051	3.5367	8.8108
TCGA-CV-7438-01	C2	4.9914	7.0981	6.8063	12.3429	2.4333	8.0717	6.5727	7.3983	11.1676	6.5184	7.0462	5.7734	3.3566
TCGA-CV-7440-01	C2	3.4691	6.5544	5.0172	10.7091	2.1658	6.9294	5.0846	6.2944	9.5013	5.149	6.3975	4.7106	0.4724
TCGA-CV-7446-01	C2	4.2552	5.6709	5.8892	11.1778	3.6533	7.5583	6.0397	6.117	9.7857	7.0367	4.7386	5.2448	8.0686
TCGA-CV-7568-01	C2	4.1489	7.268	5.6432	11.5941	3.0232	7.0891	5.8512	6.2004	12.2771	6.511	4.5434	5.3788	0
TCGA-CV-A45T-01	C2	7.6749	7.3109	8.2307	11.9919	5.9937	8.4181	8.2587	9.2951	11.5408	8.0717	7.9339	5.2005	1.7866
TCGA-CV-A45U-01	C2	6.2302	5.7166	6.8031	12.1073	2.9286	7.3588	6.2387	7.3353	11.0229	7.467	6.0879	4.7319	8.3328
TCGA-CV-A45Y-01	C2	7.1842	6.9976	7.8091	11.271	4.8637	8.9671	6.9914	7.7695	11.6848	7.9604	8.285	5.6297	8.4668
TCGA-CV-A45Z-01	C2	6.4035	6.6801	7.0396	11.9052	4.1639	8.6366	6.4118	7.8559	10.5198	7.2	7.8498	4.7864	9.4822
TCGA-CV-A460-01	C2	7.2641	6.4126	7.8643	12.5258	4.8772	9.0999	7.6837	8.7832	11.6541	8.3026	7.3489	7.4891	4.9476
TCGA-CV-A461-01	C2	8.1868	5.5022	7.3811	11.1589	4.8248	9.6046	7.0658	9.5322	10.2858	8.7708	7.9799	5.4621	4.3259
TCGA-CV-A464-01	C2	5.1261	4.8049	6.9719	11.7282	4.3257	7.4418	6.2793	6.3632	12.1122	6.4501	6.4653	4.8977	4.8977
TCGA-CV-A465-01	C2	3.288	3.996	4.1296	12.7861	1.6149	5.8768	4.2122	3.5644	12.4281	3.288	4.9258	2.2048	0.6
TCGA-CV-A468-01	C2	7.7478	6.5136	7.5271	11.7764	5.2278	8.907	7.7767	10.1758	11.1045	8.3726	7.8329	5.6747	3.2795
TCGA-CV-A6JD-01	C2	6.8206	7.4883	7.1534	11.5752	3.0004	9.1062	6.9691	9.693	11.9884	6.87	7.6064	4.6974	5.5531
TCGA-CV-A6JM-01	C2	4.6126	4.2436	6.4812	12.2804	0.7571	7.5965	4.6918	7.7385	9.6749	5.7949	7.9506	4.0164	4.1345
TCGA-CV-A6JO-01	C2	7.0621	9.191	7.0346	12.4173	3.333	8.7672	6.7401	8.8468	11.2908	7.6633	6.3959	5.6559	3.259
TCGA-CV-A6JU-01	C2	4.1424	2.4357	5.2005	10.2494	1.9782	7.6292	5.4634	7.8259	11.0627	4.8299	7.131	2.4357	6.7193
TCGA-CV-A6JY-01	C2	4.0185	3.7615	4.4697	11.4504	1.577	6.0543	3.5334	4.5934	11.4127	4.6324	3.3584	2.4926	0
TCGA-CV-A6K0-01	C2	6.7616	8.0374	7.9812	11.5941	5.3465	8.8428	7.6506	7.5185	11.7867	7.6827	7.3466	5.7481	3.6501
TCGA-CV-A6K1-01	C2	5.4925	4.1717	6.7127	11.5932	2.353	7.3642	5.4153	7.6094	10.5258	6.6211	7.5061	3.4566	1.4651
TCGA-CX-7086-01	C2	5.0617	6.1101	5.3462	11.7007	3.5754	6.4475	5.6269	6.8539	10.6444	6.2751	5.528	4.4186	2.3232
TCGA-CX-7219-01	C2	5.582	6.7329	7.0968	11.6819	3.9797	8.8775	7.2508	7.4574	10.8754	7.6334	6.5862	6.0972	8.2926
TCGA-D6-6515-01	C2	7.2644	8.8728	7.1068	13.015	5.3213	9.5338	7.4132	9.1714	11.8855	8.4407	7.4498	7.2266	6.4871
TCGA-D6-6517-01	C2	5.3421	6.6687	6.5962	12.5559	3.9661	7.6898	7.0038	6.2315	13.1607	6.6781	7.2251	5.3772	6.0696
TCGA-D6-6823-01	C2	3.3328	4.9658	4.9658	11.2506	2.009	5.9995	4.8048	4.4887	9.4377	4.3202	5.8074	3.6177	5.1447
TCGA-D6-6826-01	C2	5.5999	6.1718	6.5896	12.3896	4.151	9.2559	6.6127	6.1842	11.9264	6.5709	6.0689	5.6274	8.0046
TCGA-D6-6827-01	C2	3.7116	4.7137	8.784	11.4818	2.3643	6.7527	4.0793	4.4878	11.5029	5.1528	8.3564	4.1928	11.1193
TCGA-D6-8568-01	C2	4.695	6.4833	6.6048	12.0136	2.4821	7.0593	6.5043	6.2914	11.5753	5.6481	6.3034	4.9302	6.9792
TCGA-D6-A4Z9-01	C2	4.6236	6.4601	6.0709	12.5343	3.2502	7.3299	6.1879	6.689	11.4522	6.0087	6.6351	4.9886	2.3943
TCGA-D6-A4ZB-01	C2	4.7687	4.0771	5.9416	11.736	2.9482	6.7775	4.9789	6.5139	11.9006	6.0115	6.4346	3.3449	4.0239
TCGA-D6-A6EO-01	C2	2.6365	3.7962	5.1323	10.3939	1.6548	5.3542	4.9722	5.1068	10.12	4.1355	6.6192	3.436	5.8139
TCGA-D6-A74Q-01	C2	4.8598	5.331	5.6743	10.9998	3.106	6.9207	5.4281	7.3993	9.0192	6.0935	7.7767	4.2497	9.8502
TCGA-DQ-5629-01	C2	3.6868	5.8465	4.1005	10.1648	1.9451	5.7221	3.6326	4.0183	9.7217	5.016	4.2156	3.6326	5.2502
TCGA-DQ-5631-01	C2	3.0222	5.5199	5.337	12.9018	1.8529	6.7626	4.8941	4.514	11.2878	4.4211	5.3455	4.1587	1.6495
TCGA-DQ-7588-01	C2	3.5348	4.1991	1.8244	11.7997	0	3.2437	1.1832	4.1654	10.2533	3.0358	2.8785	2.5007	0
TCGA-DQ-7589-01	C2	3.4111	5.5695	4.0767	10.7612	2.228	5.3861	4.0021	4.7131	10.9635	4.6655	4.1931	3.2485	6.3835
TCGA-F7-7848-01	C2	5.7665	4.9569	5.8617	10.2176	5.0886	7.4878	5.8431	7.2198	10.067	7.3337	7.1981	5.5551	6.0185
TCGA-F7-8298-01	C2	4.4431	7.7953	6.2645	11.5063	2.6295	7.428	5.0629	6.5505	11.2361	5.1178	6.0693	6.9186	4.4855
TCGA-F7-A50I-01	C2	4.6947	7.8406	6.5707	12.4997	3.3205	7.6046	5.3121	6.5601	11.9761	6.6222	6.0596	3.9563	8.4
TCGA-F7-A50J-01	C2	5.2115	7.4533	6.8137	12.817	3.0608	6.8223	6.5412	6.7525	12.791	7.121	6.3538	4.5256	4.5256
TCGA-F7-A61V-01	C2	5.2488	7.0494	5.8944	11.2486	2.9955	6.2803	5.1432	6.1772	11.1779	6.1337	5.7292	4.2662	5.5089
TCGA-F7-A620-01	C2	7.1076	8.2352	7.477	11.8745	4.618	8.5878	7.3263	9.2293	11.4168	7.6206	7.3395	5.0823	2.4374
TCGA-F7-A623-01	C2	5.279	4.4702	6.5987	12.7463	4.0671	7.1074	5.9908	7.1027	10.1609	6.3184	5.2451	3.8134	0.9265
TCGA-F7-A624-01	C2	8.6331	9.0077	7.3661	12.0879	5.4812	10.2067	6.4789	10.7607	10.3901	8.5449	6.3636	5.2573	0
TCGA-H7-8501-01	C2	8.18	8.8015	8.3677	12.4903	5.4114	10.3978	8.208	9.8311	11.2338	8.4686	7.5401	6.4884	6.3053
TCGA-H7-8502-01	C2	4.7857	5.7423	5.2368	11.9591	2.2623	7.5079	5.1876	6.7544	11.3456	5.4813	5.0288	5.4813	0
TCGA-H7-A6C4-01	C2	5.1718	8.3955	7.0724	12.5294	3.8791	7.6844	6.1413	5.8297	11.5999	6.6591	6.162	4.6943	3.4129
TCGA-HD-7753-01	C2	5.5382	7.0589	6.9444	12.0398	2.961	7.2317	6.8835	6.6352	12.3739	6.4628	6.4004	5.9795	1.2371
TCGA-HD-7917-01	C2	3.2353	7.0153	4.4345	11.862	2.381	5.2964	4.4345	5.6629	10.6798	5.0438	4.1903	3.1694	5.1156
TCGA-HD-8634-01	C2	4.5185	8.0639	5.3467	12.0051	2.1873	6.4608	5.5243	6.2412	11.0806	5.3467	5.5243	3.7485	1.1275
TCGA-HD-8635-01	C2	4.8876	6.6165	4.4887	12.257	3.3969	7.3011	4.7977	5.7397	11.7602	5.7872	5.5138	4.2833	6.0945
TCGA-HD-A634-01	C2	0	2.4894	2.7314	11.3677	0.5972	4.8681	1.0183	4.5896	9.0713	2.8387	6.454	1.344	1.344
TCGA-HD-A6HZ-01	C2	6.7246	6.8579	7.8888	12.1122	5.8478	8.4244	7.0731	7.2884	11.4595	6.9021	6.8728	5.0665	6.3624
TCGA-HL-7533-01	C2	7.1159	10.022	5.9136	11.9972	3.9627	8.4766	5.9026	8.6553	11.3997	7.9364	4.9586	5.2455	2.0676
TCGA-IQ-7631-01	C2	1.6855	3.0363	1.6855	9.8573	0.6362	5.0505	0.6362	3.3025	10.8335	1.9149	7.578	3.5949	6.2231
TCGA-IQ-7632-01	C2	3.4406	5.034	4.2114	12.1745	2.0996	5.1274	4.2534	4.2114	12.3692	4.9342	3.5793	3.2039	0.63
TCGA-IQ-A61G-01	C2	2.7914	4.1585	5.7631	12.6966	0.9346	6.681	5.7871	5.5126	10.66	4.5154	5.6758	3.6833	0.5416
TCGA-IQ-A61H-01	C2	4.2897	9.2103	4.2137	11.0077	2.8112	7.3925	4.2137	5.362	10.0853	5.6338	4.6768	3.3964	7.5705
TCGA-IQ-A61O-01	C2	5.0262	6.4453	5.5529	10.7423	2.9803	8.8104	5.3646	5.6218	11.6515	5.8686	7.7801	7.4322	4.4757
TCGA-IQ-A6SG-01	C2	3.7025	3.3492	5.1119	11.1281	1.642	6.4703	4.223	4.646	9.6944	5.1697	5.7365	3.1906	6.4529
TCGA-IQ-A6SH-01	C2	6.4557	5.2994	7.3127	12.1328	2.4463	8.246	6.8871	9.0346	11.9683	6.4557	7.0951	4.8205	5.3396
TCGA-KU-A66T-01	C2	1.1366	4.6651	3.2912	12.1322	0.8472	4.8761	2.4315	3.6538	10.5419	2.4315	2.962	3.7426	7.4429
TCGA-KU-A6H8-01	C2	6.294	5.1297	5.4329	10.9512	3.6967	6.7474	4.9937	7.3137	9.763	6.6602	5.2776	3.3851	0.7047
TCGA-MT-A51X-01	C2	4.2385	4.3829	5.2941	12.2884	2.314	6.6484	4.8233	5.3997	11.9695	5.5449	6.2663	3.8487	3.6913
TCGA-MT-A67D-01	C2	5.2272	6.2262	6.9881	11.9218	4.6524	7.4336	6.4614	6.3653	10.1107	6.357	6.2353	4.4794	6.905
TCGA-MZ-A5BI-01	C2	7.7666	7.8225	9.1107	11.9756	5.7179	8.9908	8.7453	8.9708	11.3505	8.3576	9.0966	7.7807	2.0797
TCGA-MZ-A7D7-01	C2	2.2857	6.0213	4.7463	12.8026	2.8992	5.5304	4.9709	4.7112	10.013	3.7305	3.9271	2.8992	4.1001
TCGA-P3-A5Q6-01	C2	4.1523	4.84	5.6256	11.8558	1.7941	7.3213	5.0694	4.8889	12.3424	5.6822	5.5364	4.3746	10.1884
TCGA-P3-A5QA-01	C2	3.242	9.6887	5.7665	11.3794	1.8765	5.6939	5.0471	5.3912	12.6685	4.4252	4.7694	3.3083	1.224
TCGA-P3-A6SX-01	C2	3.2886	3.6962	4.0488	11.3118	1.3757	4.6849	2.3182	4.2436	11.6663	3.5565	4.3319	1.9226	3.6962
TCGA-P3-A6T0-01	C2	2.6702	5.9073	4.5999	11.4784	1.0518	5.8369	4.3188	4.2115	12.6817	3.9695	4.9056	3.4138	2.8239
TCGA-P3-A6T2-01	C2	4.006	6.9455	6.1267	11.7462	2.6243	6.889	5.7988	5.9471	10.5565	5.1989	5.281	3.5023	1.8411
TCGA-P3-A6T3-01	C2	3.2582	6.0838	3.9335	11.7988	1.4402	6.0218	3.2582	3.9335	11.5848	3.2582	4.3519	2.8645	1.4402
TCGA-P3-A6T7-01	C2	4.965	7.4837	5.8348	12.3768	1.561	7.134	4.1753	6.7907	11.1472	5.8713	4.8958	2.1419	3.8732
TCGA-P3-A6T8-01	C2	3.7435	5.3146	6.2254	11.6783	3.1832	6.1617	5.4273	4.1461	12.084	5.1492	5.8875	5.6135	1.055
TCGA-QK-A64Z-01	C2	4.7046	6.3516	5.1908	12.3647	2.4847	6.9032	4.3965	6.4095	12.4499	5.4193	3.966	4.1126	9.0716
TCGA-QK-A6IG-01	C2	5.8514	7.7597	7.3271	11.3656	2.6597	8.3723	6.1565	8.5693	11.1435	6.7624	6.4671	3.6804	7.0074
TCGA-QK-A6VB-01	C2	2.33	3.5535	2.1232	9.3039	0.741	6.5335	1.5917	4.7998	8.799	2.8832	4.469	3.331	3.979
TCGA-QK-A6VC-01	C2	6.0368	6.985	7.7836	12.3012	5.0455	8.3194	7.4414	8.0922	10.3077	8.0067	7.8417	6.05	3.331
TCGA-QK-A8Z7-01	C2	3.0852	2.3113	4.9721	9.6058	3.7836	6.5735	4.4685	6.4626	8.6549	4.6815	7.2358	4.0368	4.8003
TCGA-QK-A8Z8-01	C2	3.8582	4.309	5.1774	11.2845	1.6068	5.7816	4.6982	5.5618	9.6514	4.8896	5.6585	2.8354	10.3575
TCGA-QK-A8Z9-01	C2	5.13	5.7556	6.7623	11.5435	4.2486	8.4602	6.6661	6.6518	11.636	7.4101	7.0722	6.056	3.9076
TCGA-QK-A8ZA-01	C2	4.1517	9.0441	5.3031	10.9701	1.9855	6.0254	4.7093	5.4241	9.638	4.9586	4.7887	3.0704	8.358
TCGA-QK-A8ZB-01	C2	3.8727	3.9368	5.3201	12.0615	3.2713	7.5372	5.2958	5.3674	11.1512	6.0856	5.7795	4.2461	5.8478
TCGA-QK-AA3J-01	C2	5.3594	4.2016	5.6509	10.7757	2.8556	6.1682	5.0085	6.6507	7.697	6.3934	6.8404	3.7523	9.7967
TCGA-QK-AA3K-01	C2	6.0581	5.0337	7.1223	10.4697	4.0466	8.4613	6.2576	7.8697	10.7412	6.2709	7.8165	5.3406	0
TCGA-T2-A6WX-01	C2	8.0727	8.1237	7.7494	12.2162	4.8348	9.8589	7.3044	10.5001	11.0003	8.546	6.9108	6.929	3.67
TCGA-T2-A6WZ-01	C2	5.2881	4.0598	5.8883	12.6219	2.9484	7.0927	5.203	6.9692	11.139	5.2881	6.6534	1.6958	3.4697
TCGA-T3-A92M-01	C2	5.9348	6.2776	7.0672	11.9592	3.2722	8.6185	6.9445	7.8272	10.8353	7.2937	6.8335	6.453	1.2434
TCGA-UF-A718-01	C2	5.9746	6.1253	6.4521	11.8775	4.2283	7.4932	6.575	6.6577	11.4197	6.6453	7.0363	4.9678	5.7142
TCGA-UF-A71A-01	C2	2.7647	6.5642	3.2435	10.2131	2.7647	7.2151	2.4485	4.4565	12.0764	2.9426	4.3342	3.2435	7.1395
TCGA-UF-A71A-06	C2	1.3982	5.5485	1.0638	10.0504	1.0638	5.6142	2.2681	4.2474	11.8801	1.0638	4.2883	2.0947	9.7386
TCGA-UF-A71B-01	C2	4.7647	4.0329	6.1031	11.2765	3.165	7.6249	5.675	7.1282	10.7002	5.675	6.4702	4.9621	3.874
TCGA-UF-A71D-01	C2	4.9155	5.0244	3.6814	11.1358	2.8697	5.4195	4.6241	5.5708	9.5856	5.7506	4.6695	3.3873	3.7675
TCGA-UF-A7J9-01	C2	3.4989	7.1548	6.4365	10.3964	3.1582	7.9375	5.6367	5.6367	10.7765	6.4299	7.0722	5.2725	6.1204
TCGA-UF-A7JA-01	C2	4.4374	4.7188	5.0149	12.5625	2.5025	6.398	3.4594	5.6342	10.5002	5.5546	4.8244	6.5288	1.8745
TCGA-UF-A7JC-01	C2	2.9002	7.1032	3.9418	12.0599	1.285	5.4628	3.37	3.7238	10.9592	3.37	4.0078	2.4088	1.6577
TCGA-UF-A7JD-01	C2	3.7441	5.7614	5.837	10.0046	1.97	7.3609	5.0799	5.9262	10.4292	4.9834	7.0868	4.7686	9.1602
TCGA-UF-A7JF-01	C2	4.3942	2.9403	6.3178	11.0758	3.0606	8.4654	5.3827	6.3536	11.6976	5.1312	7.3856	3.7022	10.2183
TCGA-UF-A7JH-01	C2	6.1529	4.954	7.106	11.0027	3.4813	8.6606	6.8182	8.071	10.82	6.4749	7.6963	4.1926	6.068
TCGA-UF-A7JJ-01	C2	7.4326	5.8467	8.1376	11.5206	4.8001	9.301	7.4028	8.5006	11.5017	8.2013	7.0875	5.8643	6.1348
TCGA-UF-A7JO-01	C2	7.4047	7.8447	8.2682	11.8342	4.8584	9.8145	7.3024	8.696	10.9011	7.6714	7.5748	5.4664	5.9868
TCGA-UF-A7JT-01	C2	8.2127	8.1979	7.5547	11.8661	4.1605	9.9722	7.265	10.7862	11.2098	8.2274	7.4762	5.2889	2.9867
TCGA-UF-A7JV-01	C2	5.4103	10.2152	7.7442	11.5922	3.3545	8.9014	7.178	8.1977	12.6968	6.5671	6.7534	5.4103	5.7254
TCGA-UP-A6WW-01	C2	6.3366	4.9035	7.4391	11.6193	3.7224	8.5747	5.913	7.7738	9.4079	6.8143	7.9012	6.0784	4.9692
TCGA-WA-A7GZ-01	C2	2.4113	4.2258	4.6793	11.8404	2.524	5.9112	4.3224	4.8183	11.9094	3.8471	5.3484	4.1222	3.5068
TCGA-WA-A7H4-01	C2	4.0896	5.1802	7.0834	11.9505	4.3945	7.3963	6.1921	4.8995	11.061	6.1601	6.6719	5.8148	8.3179
