# Supplementary material for: Cuproptosis-related gene subtypes predict prognosis in patients with head and neck squamous cell carcinoma
Source: J Otolaryngol Head Neck Surg. 2023 Sep 12;52:58. doi: 10.1186/s40463-023-00655-4 (PMC10496405; doi:10.1186/s40463-023-00655-4)
Supplement: Supplementary file 1 — Additional file 1. The original data of this study. [file 40463_2023_655_MOESM1_ESM.zip › Appendix/Appendix 8.txt]

	Cluster	HLA-A	HLA-B	HLA-C	HLA-DMA	HLA-DMB	HLA-DOA	HLA-DOB	HLA-DPA1	HLA-DPB1	HLA-DPB2	HLA-DQA1	HLA-DQA2	HLA-DQB1	HLA-DQB2	HLA-DRA	HLA-DRB1	HLA-DRB5	HLA-DRB6	HLA-E	HLA-F	HLA-G
TCGA-BA-4077-01	C1	16.7179	17.2209	16.2774	11.4519	11.0917	9.7935	7.2156	13.8358	12.5852	4.9909	11.9337	8.6506	12.9654	10.8759	15.1003	14.3652	13.4749	9.3559	14.6388	13.7373	9.9843
TCGA-BA-4078-01	C1	14.2376	14.0072	13.743	9.6378	10.1425	8.8006	5.5953	12.3088	11.5619	2.9005	9.8107	9.1312	9.8934	9.4967	13.8886	10.9363	9.8167	8.6543	12.2899	9.6739	4.294
TCGA-BA-5151-01	C1	14.1399	15.4147	14.9818	9.3299	9.059	7.2758	5.8038	12.1831	10.7135	1.3791	10.796	7.2201	9.8232	5.8338	13.4615	12.4657	9.3619	9.0407	13.8175	10.3738	3.943
TCGA-BA-5152-01	C1	15.6961	15.596	14.4911	10.4112	10.042	8.7371	6.3712	13.1243	12.3235	3.5348	11.4329	9.569	10.5553	8.3592	14.2669	13.2585	10.6993	9.6409	14.0807	12.1655	7.5352
TCGA-BA-5153-01	C1	14.9901	15.4562	14.4843	10.2545	11.3744	8.5497	5.869	12.2399	11.6906	2.8317	10.7533	8.7507	12.0242	9.0942	14.4218	12.6784	10.1132	9.1316	13.2956	10.4535	6.084
TCGA-BA-5556-01	C1	16.1998	16.9232	15.3431	11.1971	10.7416	10.6064	6.8071	13.6101	12.6861	3.2379	11.8297	10.7622	12.7217	9.1084	14.9887	13.4052	12.3436	10.99	14.6886	12.3263	7.2589
TCGA-BA-5559-01	C1	15.5161	15.7428	15.6221	11.4282	11.6488	10.8113	6.6964	13.2277	12.8824	5.0908	12.4159	10.4636	12.8754	9.9529	15.2039	13.9569	11.6573	10.3958	14.0196	12.1678	9.584
TCGA-BA-6869-01	C1	15.2263	15.6052	15.139	9.7921	9.3783	8.384	6.2158	12.051	10.9721	2.2259	8.5331	7.2382	8.249	6.0349	13.361	12.1039	9.2103	8.6942	14.0058	11.8143	7.5276
TCGA-BA-6870-01	C1	16.4042	16.4962	16.6599	9.3416	8.7814	7.9505	8.0066	10.9967	11.0502	2.025	8.4568	9.6109	8.9831	9.0875	12.6294	10.1965	9.0237	8.3185	14.8936	12.8886	9.4049
TCGA-BA-7269-01	C1	15.0229	16.2755	13.9836	10.0113	8.473	6.6194	4.552	10.25	10.1871	6.0954	7.9717	8.9631	8.2165	6.1369	11.7717	9.3974	7.8522	7.7746	13.6589	10.6147	6.1163
TCGA-BA-A6D8-01	C1	15.1223	14.4236	13.3172	9.038	8.2004	7.2835	6.3431	10.01	10.8326	2.9726	9.1237	7.4225	10.2226	5.4866	11.2108	11.0944	9.0323	8.276	12.506	10.0459	5.4418
TCGA-BA-A6DA-01	C1	16.2772	15.6751	15.328	8.3375	8.1951	7.0004	6.3541	10.3737	11.2396	1.6652	9.2555	7.0603	11.0516	7.5443	11.6641	12.3536	10.527	6.3245	15.1829	11.3783	7.2778
TCGA-BA-A6DB-01	C1	15.1618	16.0925	15.4601	10.8227	10.698	9.3734	7.6965	13.0685	12.5805	4.3655	11.5682	9.8354	10.0422	10.8813	14.4851	13.569	10.4671	10.3465	14.2238	12.0125	5.3972
TCGA-BA-A6DD-01	C1	16.0932	16.8857	15.6772	10.7764	10.0572	7.9168	6.5436	11.2972	11.4831	3.6221	10.0418	9.7242	10.3634	7.6176	13.9953	12.1535	10.43	9.0654	14.3773	12.0651	6.0171
TCGA-BA-A6DG-01	C1	14.6471	14.9109	14.584	9.3995	9.2758	8.1517	5.6593	11.1534	11.2106	1.2991	9.2972	8.5802	8.6021	7.8506	12.9437	11.2734	8.959	8.5714	13.3758	10.9075	5.5324
TCGA-BB-4225-01	C1	13.9536	15.1877	13.8837	10.4492	10.6001	10.4799	7.2241	13.0729	12.4235	3.0926	10.9405	11.1947	11.5746	10.8916	14.6859	12.9272	11.9312	10.2078	13.1045	10.8928	5.2807
TCGA-BB-4227-01	C1	13.4575	14.162	13.2371	8.3903	8.214	6.369	5.8262	9.8478	9.404	1.5751	7.424	7.2044	8.5087	5.0941	11.6777	9.8207	8.3427	6.7966	13.0628	8.6107	5.7269
TCGA-BB-4228-01	C1	13.1123	13.6575	12.3537	9.0558	9.5856	7.8388	5.4288	11.9592	11.3843	1.1223	10.7779	9.2634	11.0898	10.8202	13.2944	11.6576	9.8046	8.6557	12.7154	8.8105	4.6399
TCGA-BB-7861-01	C1	14.9804	15.5445	14.7919	10.8904	11.5754	10.7829	8.319	13.8216	12.9914	3.2657	12.5028	10.4636	11.2456	8.5754	14.8261	13.6022	11.3771	10.0494	14.6209	11.3035	7.9925
TCGA-BB-7863-01	C1	15.2544	14.7601	14.888	7.1399	6.7033	5.8697	4.14	9.8272	9.3411	0	9.5472	5.2103	9.313	6.9594	11.302	10.3768	8.058	6.3438	13.893	10.3718	5.2401
TCGA-BB-7864-01	C1	11.8928	12.1041	12.989	7.0735	6.3733	5.4464	5.3532	8.8889	8.4125	0.4513	8.022	2.8567	9.0634	4.3551	10.2237	10.0238	9.2835	1.1163	12.4269	7.7205	2.2423
TCGA-BB-7866-01	C1	13.3157	13.9146	13.5416	11.1132	11.1171	10.5447	6.2415	12.9218	12.299	3.9347	13.079	8.4911	12.9628	7.2462	14.5325	13.7495	12.3548	9.1891	12.5534	10.047	5.5394
TCGA-BB-7872-01	C1	16.4856	16.9749	15.7981	9.7862	9.4996	7.9867	5.9629	12.6108	11.3914	0.475	10.6032	8.9433	9.9662	9.6189	13.8053	12.7281	11.36	6.89	14.5303	13.2842	10.4333
TCGA-BB-A6UM-01	C1	16.4468	16.9747	15.8283	11.3904	10.5669	10.5839	6.9639	12.3727	11.9727	4.4556	11.7724	7.7836	11.9155	6.061	14.4515	13.5577	11.723	8.9733	14.511	13.1197	7.1622
TCGA-CN-4729-01	C1	15.7294	15.5853	14.6343	8.7821	8.1792	7.4485	6.5941	11.1532	10.9622	2.0701	10.4755	6.5859	10.4736	8.3384	12.734	11.6264	9.0861	7.0651	13.9498	11.2305	8.9232
TCGA-CN-4733-01	C1	16.393	17.1153	16.172	12.1478	11.8867	10.2477	8.3849	14.597	13.7754	2.3076	11.1617	11.8636	12.5697	10.1576	15.8431	13.5803	12.8369	11.5399	14.8873	12.7345	10.1426
TCGA-CN-4734-01	C1	15.3876	16.8316	15.9025	10.0198	10.0716	8.529	6.565	13.1199	12.1273	2.3688	10.7387	10.256	10.7175	9.0485	14.4884	13.2562	11.0578	10.307	14.8622	12.0264	8.5612
TCGA-CN-4736-01	C1	16.6978	17.041	16.0489	10.9576	11.0434	9.4123	6.7634	13.6999	12.9848	3.5495	12.2398	9.9843	11.3854	7.8685	15.2526	13.4911	11.5318	9.9263	14.8642	12.834	8.3392
TCGA-CN-4738-01	C1	15.4312	15.8929	14.4733	10.4508	9.9695	9.8468	5.5972	12.6779	11.9956	3.5728	11.0208	8.6054	12.27	7.9687	14.0993	13.225	12.4217	8.5113	14.0882	11.7952	6.4863
TCGA-CN-4739-01	C1	13.3175	13.5869	13.5679	9.2608	9.4127	8.5657	7.1184	11.676	10.7486	2.814	10.441	8.5951	11.0057	8.1011	12.7295	11.3357	9.3668	8.4735	13.2787	10.0861	6.5253
TCGA-CN-4740-01	C1	14.6964	15.7822	14.4417	10.9085	11.2514	10.046	5.7777	13.4965	13.0013	2.1466	9.999	10.8103	10.9048	7.4168	14.9676	12.4739	11.0946	9.9633	13.7982	10.2867	6.2267
TCGA-CN-4741-01	C1	14.7605	15.4907	14.1588	10.026	10.0419	8.723	5.8064	12.0446	11.5381	1.6071	9.3107	9.3053	9.9584	9.2029	14.096	12.0134	10.8639	9.5944	13.7308	12.058	6.2463
TCGA-CN-4742-01	C1	14.038	15.3286	14.6897	8.9965	9.2669	7.7465	5.5614	11.6188	10.61	2.4876	10.7262	7.971	10.8349	7.2813	12.7198	11.7192	8.6722	8.3297	13.6786	10.9023	7.3393
TCGA-CN-5360-01	C1	15.1297	15.8414	14.7089	10.894	10.8148	10.5046	6.9605	13.6104	12.7095	2.9757	12.3113	10.2216	12.5893	9.1935	14.6321	13.2187	11.7032	10.3555	14.0952	10.8763	6.6502
TCGA-CN-5365-01	C1	16.659	17.9489	16.45	10.1052	9.3563	8.015	7.3999	12.4631	11.5621	3.9629	9.4449	9.5434	10.9617	9.2195	13.7306	12.3153	10.4677	9.2774	15.5121	12.5839	8.3754
TCGA-CN-5367-01	C1	15.1533	16.341	15.4	9.6067	9.5953	8.7608	6.6626	12.4953	11.8242	1.8885	11.7098	9.9299	11.6199	11.8705	13.4697	12.574	9.3451	9.0403	13.6847	11.5131	5.8898
TCGA-CN-5369-01	C1	15.5875	15.0001	14.6424	11.0852	10.5035	9.9539	7.1982	13.2382	12.5137	1.8117	11.3386	9.3056	10.7075	7.8784	14.5097	13.6191	10.7403	9.8851	14.5985	12.3559	5.9465
TCGA-CN-5373-01	C1	15.4111	14.8388	15.9452	9.8448	10.002	9.1377	6.0044	12.6478	12.238	2.1218	11.835	8.921	11.3075	9.0517	14.2835	13.3415	11.3689	9.2003	14.502	11.8582	7.6964
TCGA-CN-6011-01	C1	16.2773	16.6666	16.2784	8.0616	7.8859	6.2355	3.7491	10.1317	9.2673	1.7093	8.9339	5.4451	8.2881	3.6265	11.3264	11.1247	9.7486	6.5508	14.6845	11.5756	7.2368
TCGA-CN-6012-01	C1	14.3622	14.9489	14.4411	9.7717	9.745	8.4307	6.8115	12.3505	11.4547	2.9275	11.098	8.8726	11.6939	7.3435	13.3873	11.9222	9.599	9.049	13.8826	11.1957	8.2899
TCGA-CN-6013-01	C1	16.9201	17.1218	16.478	12.0993	11.75	9.9969	7.6023	14.2857	13.7636	4.1618	12.1133	11.024	12.5418	9.0948	15.7671	13.6552	11.5909	10.7232	15.0919	13.1591	7.5849
TCGA-CN-6016-01	C1	15.1635	15.2599	15.2052	10.3007	10.1109	9.3136	4.5844	12.6078	12.4056	3.6871	11.5317	8.2947	12.3493	9.0341	13.7843	13.4443	12.1175	8.6146	13.6147	11.5622	8.9156
TCGA-CN-6017-01	C1	16.4747	16.8775	16.0516	11.6645	11.4534	10.4707	7.6078	14.4522	13.6775	4.8425	12.3211	10.2743	12.9097	10.4278	15.3613	14.6349	12.4326	11.1087	14.838	12.6837	9.704
TCGA-CN-6019-01	C1	14.89	15.2131	14.3922	11.2782	11.3283	9.6944	5.8955	13.4725	12.7783	4.6395	12.2894	9.4598	11.2986	8.3398	14.7638	13.6773	11.2543	9.7298	13.6358	10.6244	6.9391
TCGA-CN-6020-01	C1	15.4324	15.6675	14.7285	9.3591	9.0274	7.6109	5.9774	11.2967	10.5303	2.4277	10.2594	7.884	11.3427	6.5321	13.3205	12.5267	9.1942	6.9504	14.0151	11.6303	8.6581
TCGA-CN-6021-01	C1	13.2337	12.9607	12.9611	8.7785	8.1982	7.8466	5.9181	10.626	10.4065	1.9349	8.6859	8.1866	8.7938	6.9793	12.1542	10.6605	8.8713	8.0128	12.7971	8.7757	6.2266
TCGA-CN-6022-01	C1	15.2682	14.9963	14.0428	10.1622	9.9446	9.0159	4.7019	12.3391	11.9752	2.4448	11.1468	7.8095	10.9074	6.9364	13.7469	12.7449	10.7211	8.4899	13.3628	11.1066	8.8525
TCGA-CN-6023-01	C1	15.4369	15.5136	14.5364	9.9535	10.1097	9.4136	6.6085	12.5913	11.6326	4.0938	11.7542	8.1805	11.5771	6.8152	13.5945	12.6203	10.2867	9.227	14.1824	11.5698	8.8408
TCGA-CN-6988-01	C1	12.6609	12.6537	11.9437	9.3228	7.4003	5.7468	4.5083	10.3451	8.4997	0.3978	7.2669	6.9189	7.6511	5.2772	11.7442	9.7622	8.6394	7.3101	12.7384	8.6535	7.8207
TCGA-CN-6994-01	C1	14.4684	14.5912	14.1725	9.9046	9.3153	7.8911	5.8841	10.7543	10.7434	2.8522	10.0535	7.7489	11.0588	7.3233	13.0317	11.0959	8.8529	8.3324	13.5969	10.6677	7.9311
TCGA-CN-6995-01	C1	16.2241	16.9379	15.7577	11.3981	11.173	11.9112	7.9778	13.8289	12.912	4.7385	12.0512	8.7958	12.8001	8.3428	14.9592	14.218	11.1683	10.9723	15.1432	12.868	6.393
TCGA-CN-6996-01	C1	15.9834	16.7083	16.332	11.4484	11.1345	10.5124	6.37	13.8628	13.0046	2.1384	11.4202	9.5931	10.9904	8.7811	15.1476	14.2716	11.6832	11.0291	14.5314	12.485	4.9031
TCGA-CN-A49C-01	C1	13.2495	13.4865	14.2168	9.4756	8.9767	7.8826	5.4044	11.1516	10.8293	3.3375	8.9662	8.3575	9.2632	8.8183	12.7481	11.2946	9.4372	8.6426	13.383	9.6114	5.0786
TCGA-CN-A63U-01	C1	15.8938	15.5223	14.3361	7.1451	6.1148	4.3717	8.1358	8.5094	8.0113	0	6.9596	5.7067	7.964	5.6194	9.8037	8.4139	6.6304	5.9438	12.5534	11.2371	6.6368
TCGA-CN-A642-01	C1	14.3363	14.7074	14.6583	12.2038	11.5235	10.7375	7.6037	13.8626	13.4489	2.0875	10.9431	10.4805	11.7779	9.2376	15.305	12.8489	10.8509	10.0903	13.9605	11.1271	4.7609
TCGA-CN-A6UY-01	C1	16.7782	17.5552	15.595	12.0364	12.3645	10.315	7.4082	14.1895	13.9111	4.8361	13.122	10.996	13.7381	10.7125	15.7129	14.7319	13.7913	10.4514	13.4425	12.8737	6.6378
TCGA-CN-A6V1-01	C1	16.8775	17.2037	16.5325	13.319	12.9699	12.6726	10.5593	15.2607	14.9521	6.5307	13.1148	10.7005	13.3444	11.6044	16.1742	15.5089	13.3691	11.7298	14.7829	13.6836	11.4704
TCGA-CN-A6V6-01	C1	15.4568	15.7228	15.4367	10.7127	10.5083	9.0871	7.1027	12.5369	12.1115	1.1873	11.1012	7.1447	11.6407	6.8335	14.1393	13.1191	12.0867	8.243	14.0789	11.9447	6.7716
TCGA-CN-A6V7-01	C1	11.6944	11.9449	12.1833	7.7258	7.9476	6.9958	4.1147	10.5335	10.1916	0.4348	9.6307	6.2262	9.1007	5.8399	11.5544	10.8489	9.954	5.6752	11.7969	9.0174	5.8921
TCGA-CQ-5323-01	C1	15.0712	15.2682	14.8247	10.2497	9.8018	8.2181	6.9337	11.9015	11.2171	2.9251	10.4535	7.9438	11.5591	7.2657	13.984	12.6079	10.7651	8.1819	13.9832	11.3706	9.0799
TCGA-CQ-5324-01	C1	15.0716	14.6386	14.7127	8.7726	8.4808	7.3755	5.6145	10.7085	10.568	2.4217	10.5932	6.5485	11.2926	4.9267	12.2622	11.9272	10.5799	7.5224	13.5681	11.2147	7.6108
TCGA-CQ-5333-01	C1	15.186	17.3828	16.6106	12.6058	12.1013	11.7271	7.8598	14.7692	14.2635	5.8699	14.4304	9.943	14.7522	9.7678	16.1813	15.7464	12.9728	11.6392	14.491	12.8781	9.6624
TCGA-CQ-5334-01	C1	16.1282	16.7986	15.3296	10.7141	10.5358	9.2693	4.8838	13.5659	12.6435	2.2551	10.6251	8.6827	11.4203	8.1689	14.6034	13.6341	11.3312	9.9701	14.9604	12.5767	7.2694
TCGA-CQ-6218-01	C1	15.789	15.9042	15.0015	9.1839	8.8097	7.7146	6.1944	11.3845	10.4204	3.1764	10.3275	6.8541	9.8081	6.8698	12.9516	12.1646	9.5484	7.9466	14.1575	11.1477	7.2715
TCGA-CQ-6220-01	C1	15.8894	16.285	15.6685	11.7514	10.8702	11.3896	6.6458	13.7372	12.7745	2.0782	11.5934	10.5363	13.2238	7.7503	15.0678	13.9185	12.4786	11.3668	14.5789	12.0002	6.7903
TCGA-CQ-6221-01	C1	15.3473	16.5415	15.3062	10.2838	9.5059	9.0279	2.7815	12.3697	12.1394	1.7927	9.5205	8.8155	9.0334	6.4391	14.1383	12.6564	9.9882	9.8021	13.3089	10.4996	7.013
TCGA-CQ-6222-01	C1	15.8045	16.3284	15.8228	11.4031	11.2835	10.2583	5.9397	13.4715	13.4415	3.4228	12.7666	9.883	11.8067	9.4026	15.2569	14.2228	11.7061	10.2174	14.3576	12.2552	6.8966
TCGA-CQ-6223-01	C1	15.3956	15.7755	14.8237	9.2727	8.7445	7.7049	6.1431	11.5773	10.9495	0.7832	8.0433	8.7816	8.978	6.7796	13.2012	10.6984	9.7979	8.8293	14.7098	11.766	6.817
TCGA-CQ-6224-01	C1	15.8031	16.4833	15.6934	10.0791	9.8134	9.1306	5.7177	12.3948	12.2129	3.8862	11.2873	9.8987	12.1643	10.8105	13.903	13.0627	12.0985	8.3638	14.0221	11.2756	7.3117
TCGA-CQ-7063-01	C1	15.1925	14.1551	14.7605	11.0962	10.7723	9.8113	6.5838	13.4589	12.7697	3.1893	12.3942	9.2989	12.579	9.9242	14.9355	14.214	13.1168	9.6733	14.4523	12.3814	6.7964
TCGA-CQ-7065-01	C1	14.8546	15.3397	14.7971	7.7152	5.6789	3.9646	6.179	8.5454	8.1151	0	7.4697	6.0309	7.0499	7.7214	10.2886	9.3263	7.9303	3.8486	13.3627	10.6827	7.3365
TCGA-CQ-7068-01	C1	15.8505	15.7993	15.6695	11.7474	11.0944	9.7054	8.0763	14.0042	13.0186	2.429	13.0306	10.0975	12.6204	8.301	15.3911	14.2558	13.4483	10.2135	14.4787	13.2329	8.796
TCGA-CQ-7071-01	C1	15.3425	14.1721	15.5033	10.5239	9.8891	9.6341	6.7749	13.0207	11.9094	3.0936	12.0789	7.8563	12.8129	8.9578	14.5544	13.8925	12.8059	7.9468	13.8644	12.0926	4.5254
TCGA-CQ-A4C6-01	C1	15.5077	16.6429	16.0424	10.7177	9.6392	7.9211	6.2925	12.6813	11.4359	3.1748	10.7043	8.5494	10.8502	8.222	14.1799	13.7909	12.7348	7.6602	14.5492	12.3437	8.9639
TCGA-CQ-A4C9-01	C1	14.3717	14.5185	14.5403	8.9951	8.1027	6.8007	5.6905	10.5368	10.367	0.5983	7.8305	5.7667	7.9128	5.6236	11.9337	11.1388	8.8175	7.6829	13.1747	11.086	7.4822
TCGA-CQ-A4CB-01	C1	15.2086	16.3223	15.6353	9.3779	9.3332	8.1553	5.1824	11.7775	11.4429	1.5522	11.0734	5.7969	11.7433	5.4908	13.1465	12.9283	11.8565	0	13.6542	12.0259	7.9842
TCGA-CR-5243-01	C1	15.7304	15.9167	15.4014	10.2312	9.9384	7.9249	6.11	11.6526	10.7937	3.596	8.1048	9.4186	10.1366	9.0871	13.4982	10.7532	9.37	8.4597	13.4496	11.193	9.4769
TCGA-CR-5249-01	C1	15.296	16.0767	14.9355	10.5821	10.6767	9.7275	7.8918	12.9996	12.4012	4.6543	11.412	9.8799	12.2904	10.5463	14.3563	12.7608	12.1538	8.8953	13.851	11.0961	4.7907
TCGA-CR-5250-01	C1	14.3113	14.8021	13.9454	9.2445	10.4272	7.3758	7.1785	11.301	11.0018	2.1766	9.7483	8.0003	9.0812	9.0791	12.6812	11.5337	9.2001	8.0568	13.169	10.5221	7.0229
TCGA-CR-6467-01	C1	14.0578	14.6652	13.6616	10.0658	10.0533	9.7564	8.0071	12.6156	12.4105	3.2839	11.9382	8.8186	11.2527	9.1458	13.5523	12.6281	9.8534	9.3111	12.9637	10.4677	4.9609
TCGA-CR-6470-01	C1	14.237	14.9114	14.6536	10.4455	10.6825	9.7299	7.9923	13.0067	12.6444	3.4066	11.6829	9.6677	11.2339	8.6741	14.414	12.7188	10.899	8.7827	13.7506	10.857	8.4682
TCGA-CR-6471-01	C1	14.2455	15.8774	14.5552	9.7514	9.5765	9.1232	5.4244	12.4779	11.6014	3.0056	10.9805	8.7321	11.4701	9.0173	13.7293	12.3433	11.439	7.0613	14.2174	11.0857	6.536
TCGA-CR-6472-01	C1	12.4777	13.2286	12.6751	7.9701	7.2776	6.8779	5.4199	10.108	9.9023	1.0007	8.9658	6.1512	8.0155	4.9083	11.334	10.3182	7.1563	6.315	11.7754	8.8139	3.4607
TCGA-CR-6473-01	C1	13.5773	13.3885	13.5407	8.4935	7.7494	6.2459	5.4068	9.7979	9.7778	0.9361	7.3857	7.3738	8.5098	6.8419	11.4701	10.3859	8.0792	6.9539	12.8023	10.4584	5.6206
TCGA-CR-6477-01	C1	15.4039	15.1814	15.2022	9.8474	9.437	8.8133	5.7029	12.2587	11.9079	2.3262	11.2722	8.3899	10.8012	7.9997	13.5296	12.8266	10.8311	8.497	13.3463	10.3273	7.8165
TCGA-CR-6478-01	C1	15.444	16.2334	15.4598	10.6924	10.9934	9.693	9.0426	13.159	12.4308	4.5966	12.3639	10.6103	10.7043	8.593	15.1622	15.208	12.065	11.9485	16.6116	11.7947	7.9834
TCGA-CR-6480-01	C1	15.6352	15.7412	15.3367	10.8059	10.7767	9.6171	5.7269	12.4257	11.6465	0.9923	10.6779	9.4879	9.5976	7.2007	14.222	12.6936	10.3594	8.9126	14.0082	11.488	8.9772
TCGA-CR-6481-01	C1	15.0803	15.7783	14.8914	11.7556	11.7509	11.1747	7.9463	14.2985	13.6373	4.6383	13.3001	10.1063	13.614	9.9	15.3318	14.5753	13.3881	9.6108	14.2002	11.2634	6.9255
TCGA-CR-6482-01	C1	15.9913	16.2657	15.4305	11.874	11.7867	12.0444	8.7313	13.8455	13.5669	6.4457	11.782	10.618	11.9954	9.3558	15.7122	13.7077	12.0311	10.3292	14.3064	12.0617	8.6349
TCGA-CR-6484-01	C1	15.6513	16.3394	16.1778	12.0268	11.9218	10.6673	7.3113	13.6579	13.1954	5.8153	10.6918	10.9874	11.589	9.1312	15.617	12.8699	11.4632	10.7075	14.9116	12.5094	9.0327
TCGA-CR-6491-01	C1	15.413	15.6591	14.6233	7.6644	7.3137	6.3617	5.8433	9.194	9.1502	3.0525	7.661	7.0587	7.9059	6.1897	11.2509	9.6917	7.4076	6.9495	14.2886	11.7886	8.4033
TCGA-CR-6492-01	C1	15.8117	16.4295	15.846	10.1025	9.1317	8.4536	6.2879	11.6383	11.0698	3.1297	10.1053	6.6644	11.1092	5.6835	13.212	12.8936	11.74	8.2839	14.1266	12.0443	5.7846
TCGA-CR-7365-01	C1	14.7776	15.5225	15.0398	8.6033	8.4436	7.1926	4.6736	10.3038	9.9039	2.3648	9.6313	6.3399	10.4522	4.9803	12.5302	12.0452	10.4538	7.5811	13.7509	10.6497	5.6236
TCGA-CR-7368-01	C1	15.5954	15.7369	15.4278	10.3592	10.0205	8.6377	6.1327	12.1104	11.1546	2.5132	10.1562	8.2031	9.4235	8.1048	14.2084	13.0163	10.9682	9.4124	13.84	10.6586	6.5588
TCGA-CR-7371-01	C1	14.2208	14.9432	14.3877	9.5139	9.4848	8.5402	6.0445	11.8641	11.1715	3.4538	9.8476	9.2847	9.3686	7.4445	13.2947	11.9368	9.6925	9.2055	13.3015	10.5427	5.5725
TCGA-CR-7373-01	C1	15.8292	16.8821	16.0896	9.9993	9.7313	9.0749	5.8998	13.4084	12.0728	1.5186	9.7664	9.0096	9.459	7.4124	14.2054	12.7816	10.1774	10.3012	14.3579	13.0023	7.4302
TCGA-CR-7374-01	C1	15.3324	15.0647	15.0189	9.132	8.7557	7.9391	7.2258	11.4297	10.5961	3.4061	9.3616	8.8883	9.6086	7.227	12.5285	10.8204	9.5505	7.7161	13.6741	11.2965	5.5841
TCGA-CR-7376-01	C1	15.9527	16.4875	16.0874	11.2764	11.5083	10.9164	7.2536	14.3129	13.4761	4.1963	13.3151	10.2879	11.8597	8.9799	15.4027	14.2649	11.8815	10.4817	14.7496	12.0654	9.1819
TCGA-CR-7380-01	C1	14.8151	15.7176	14.9933	9.0671	8.9252	8.2644	5.2439	11.5461	11.0421	2.4537	8.2	8.6187	8.2574	6.2968	13.133	10.4193	8.7243	8.0799	13.8305	11.2835	7.0264
TCGA-CR-7385-01	C1	13.6058	14.0637	13.4796	10.0149	10.0655	9.252	6.973	12.7559	12.1086	3.8053	11.2129	9.5437	12.017	9.3199	13.87	12.7699	11.9716	8.7119	13.5194	9.9645	7.7652
TCGA-CR-7386-01	C1	16.0912	16.5748	15.8877	10.8253	10.958	9.6592	5.7982	14.1656	13.2063	3.6396	12.6573	9.6826	13.3095	10.5599	15.0248	14.3339	13.237	9.0455	14.5539	11.3996	7.3656
TCGA-CR-7388-01	C1	14.733	14.9352	15.1592	9.7915	9.5834	8.7777	7.6738	12.3498	11.8053	1.4689	11.2866	8.4868	10.3311	8.2194	13.4577	12.4012	10.077	8.4923	13.7084	11.1319	8.4128
TCGA-CR-7391-01	C1	15.2783	15.6011	15.1802	10.6467	10.5289	9.7287	7.0612	13.0016	12.5516	4.9064	10.6962	10.0301	11.0971	9.6929	14.5037	12.5716	10.8273	9.9055	14.2056	11.2343	7.9759
TCGA-CR-7393-01	C1	14.7338	15.3136	14.5963	10.3822	10.6233	10.3047	7.1925	13.5503	12.699	4.4184	11.146	10.2668	9.8725	10.0274	14.4767	12.8571	10.3284	9.8493	13.9598	10.6612	5.5374
TCGA-CR-7394-01	C1	15.9473	16.3869	15.6125	10.9611	10.8221	10.3383	7.6103	14.0174	13.0455	1.8397	11.3149	10.5279	11.5406	9.6963	15.123	13.6503	11.8764	10.8915	14.6694	11.8228	6.722
TCGA-CR-7395-01	C1	14.879	15.952	15.3111	11.0371	10.5617	8.8529	7.0978	13.6268	12.5525	3.8795	11.7182	10.9119	11.2277	9.3413	14.9763	13.0258	11.4051	9.8118	14.4436	11.8313	7.1029
TCGA-CR-7397-01	C1	14.8077	15.2372	14.8236	9.6992	9.5257	9.4269	6.4358	12.6997	11.9755	3.87	10.9509	8.8689	11.196	8.3089	13.6104	12.1092	10.3265	7.8268	14.0224	10.9845	8.4557
TCGA-CR-7398-01	C1	14.3143	13.8689	13.3866	8.2803	8.1726	6.8331	5.9955	10.8355	9.9872	0	10.1892	5.1596	10.6111	3.4039	12.2983	11.6014	10.332	5.1246	12.3119	9.8421	7.8873
TCGA-CR-7402-01	C1	15.0382	14.4355	14.1643	12.1984	11.5587	12.5469	8.9601	14.3076	13.1256	2.4311	14.0609	9.3056	12.822	9.3347	15.9875	15.0122	12.6354	11.5569	13.2833	10.4514	7.8845
TCGA-CR-7404-01	C1	14.2757	15.0493	13.7897	10.1568	10.0775	9.0434	7.3435	12.2378	11.4605	3.8372	11.3143	9.213	11.6117	7.8719	13.6057	12.2361	10.4333	9.528	13.7937	10.7497	7.7814
TCGA-CV-5430-01	C1	14.501	14.8905	14.6056	10.0681	10.1997	9.3727	6.1365	12.7048	12.2726	4.5307	11.5217	8.2046	12.2908	9.2458	14.0092	13.2759	12.0376	7.9982	13.9176	10.5158	5.958
TCGA-CV-5439-01	C1	15.7018	16.0746	15.2528	11.0863	10.5964	9.2963	6.8663	13.3353	12.4229	3.8079	11.3605	9.6686	12.2853	9.3141	14.8833	13.2785	11.9469	10.1559	14.4592	11.9651	9.1027
TCGA-CV-5440-01	C1	15.3667	14.8376	14.5004	8.1307	7.8066	6.6858	5.9231	10.095	9.8968	1.0598	9.3542	5.5239	10.3302	6.5337	11.8482	11.1373	9.9276	4.5168	13.9977	11.7212	5.8965
TCGA-CV-5442-01	C1	9.7588	10.4825	11.4741	6.8281	6.6056	6.4414	3.9697	9.5926	8.9466	1.3626	7.7948	7.3887	7.1111	8.5847	10.7624	9.2004	7.0554	6.6426	13.2222	6.4299	2.6412
TCGA-CV-5443-01	C1	14.6231	14.6254	14.2903	10.6529	10.5818	9.4783	6.91	12.3725	12.1746	3.3875	12.2284	9.0103	12.2438	8.1516	14.3545	13.31	11.1759	9.7403	13.4196	10.709	7.9627
TCGA-CV-5444-01	C1	15.7663	16.262	15.583	11.1059	11.058	9.8657	5.4898	12.9727	12.7699	2.1699	12.3654	8.5507	11.9493	10.0464	14.9508	14.1419	11.7768	9.4	14.4674	12.5205	9.5998
TCGA-CV-5966-01	C1	17.0916	17.096	16.4285	10.6605	9.5991	8.4027	5.9596	12.7997	11.3174	2.5451	10.0111	8.7983	11.9516	5.3375	13.2237	12.6018	10.7687	10.1333	14.467	13.6975	8.24
TCGA-CV-5970-01	C1	15.3887	15.9521	14.2521	10.0614	9.2183	8.414	5.9819	11.8563	11.2745	3.0953	10.9707	9.1535	11.322	9.8923	13.5192	12.4567	11.1768	7.4132	13.8813	11.0771	6.138
TCGA-CV-5973-01	C1	14.7719	14.2423	14.4456	8.3717	6.5824	5.3024	5.7341	9.7467	9.4822	3.6174	8.5067	5.3501	8.3396	3.8342	11.6543	10.7609	7.4102	6.5812	12.7423	9.8896	4.7048
TCGA-CV-6436-01	C1	16.3408	15.9575	14.3992	11.0498	9.0218	8.1902	6.8577	13.1275	12.0295	1.4236	10.4469	8.9085	11.4556	6.1174	14.471	13.4438	11.0835	11.0581	13.7655	12.5239	6.9605
TCGA-CV-6441-01	C1	15.5998	15.7103	15.1358	7.9736	7.2545	6.521	2.8248	10.0112	9.6015	1.4534	8.4205	6.9339	8.3588	6.4511	11.3482	10.0165	8.2373	6.0415	13.2204	11.1836	9.4899
TCGA-CV-6936-01	C1	15.8552	16.5127	15.3393	10.7246	10.1031	7.8086	6.4642	13.015	12.1507	1.3384	9.2243	9.2721	10.579	8.0949	14.1912	13.0696	11.4119	10.4839	14.1985	13.2295	9.0596
TCGA-CV-6939-01	C1	15.1021	15.3532	14.4151	10.5092	10.4496	9.9036	7.0136	13.0096	12.1632	3.7584	11.674	9.7942	9.3525	9.8297	14.2806	13.1501	9.9302	9.9374	13.6042	11.6937	8.7845
TCGA-CV-6940-01	C1	13.8144	12.7442	12.5748	8.2569	7.9528	7.3695	4.6776	10.2082	10.2996	2.7772	9.067	7.6684	8.7996	7.6293	11.9511	10.6116	8.7058	6.9211	12.5857	8.3878	5.0533
TCGA-CV-6943-01	C1	15.8733	16.7996	16.2426	11.6746	11.4039	10.9225	7.5097	14.1577	13.3629	5.3871	10.9068	11.5463	12.4844	10.3895	15.5226	13.0215	11.8752	10.6477	14.9199	12.3098	9.0036
TCGA-CV-6952-01	C1	16.3836	16.9589	16.182	9.3022	9.1728	7.3454	6.5012	11.8781	10.8584	2.5087	8.1996	9.0905	10.0636	8.5638	13.5144	10.857	9.6143	8.9267	14.6662	12.5175	6.3429
TCGA-CV-6953-01	C1	12.677	13.2271	12.6903	8.9956	8.852	8.3315	6.8404	11.1653	10.9925	3.7281	11.2537	8.4874	9.9581	6.2685	13.1946	12.3323	11.1396	7.7201	13.5806	8.7019	4.9384
TCGA-CV-6955-01	C1	15.8593	16.3933	15.6994	10.4532	10.1283	9.4975	6.8409	13.0033	12.4815	4.2059	10.9115	9.946	10.7656	11.0026	14.7023	12.8778	10.3671	9.73	14.7269	11.612	6.5492
TCGA-CV-6959-01	C1	16.3154	16.784	15.6644	10.465	9.8066	8.2086	5.7756	12.7885	11.3016	2.4714	10.4912	8.8919	12.0772	6.0781	14.0947	13.5616	12.4197	9.205	14.232	12.0678	6.3877
TCGA-CV-6962-01	C1	12.9614	12.6085	12.127	6.7546	6.3608	5.5573	2.9476	9.0646	8.7989	0.5087	6.9399	5.7956	6.3829	4.163	10.2858	9.0033	6.6851	5.6045	12.172	7.9377	4.8949
TCGA-CV-7089-01	C1	15.2625	16.0292	15.1763	9.4914	8.71	7.6009	5.812	11.3702	11.2408	1.1454	8.2249	9.0779	8.848	9.6887	13.1124	10.4984	8.6848	8.4183	14.3373	11.7028	7.7376
TCGA-CV-7090-01	C1	16.541	16.8629	15.7029	9.9846	9.9242	8.2474	4.8664	12.2315	11.9509	1.2541	11.2948	8.1311	11.1116	8.5911	13.7758	13.0802	10.9832	8.7719	14.6214	12.5252	9.3293
TCGA-CV-7100-01	C1	16.6524	16.7564	15.7591	9.6584	9.2278	7.5708	4.9782	11.8249	11.2835	1.5317	10.5551	7.2236	11.9958	7.1726	12.7093	12.0856	9.6942	8.659	14.5037	13.2135	7.2193
TCGA-CV-7104-01	C1	16.3292	17.0463	16.6019	9.9934	10.056	8.9499	6.5225	12.8145	12.1966	2.0468	11.6721	8.8967	10.7969	10.6841	14.1525	13.3604	11.2455	9.4325	14.6292	11.8642	6.3092
TCGA-CV-7180-01	C1	14.1519	14.6966	13.8154	8.0637	6.8546	6.1306	5.1529	9.5306	9.1607	1.4395	6.7666	7.5342	7.066	6.2864	11.369	8.5902	7.0721	6.6773	13.3362	9.9309	5.4902
TCGA-CV-7183-01	C1	14.4086	14.3609	14.1212	6.586	6.2277	4.8664	4.8817	9.1644	8.3951	0.6662	5.8116	6.326	6.2164	5.702	10.5186	7.9545	6.2722	5.7966	13.5501	9.6781	5.3542
TCGA-CV-7235-01	C1	16.8395	16.6547	16.3236	10.309	9.9856	9.3825	6.0158	13.007	12.4384	2.6871	12.4436	6.7729	12.6181	8.5456	13.8557	12.885	10.4991	9.5207	15.2392	13.188	7.3229
TCGA-CV-7243-01	C1	15.8161	15.9013	15.6044	7.8777	7.4914	6.3762	5.5126	10.3134	9.7253	1.3792	9.2543	7.3392	10.3567	9.5653	11.4062	10.8735	9.5006	6.0059	14.2129	11.5255	5.1304
TCGA-CV-7255-01	C1	15.5614	15.7001	14.7736	6.1353	5.524	4.4599	5.6759	8.2249	7.4762	0.6282	7.1966	4.66	8.4453	5.8516	9.6572	9.23	7.7943	3.1339	13.3328	10.9346	8.0185
TCGA-CV-7263-01	C1	15.3066	15.159	14.3718	9.7483	9.666	8.7618	6.0856	11.9763	11.2899	2.8952	8.8205	9.9101	9.2554	8.9557	13.442	10.88	9.6771	8.8004	13.3356	10.853	7.5723
TCGA-CV-7406-01	C1	12.5032	12.7859	12.5363	8.556	8.0545	7.3396	4.2812	10.7338	10.1179	3.11	9.1695	7.6134	10.1591	8.4367	12.0938	11.1344	10.1637	6.7025	11.955	8.1386	3.6188
TCGA-CV-7410-01	C1	16.3296	16.8379	16.0297	11.8838	11.6573	11.1586	9.5233	14.2798	13.8569	4.7325	12.8805	10.7221	12.9946	9.8349	15.8881	14.181	12.8348	11.2039	15.1479	12.7507	9.7255
TCGA-CV-7411-01	C1	14.6525	15.0883	14.1815	8.3867	7.8654	7.0643	5.5573	10.7933	10.4853	1.0445	8.6574	8.1345	8.7688	7.1532	12.2636	10.4524	8.6498	7.4836	13.9477	10.324	6.5462
TCGA-CV-7413-01	C1	16.6784	17.3212	16.492	10.2069	9.6601	8.1309	5.9573	12.603	11.9356	2.6485	11.3589	8.6913	11.616	9.941	13.6125	13.0508	11.776	8.4153	14.8627	12.98	7.0196
TCGA-CV-7425-01	C1	15.5409	14.8072	13.7832	9.7513	9.4735	8.9086	5.829	12.5254	12.0819	2.6377	11.6441	8.6889	11.2731	10.823	13.8347	13.1288	11.9125	7.635	14.5064	11.4459	8.4275
TCGA-CV-7427-01	C1	15.6923	16.5606	15.3136	11.7949	11.2832	11.6482	6.9414	14.0416	13.3174	3.5742	11.9002	9.8432	12.525	9.3395	15.5364	14.0418	12.3375	10.3815	14.847	11.6674	7.887
TCGA-CV-7432-01	C1	16.0847	16.1141	14.8262	7.6039	6.8247	5.0416	3.8955	9.5716	9.3657	0.4697	8.0475	4.3662	8.5815	3.8925	11.702	10.4662	8.4902	7.0216	13.9366	11.6615	6.7389
TCGA-CV-7434-01	C1	15.7723	16.9855	16.4705	8.481	8.0172	6.2718	4.3609	10.5766	9.7757	2.0291	8.858	5.2903	9.5761	5.3323	11.8776	11.4463	9.9549	6.879	14.5828	12.1322	5.9419
TCGA-CV-A45O-01	C1	16.1376	15.7756	14.6984	9.8407	9.1017	8.1526	4.511	11.861	11.2881	2.0003	9.8872	8.1939	10.2376	7.0718	13.3389	12.2834	10.8639	9.2283	14.5335	11.1129	6.5521
TCGA-CV-A45P-01	C1	15.1497	15.4679	15.0655	8.2861	6.857	5.1576	5.167	9.2636	8.9269	1.0595	7.9458	4.9455	9.5087	6.3147	11.5198	10.3342	7.6972	6.4768	13.853	11.1959	7.9772
TCGA-CV-A45Q-01	C1	15.5074	15.6526	14.2349	9.2472	7.5434	7.0081	3.6263	9.7792	9.7707	2.8158	8.9376	5.1852	10.1561	8.8566	11.2159	12.3375	10.7337	4.5513	14.9867	11.8937	5.6494
TCGA-CV-A45R-01	C1	15.8642	16.3258	15.7985	9.4467	8.8682	8.0084	5.9035	11.2297	11.0673	3.1986	10.0761	7.441	9.5251	7.0796	12.7666	11.729	8.6174	8.1864	14.3088	12.4205	8.0871
TCGA-CV-A45V-01	C1	15.6483	16.4371	15.2041	9.942	9.3817	8.7201	4.9074	11.3206	11.3892	1.9611	10.9577	6.0018	11.9294	5.5459	13.6193	13.1514	11.8819	6.1402	14.4834	11.6806	7.041
TCGA-CV-A45W-01	C1	14.5562	15.2947	14.8794	10.4562	9.9683	9.1634	8.8324	12.1598	11.9563	2.0323	10.4999	8.4497	10.0846	7.1678	13.6253	12.7953	10.7231	8.6811	13.8461	10.8949	7.7598
TCGA-CV-A45X-01	C1	13.6023	14.2283	13.6678	8.2174	7.7485	6.8461	4.667	10.312	10.0666	0.6432	9.9624	5.8515	10.4927	7.2544	11.6357	10.8552	9.6846	6.63	13.411	10.296	8.047
TCGA-CV-A6JE-01	C1	17.1826	17.1425	16.1918	11.2738	8.9827	7.6233	5.2835	10.8634	11.8172	3.4971	9.9544	6.6992	12.6407	10.7201	12.9996	13.3984	11.7224	7.4272	14.732	13.8149	6.4672
TCGA-CV-A6JN-01	C1	17.3565	17.292	15.6966	10.4398	8.982	7.112	6.4463	11.3176	11.901	0.737	9.4992	8.1103	10.9727	9.1181	13.1455	12.8935	11.0788	8.9364	14.9572	12.8112	7.9561
TCGA-CV-A6JT-01	C1	16.5074	16.662	16.2068	10.1916	9.8349	8.4332	5.2306	12.3429	13.0616	3.3505	10.4659	9.4575	11.0618	12.0119	13.4099	13.0418	10.7559	9.3936	13.9206	11.9098	6.4946
TCGA-CV-A6JZ-01	C1	16.4938	16.6574	16.4316	11.9482	11.4423	10.0144	6.7988	14.2674	13.6594	3.9086	13.9363	9.4029	13.7069	8.1606	15.697	14.8189	12.7064	10.6579	14.5528	12.9666	7.8374
TCGA-CV-A6K2-01	C1	15.151	14.9739	15.0888	9.4092	8.7213	7.6071	5.5477	11.0902	10.7557	1.1261	10.2005	4.6914	11.36	4.5888	12.5083	12.3535	11.4312	0	14.0689	11.4891	5.0924
TCGA-CX-7085-01	C1	15.5179	16.3333	15.7705	10.9191	10.6282	10.186	6.9619	13.4986	12.7912	2.366	12.6373	7.7247	12.8448	7.6202	14.8337	14.0995	12.9327	7.6955	14.527	11.6217	7.7954
TCGA-CX-A4AQ-01	C1	16.2769	16.3098	15.3966	12.3135	11.7974	12.1821	9.7932	14.4542	13.986	5.2336	13.3615	12.1193	13.3109	11.5226	15.6629	14.6378	13.3603	11.5056	13.1271	13.0075	9.838
TCGA-D6-6516-01	C1	14.9535	15.0966	14.9393	9.3871	8.7821	7.9505	5.241	11.5226	11.0871	1.4109	10.0985	8.4521	10.1218	8.902	13.3499	11.7002	9.9688	7.6556	14.9356	11.2202	6.2649
TCGA-D6-6824-01	C1	15.3486	15.8795	15.3361	11.0508	10.7241	9.699	6.2705	13.1634	12.5232	2.8689	11.8367	8.4464	12.5533	7.3871	14.4498	13.4731	11.3875	10.0937	13.9556	11.4754	8.5471
TCGA-D6-6825-01	C1	15.3252	16.0546	15.2549	10.4524	10.6071	9.9615	5.5289	12.898	12.2648	3.2753	12.6935	7.5057	12.6122	8.2295	14.5695	13.7756	12.3981	7.2813	14.8115	11.9455	9.1734
TCGA-D6-8569-01	C1	15.8379	16.2711	15.3738	9.3625	9.0028	7.5795	5.9814	11.5624	10.8855	0.6783	9.3691	7.1625	10.7503	5.8881	13.1297	12.0988	11.1315	8.3552	13.9622	12.5979	8.7427
TCGA-D6-A6EK-01	C1	16.4621	16.8401	16.107	10.8892	10.1128	8.6481	6.9849	12.404	12.9574	1.5102	11.1218	7.3546	12.7868	9.3438	13.8328	13.5375	11.4349	9.9791	14.836	12.6811	10.6759
TCGA-D6-A6EM-01	C1	17.3678	17.6381	16.3251	12.4353	11.4132	9.1875	8.4538	13.8719	14.0832	3.0689	10.9191	8.5288	12.5736	9.0979	14.926	15.2606	13.0093	11.6649	14.8616	14.2886	8.8118
TCGA-D6-A6EN-01	C1	16.8198	17.5589	16.2547	11.9861	11.11	10.9907	7.1969	13.5032	13.8091	4.5487	10.9871	9.6237	13.4823	7.3525	14.4503	14.6736	13.7981	9.3853	14.6611	13.7838	8.6614
TCGA-D6-A6EP-01	C1	14.7786	14.8503	13.8657	9.1094	8.2647	9.6095	4.8363	10.5127	11.6567	4.0389	9.5775	4.6899	10.3799	3.9387	11.4889	12.6711	11.2834	6.3847	12.5309	11.1022	7.8057
TCGA-D6-A6EQ-01	C1	16.1154	16.2988	14.8662	10.145	9.8341	8.4913	6.5329	12.3552	12.7377	1.97	9.569	10.872	11.2527	10.9957	13.4368	11.7858	11.248	10.0019	13.6929	11.9312	6.3746
TCGA-D6-A6ES-01	C1	15.9149	15.7803	14.2074	9.3751	7.8535	7.1207	4.3135	9.7835	11.8233	2.1622	8.4237	9.2775	9.6162	7.6932	11.5343	10.9351	10.8995	9.0411	13.402	9.6879	8.3942
TCGA-DQ-5624-01	C1	14.4925	14.7425	14.388	8.8765	8.7518	8.1846	6.7539	11.4346	11.415	1.9609	8.5686	10.2269	10.2132	11.0494	13.1128	10.7211	9.9042	8.8532	13.1989	10.4646	8.392
TCGA-DQ-5625-01	C1	16.3016	16.7872	15.982	10.6792	10.6091	8.8915	6.3729	13.0424	12.3629	3.0205	10.9588	10.1535	9.5115	9.5044	15.3144	12.9506	10.2789	10.0938	15.1804	12.5361	9.8529
TCGA-DQ-5630-01	C1	16.9103	17.1929	16.1706	11.9536	11.9273	10.1478	7.8204	14.1426	13.5002	4.0325	11.0756	10.8284	11.6712	9.5914	15.7274	13.2154	11.6493	11.1714	14.8033	13.0786	10.7658
TCGA-DQ-7590-01	C1	15.1444	15.581	14.2546	11.7708	11.7884	10.7875	6.8675	14.2253	13.5452	3.9119	13.054	11.6181	12.8279	9.7284	15.8782	14.3063	12.9971	11.1689	13.4853	11.2615	7.1946
TCGA-DQ-7591-01	C1	15.4762	15.9729	15.0966	10.4821	10.3593	10.0544	6.882	12.9493	12.1278	4.306	10.0461	10.8014	10.6529	10.7669	14.4569	11.8762	10.6264	9.8764	13.4351	12.507	6.6362
TCGA-DQ-7592-01	C1	15.6631	16.3856	14.9469	8.887	8.8635	7.5145	4.0909	11.2603	10.6198	0.5372	10.11	7.6855	8.9529	4.965	12.8252	10.8919	8.4817	7.8387	14.1604	11.0512	7.0474
TCGA-DQ-7593-01	C1	15.0891	15.3797	14.4752	11.2489	11.2032	10.9118	9.1823	13.38	12.8955	4.32	12.3387	10.2828	12.0921	9.8794	15.023	13.3249	12.5642	9.4552	13.9847	11.739	8.658
TCGA-DQ-7594-01	C1	15.1901	15.8187	14.5632	11.2786	10.7286	10.3055	7.7009	13.1119	12.1666	3.4059	12.0173	9.0461	11.4006	7.99	14.7878	12.7956	10.9631	8.9108	14.1759	11.1927	8.7156
TCGA-DQ-7595-01	C1	14.5395	14.9848	14.1631	10.1284	9.6824	9.192	5.4649	12.0084	10.296	2.4579	10.0254	6.5911	10.7639	7.2874	13.0286	11.9608	9.2529	8.5909	13.1835	11.101	6.4556
TCGA-DQ-7596-01	C1	13.238	13.862	13.5665	9.6107	9.6845	9.1673	7.8982	12.2864	11.5195	2.5337	9.0053	9.7264	10.1543	8.9364	13.4905	10.8641	9.6558	8.9409	13.1679	9.452	4.2141
TCGA-F7-8489-01	C1	15.36	16.9548	16.537	11.2816	10.7418	10.0208	6.6956	13.3094	12.3779	3.9253	11.7926	9.3411	13.1209	9.2431	14.6094	13.9105	11.2183	10.609	15.0988	11.9124	8.6948
TCGA-F7-A50G-01	C1	15.159	16.219	15.1638	10.2175	10.0724	9.0885	6.8324	12.5062	11.9922	3.8346	11.7622	8.8292	11.7222	10.4929	13.9584	12.8371	10.4237	9.2549	14.6524	11.811	8.1996
TCGA-F7-A61S-01	C1	16.907	17.5233	16.8488	10.4704	9.3297	7.4854	5.7537	12.7596	11.3709	2.4862	8.7002	8.7865	10.3002	6.6762	13.6739	12.9471	11.0175	10.4729	14.5822	13.2987	10.4817
TCGA-F7-A622-01	C1	15.3703	16.094	15.6413	8.5929	6.589	4.5198	5.4146	8.462	8.6644	0.6575	6.7524	5.224	9.3468	7.1368	10.3081	10.2101	8.8237	5.3564	13.9547	12.1024	8.1634
TCGA-H7-7774-01	C1	15.4745	16.1414	15.415	9.4416	9.2836	9.0143	6.1983	11.6803	11.5571	4.0373	10.243	9.8445	9.1712	10.5684	13.7087	11.9248	9.4264	9.0981	14.2658	11.5042	6.4532
TCGA-H7-A76A-01	C1	15.9041	16.6399	15.58	12.0576	11.6555	10.8188	8.6189	13.9875	14.0363	3.5003	12.1355	9.6071	12.549	9.3203	15.2011	14.2604	12.3347	10.2029	13.975	12.4564	9.1565
TCGA-HD-7229-01	C1	16.9672	17.1973	16.2487	9.4382	8.7817	7.168	6.5104	11.5363	10.3972	2.8537	9.6188	8.2201	11.2565	5.4645	13.0083	12.8889	11.4322	8.2465	14.9518	12.7676	9.8352
TCGA-HD-7754-01	C1	12.5814	12.9524	12.1454	9.0655	9.4061	8.6511	4.7857	11.5153	10.959	0.6224	10.2678	8.3378	10.1474	6.4523	12.9195	11.7536	10.948	7.6576	12.0164	8.5007	6.1899
TCGA-HD-7831-01	C1	14.6907	15.3954	14.8302	9.1292	9.0017	8.1018	5.4016	11.3456	10.8902	2.1586	9.6761	8.0804	9.3146	9.4506	12.7236	11.485	9.1292	8.1169	13.4529	10.3674	7.107
TCGA-HD-7832-01	C1	16.1595	16.0521	15.0699	9.1537	8.7208	6.7405	6.0208	11.7745	10.7523	0.7668	7.346	8.0919	9.4184	6.1949	12.9068	10.456	9.7504	8.9808	14.0537	12.1544	7.4423
TCGA-HD-8224-01	C1	13.9241	13.8603	13.7747	8.8927	8.9847	7.7706	5.5479	11.1981	10.4282	1.9831	8.949	8.4196	9.0649	6.4759	12.4436	10.8381	9.3088	7.863	13.5334	10.38	7.5011
TCGA-HD-8314-01	C1	13.6764	14.026	13.3157	10.165	10.3125	9.1868	5.4301	12.6514	11.8922	3.6691	12.0914	6.6529	12.0845	6.6063	13.9861	13.2821	12.1016	7.0233	12.6731	9.8485	5.7169
TCGA-HD-A633-01	C1	14.6461	15.1681	14.1364	8.3392	7.7794	6.7055	4.8595	10.1608	9.8537	0.8466	7.6734	6.7859	8.1836	4.6636	11.5935	9.6464	7.7013	6.8491	13.2728	10.701	4.6457
TCGA-HD-A6I0-01	C1	17.2949	17.0357	16.4242	10.542	9.4019	7.6674	6.1231	11.265	11.7115	3.5303	9.7189	9.0318	12.3754	6.0841	12.7437	12.5024	10.9954	9.9143	14.8979	13.9854	9.971
TCGA-IQ-7630-01	C1	16.2424	16.6496	15.6145	9.3096	8.8343	7.1102	5.099	11.4685	10.9859	0.4146	9.9597	8.4019	9.7592	7.6031	12.8295	11.803	10.0715	8.4633	14.1324	12.2523	9.5443
TCGA-IQ-A61E-01	C1	16.2258	17.5303	16.144	9.6382	8.9245	7.6653	5.6977	12.2225	11.4237	0.5699	10.5199	5.788	11.6245	5.6966	13.4884	12.4537	10.5132	7.4671	14.4709	13.9192	7.7619
TCGA-IQ-A61J-01	C1	15.1305	15.5523	15.155	9.8623	10.0381	9.3117	6.4162	12.5628	11.7927	4.5634	11.3824	9.3923	11.5889	11.3799	13.8166	11.9901	10.0014	9.0374	14.1833	11.5486	8.2354
TCGA-KU-A66S-01	C1	15.814	15.1686	14.8272	8.68	8.3522	6.8961	7.3025	10.4686	9.8895	3.3094	7.7744	8.2817	7.8654	4.5413	11.8758	9.1062	8.412	7.5378	12.8984	11.6262	9.1623
TCGA-KU-A6H7-01	C1	15.1496	15.5852	14.5239	11.0306	10.7554	8.5108	7.5875	12.2849	12.2545	2.3365	10.9413	9.3021	11.4293	9.5231	14.4273	13.3933	11.5065	9.4935	13.9455	11.5344	8.9753
TCGA-KU-A6H7-06	C1	16.8138	17.1503	15.0659	11.4509	11.2528	8.6428	7.6105	12.4231	13.3325	2.0897	10.8224	9.4858	12.4544	12.3126	14.4191	14.4414	12.2202	10.2967	13.4145	12.7231	10.097
TCGA-MT-A51W-01	C1	15.8696	16.3949	15.6341	9.1574	8.4578	6.7184	5.9956	10.9689	10.3102	1.616	9.8989	6.7041	10.4742	6.2552	12.8043	12.1238	9.191	9.0011	14.4233	11.737	6.8932
TCGA-MT-A67A-01	C1	15.0641	14.6839	14.0612	9.0574	8.0298	6.8331	5.5838	10.3065	10.0912	1.5937	9.3815	5.0126	9.4725	6.2797	12.252	11.3998	8.9408	6.589	13.6539	11.011	7.1929
TCGA-MT-A67F-01	C1	16.4364	17.0692	15.5155	11.782	11.1092	9.6894	7.0575	13.7252	12.9746	3.8947	12.1807	10.5544	13.0482	8.3422	15.2399	14.4759	13.6944	10.5191	14.9529	12.9908	7.1717
TCGA-MT-A7BN-01	C1	16.0318	15.9941	15.295	11.6563	10.8155	9.3015	5.9362	13.15	13.6904	2.9386	11.0115	10.8815	12.7428	8.683	14.4916	13.6852	12.1431	10.6182	13.747	11.514	7.962
TCGA-MZ-A6I9-01	C1	13.9145	13.977	13.7342	9.6207	8.5804	7.539	7.0338	10.7177	10.813	1.7104	7.539	8.771	9.3024	7.9317	12.0692	10.4908	9.8932	8.6687	12.9762	9.982	7.4443
TCGA-P3-A5Q5-01	C1	15.1427	15.5762	14.6046	12.2106	12.2471	11.047	7.3799	14.118	13.9926	6.3747	12.7042	11.9895	11.8005	10.395	15.9462	14.213	11.7433	11.4643	13.5538	11.6165	6.0891
TCGA-P3-A5QE-01	C1	14.8032	15.7772	14.1103	10.7204	10.7053	10.5363	7.2623	12.9537	12.178	4.5973	11.9045	10.6045	11.7466	9.0787	14.4043	12.8622	11.0924	9.9326	13.171	12.3092	8.7213
TCGA-P3-A5QF-01	C1	14.8286	15.3687	14.185	9.2534	8.8708	7.0945	5.2635	10.9974	10.6577	2.2417	10.0722	6.9442	10.3222	6.7764	12.3615	11.1861	8.0892	7.7953	13.2751	11.2913	4.7356
TCGA-P3-A6SW-01	C1	16.2184	16.9728	15.8293	11.2736	10.235	9.2197	8.8054	12.0053	11.2878	2.7296	10.488	8.3172	10.6016	6.8831	14.2688	12.407	10.4936	9.1618	13.9362	13.3642	8.8383
TCGA-P3-A6T4-01	C1	14.9018	16.0062	15.5301	9.1275	8.2563	6.6258	5.6834	10.2742	9.8323	1.3608	8.2538	7.5068	7.3492	9.0371	12.0688	10.0784	7.5874	7.1963	14.5744	11.5258	6.1823
TCGA-P3-A6T5-01	C1	15.9879	15.8139	14.7521	8.9969	8.7706	7.0615	6.0904	10.9951	11.2583	0.5495	9.0521	9.6103	9.4532	11.3113	12.5245	10.8507	9.3339	7.9285	13.7337	11.5526	6.8166
TCGA-P3-A6T6-01	C1	15.6337	14.6619	14.4071	9.2751	7.8488	5.8163	5.8235	9.5346	9.2751	0.8591	7.4989	3.5337	8.6403	3.7234	11.5872	10.806	8.8482	6.0401	13.3038	11.9733	8.279
TCGA-QK-A652-01	C1	16.0146	16.8547	15.3049	9.8784	9.6642	8.4281	6.8185	11.2364	11.2065	2.8024	9.7218	8.8366	10.0136	8.3544	13.488	11.7776	10.2175	8.6191	14.4061	12.1758	6.8707
TCGA-QK-A6IF-01	C1	14.0231	14.4651	13.8545	10.6628	10.8888	10.5258	9.0839	12.7663	12.5023	3.8726	12.0375	8.8551	12.0554	9.1088	14.0344	12.8262	10.5353	9.1983	13.158	10.9834	7.4824
TCGA-QK-A6IH-01	C1	14.5408	15.2419	14.3745	8.7468	8.3192	6.4422	3.7288	10.3497	11.085	1.1445	7.6185	8.2348	8.6544	6.2142	11.6297	10.1465	9.2611	8.4898	13.6624	10.8401	7.6141
TCGA-QK-A6II-01	C1	15.9844	16.6847	15.65	11.2212	9.9502	6.1512	7.117	12.601	12.6622	0	10.1447	6.2917	11.252	6.4309	14.1403	14.5764	11.8662	10.5111	14.794	12.7853	9.315
TCGA-QK-A6IJ-01	C1	17.0134	17.3479	16.1729	11.9487	10.1848	9.9693	7.1684	13.0439	13.0909	4.9692	10.9857	7.5483	12.4679	9.2667	14.424	14.9907	11.9976	10.6235	14.6732	13.4446	9.5655
TCGA-QK-A6V9-01	C1	15.2322	15.5893	14.2868	10.7106	10.4228	8.8336	6.3613	12.3531	11.9756	2.5535	10.5125	10.0244	11.779	8.5169	14.0719	12.1481	11.7651	9.4402	13.4339	11.2082	5.9892
TCGA-RS-A6TO-01	C1	14.8262	15.5734	14.5503	11.1279	10.4711	9.7364	8.3268	13.1191	12.171	4.6439	10.7796	9.5565	11.5918	7.6337	14.4888	12.7688	11.2154	9.8518	14.3969	11.9656	6.7048
TCGA-RS-A6TP-01	C1	16.0535	17.2825	16.0037	9.7455	8.2412	5.4288	4.8749	10.8546	10.2833	0.9128	6.5269	7.0973	8.043	5.2282	12.2622	10.0431	9.3488	8.5938	14.2525	13.396	8.2654
TCGA-T2-A6X0-01	C1	15.0723	15.3063	13.9067	10.0217	9.7681	9.5219	6.8343	12.0583	11.3016	2.7994	10.3168	8.4815	11.3913	6.4835	13.3202	12.459	11.6851	8.2667	13.1493	11.006	5.5069
TCGA-T2-A6X2-01	C1	15.6805	16.1078	15.1466	10.2123	9.9814	8.8251	5.9856	12.8156	12.1509	1.7578	11.6516	9.851	10.8509	7.6344	14.1712	13.0265	11.1485	8.4142	14.4202	12.039	7.3831
TCGA-T3-A92N-01	C1	15.4128	15.4303	15.3328	9.7692	9.2144	7.8695	4.5534	11.16	10.4284	3.5706	9.7781	7.906	11.0132	5.4941	13.0365	11.9223	10.8135	7.6838	14.1911	11.6791	8.3952
TCGA-TN-A7HI-01	C1	14.8307	15.4727	14.457	10.701	9.9346	8.5519	8.5189	11.951	12.1972	4.2074	9.9878	10.0379	11.1513	7.9186	13.2973	12.5666	11.0053	10.0639	13.1855	10.9636	5.8995
TCGA-TN-A7HJ-01	C1	14.8137	14.5341	14.1678	8.3835	7.8441	7.0321	6.4365	9.9835	9.9798	1.5743	8.4825	6.6518	8.7176	6.4707	11.9458	10.137	8.3163	6.784	13.8262	9.9625	7.4994
TCGA-TN-A7HL-01	C1	15.348	16.0157	15.3793	11.4551	11.2159	9.8479	7.3225	13.867	13.5989	5.5198	10.9842	11.5351	12.1207	9.4262	14.7709	12.8144	12.3436	10.8479	14.6919	12.0015	7.1421
TCGA-UF-A719-01	C1	15.3124	15.4039	14.7995	8.4002	6.9198	5.2976	6.6658	9.3849	8.4117	1.6018	7.3319	7.3349	7.4373	7.4708	11.1605	9.7823	7.8453	7.2699	13.3696	10.9025	8.5963
TCGA-UF-A71E-01	C1	13.8704	14.0494	13.1218	7.1413	6.8921	5.9203	5.8644	9.3746	9.4139	0	8.3532	7.4231	9.1405	8.4835	10.6999	9.2722	6.9084	6.3391	12.6127	9.8883	5.6123
TCGA-UF-A7JK-01	C1	15.7787	15.4703	14.885	6.6669	6.1047	5.1023	6.5296	8.4516	8.3347	0	7.3066	6.0693	9.5588	7.8174	9.8189	8.3129	7.0764	5.1188	13.9962	11.3242	7.2701
TCGA-UF-A7JS-01	C1	17.55	17.7302	15.3982	10.1736	9.919	8.0284	6.0931	11.0016	12.3284	2.4553	10.1126	8.3259	10.3722	7.2334	12.6371	12.6592	11.593	8.0384	14.6251	13.7258	7.6424
TCGA-4P-AA8J-01	C2	15.2196	16.3231	15.4042	10.2511	9.6083	8.9573	7.0328	11.8995	11.7156	4.0893	10.2562	7.6486	10.9253	9.6264	13.3604	12.7704	9.5772	8.8584	13.8066	12.6979	8.1738
TCGA-BA-4074-01	C2	15.3974	15.092	14.8878	8.9413	9.6458	5.7801	6.7495	10.0994	9.5136	1.8866	7.1385	7.5686	7.9854	6.6221	13.2129	10.3947	8.5589	7.8311	12.4914	10.8766	5.9618
TCGA-BA-4075-01	C2	15.2998	15.0644	14.2099	8.5262	9.6227	6.8675	5.815	10.0973	9.9858	2.7857	10.0449	7.8345	11.1005	5.3456	13.4472	12.0795	10.1896	6.4288	13.7021	11.348	6.6294
TCGA-BA-4076-01	C2	15.0161	15.0543	14.2062	7.1619	7.5571	6.1772	4.4036	9.9492	9.6478	1.0353	9.0525	7.2036	10.5352	8.4703	11.5421	9.5954	7.3076	6.5741	13.6836	10.6244	8.6118
TCGA-BA-5149-01	C2	15.7014	16.3503	15.2538	8.7232	8.6166	7.6599	5.2031	11.623	10.914	1.2442	10.4864	6.3167	11.3926	7.5297	12.9488	12.8433	11.1519	0.8041	14.0449	11.5999	9.3326
TCGA-BA-5555-01	C2	16.1707	16.277	15.6661	12.1753	11.0929	8.9617	7.2568	13.0561	12.0367	4.5013	10.6526	8.7332	11.2453	7.7986	15.0336	14.1742	11.9006	10.5554	14.1589	11.8815	11.0187
TCGA-BA-5557-01	C2	14.9235	15.3269	14.6658	10.0494	9.9018	8.6204	5.2432	12.4177	12.0466	1.1743	11.6491	9.3045	11.1104	7.9157	13.8233	13.0854	11.9238	7.5639	14.0504	10.84	9.237
TCGA-BA-5558-01	C2	14.9791	15.7427	14.6259	9.7329	9.5342	8.7305	4.9861	12.3668	11.56	1.7795	10.2236	9.781	10.8394	7.497	13.9307	12.5787	11.4465	9.1575	14.2882	10.9317	8.7374
TCGA-BA-6868-01	C2	14.9415	16.207	15.3964	6.9919	6.2591	5.8123	5.4534	8.2291	8.0365	1.6321	7.7065	4.9115	10.9234	6.0332	9.7797	9.0657	7.6277	4.0775	13.928	12.2204	8.9833
TCGA-BA-6871-01	C2	15.2618	15.807	14.782	9.1721	9.0567	7.5922	5.8603	11.1749	10.5464	0.9742	9.698	6.2826	10.314	5.5638	12.6833	12.0445	10.3408	7.4715	13.4077	12.0034	6.8753
TCGA-BA-6872-01	C2	15.3781	15.8567	14.7121	8.3992	8.2413	7.4294	5.9365	10.433	10.6293	1.5073	9.9413	7.7383	9.4576	6.5125	12.5848	11.233	8.9383	7.613	13.7544	11.5055	8.0133
TCGA-BA-6873-01	C2	16.1856	15.5478	16.3244	9.9262	9.426	7.9231	6.0906	12.1563	11.4381	0.7118	10.5535	5.7701	12.0148	6.1785	13.4885	12.6451	10.0258	9.0539	14.4613	12.9511	9.6566
TCGA-BA-A4IF-01	C2	15.3842	15.2595	14.6408	7.8757	7.2172	5.8826	6.1988	9.4813	9.0085	0.9527	6.4126	7.0286	7.5767	5.21	10.8437	8.6428	7.9293	6.5739	13.1371	11.4204	11.0421
TCGA-BA-A4IG-01	C2	13.3853	13.1334	13.345	8.8736	8.8501	8.4002	6.5649	11.1803	10.6988	2.1257	9.3384	8.0319	9.9078	7.1442	12.6702	10.7135	9.1181	7.876	13.1663	9.6982	4.8579
TCGA-BA-A4IH-01	C2	15.1454	15.9976	14.3456	9.605	10.0622	10.2003	7.3866	11.6524	11.2776	4.1175	9.3246	9.8761	9.7156	7.5199	14.0348	11.1324	10.3756	8.8752	12.856	11.7326	9.1325
TCGA-BA-A4II-01	C2	14.8963	15.4575	13.8282	8.3094	8.3296	7.3038	6.5416	10.7877	10.4719	0.92	10.1225	6.4663	10.1282	6.459	12.2922	11.0502	8.9467	7.5638	13.7809	9.963	7.6995
TCGA-BA-A6DE-01	C2	16.0845	16.4769	15.5033	8.8878	7.3144	5.7184	4.6059	9.6567	8.7418	1.0487	7.5243	6.8137	6.3551	6.0011	11.8949	9.8249	7.3399	7.079	13.8413	12.3269	11.2164
TCGA-BA-A6DI-01	C2	15.7051	15.5285	15.1516	10.5615	9.6832	9.3946	5.6388	11.7831	10.9193	4.0836	10.3338	6.3904	10.6069	5.8917	13.8214	12.8107	10.2602	9.3283	14.0542	11.41	8.4591
TCGA-BA-A6DJ-01	C2	14.8176	16.7817	15.9547	11.1625	10.2312	8.6723	6.8158	13.673	12.3325	2.7286	12.4581	9.6325	12.2124	7.7269	14.9994	14.2528	13.2507	8.8339	14.5554	13.3658	9.5714
TCGA-BA-A6DL-01	C2	14.3189	14.9668	14.6232	8.8175	8.151	5.9604	6.3242	9.6544	9.0684	2.0383	8.3584	4.9423	8.1168	4.9833	11.689	10.1562	7.3012	6.8185	13.8292	10.8334	5.2079
TCGA-BA-A8YP-01	C2	14.0195	13.9047	13.1172	8.7738	8.7965	7.7731	4.6642	10.6333	10.4936	2.0895	10.0134	6.7335	9.0916	4.9407	12.3936	10.851	9.0388	7.8999	12.4604	8.8972	4.9758
TCGA-BB-4217-01	C2	14.3745	14.9102	14.539	10.5159	10.4582	10.6226	8.7265	12.2424	12.1147	4.617	11.7678	9.6032	11.6583	8.271	14.3003	12.7567	10.5724	8.4133	14.0544	11.1604	8.9246
TCGA-BB-4223-01	C2	13.6689	14.2662	13.6981	9.7273	10.0703	9.6614	7.2378	12.3342	11.77	3.7125	11.4994	8.7894	11.6199	10.0264	13.5582	12.8009	11.3607	8.2696	12.3878	10.1261	2.3324
TCGA-BB-4224-01	C2	13.8289	14.6655	14.1775	8.9018	8.5779	7.2188	7.0577	11.0184	10.3291	2.6998	8.5233	8.2919	9.0882	9.9433	12.3906	10.4074	8.3976	7.2982	13.0468	10.915	3.4087
TCGA-BB-7862-01	C2	14.1211	14.1694	13.5229	7.7063	8.1497	5.9421	3.7059	9.8005	9.2679	1.5022	8.3639	5.9248	10.2585	4.5685	11.2395	10.2055	8.9388	5.5116	11.9769	9.3268	3.9601
TCGA-BB-7870-01	C2	15.1047	15.4343	13.7137	7.4836	6.9719	5.2009	5.0191	9.3903	8.6792	0.5506	8.0895	6.3954	9.1113	3.3637	10.5278	9.1656	6.826	6.1467	12.2173	9.3591	7.4836
TCGA-BB-7871-01	C2	15.3714	15.3362	14.3527	9.6345	9.6947	8.5067	6.0112	12.2882	11.3348	1.8911	9.2258	10.2049	11.0111	7.7116	13.6182	11.4599	10.6703	10.0057	13.4264	11.5537	7.8669
TCGA-BB-8596-01	C2	14.5566	14.8276	14.2815	10.3764	10.2457	9.2547	6.0186	12.2499	12.1745	4.1249	11.6351	6.8349	10.9802	6.9157	13.7353	12.7399	10.885	7.6596	12.9923	10.9471	7.5514
TCGA-BB-8601-01	C2	13.1966	11.4528	12.2654	5.2634	5.1631	3.5008	4.9997	6.9934	6.6943	0.7181	6.4712	3.3262	6.3958	4.673	9.2043	8.0658	5.3572	4.3061	11.6824	7.1881	4.9982
TCGA-BB-A5HU-01	C2	14.2305	15.0299	14.5738	8.9184	8.3908	7.6504	6.005	11.3138	10.8213	1.204	9.1076	8.7141	8.4295	9.3058	12.5507	10.7104	8.3278	8.1621	13.0205	10.1226	6.9995
TCGA-BB-A5HY-01	C2	14.7407	14.8202	13.7379	8.7706	7.0185	5.2726	6.0904	8.9988	8.9035	0.5344	8.1307	4.1727	9.1959	3.9812	10.8116	10.3389	8.2331	5.0767	13.8177	10.4655	7.9139
TCGA-BB-A5HZ-01	C2	14.2114	14.6349	14.329	7.319	6.8449	5.481	5.9906	9.416	9.011	1.0461	7.9265	6.9418	8.8931	7.9853	10.7319	9.92	9.0636	5.8383	12.736	10.2154	3.6684
TCGA-BB-A6UO-01	C2	15.9143	15.9826	14.4916	8.5175	8.1911	6.2715	6.4833	10.2851	9.9161	2.3566	9.1715	7.3739	9.0175	7.0391	12.2027	10.9986	9.5894	7.6002	14.0236	11.7518	9.2855
TCGA-C9-A47Z-01	C2	15.4701	15.7912	15.5623	9.1585	8.1865	5.9701	6.1356	10.3578	9.6663	1.7065	8.66	6.2637	10.266	5.218	12.3872	10.9254	8.9102	8.2946	14.1182	11.6607	6.0828
TCGA-C9-A480-01	C2	14.2857	15.3013	14.5967	9.2223	8.7424	7.6789	6.6356	11.4224	10.6142	1.3194	9.2187	8.9501	9.4655	9.7415	12.7826	11.0412	9.2973	9.1624	14.2424	11.529	7.5426
TCGA-CN-4722-01	C2	14.1243	13.8641	13.9884	9.0398	8.6694	7.4032	6.3766	10.3937	10.4175	2.7485	9.8054	6.8801	10.0993	7.4154	12.3718	11.896	10.4704	7.1191	13.3597	8.9819	4.2202
TCGA-CN-4723-01	C2	14.7586	15.9529	15.7743	9.535	9.9387	8.3885	5.9482	11.5676	10.9385	2.4889	11.0526	7.9261	11.023	5.6051	13.3446	12.6855	11.1164	7.8409	14.2139	11.7152	5.0007
TCGA-CN-4725-01	C2	13.8548	13.6721	12.7288	7.7098	7.5345	6.0868	4.8062	10.0823	9.0905	1.3882	9.1632	5.8156	9.7306	5.206	11.6219	10.3635	7.9286	6.8518	12.915	9.2797	4.8328
TCGA-CN-4726-01	C2	15.0626	15.479	14.9139	8.6182	8.758	6.4494	5.98	11.18	10.9634	0.6597	10.3865	6.9121	9.9873	8.8388	13.2198	11.9418	9.8911	7.8401	14.1127	11.5886	9.5148
TCGA-CN-4727-01	C2	15.0618	15.0825	13.9618	5.774	5.4492	4.4973	5.3263	7.9515	7.8974	0	5.7991	4.9193	6.0599	3.6995	9.6196	7.9582	5.6278	4.9336	12.9854	9.0179	7.2758
TCGA-CN-4728-01	C2	15.5352	16.0333	15.2345	10.994	11.3206	10.1288	6.2795	12.9739	12.9188	3.9261	11.8118	11.0361	10.3368	9.6739	15.0052	13.4838	10.8062	10.4712	14.0552	11.2564	7.805
TCGA-CN-4730-01	C2	14.6657	14.5118	13.6644	7.073	6.6052	4.882	4.4969	9.1311	8.9289	0	8.351	4.184	8.8655	3.1635	10.814	10.2548	8.872	4.4546	12.4598	10.3973	11.7409
TCGA-CN-4731-01	C2	16.3401	16.2929	15.7899	11.2715	10.6821	10.9585	5.3384	13.1726	12.3253	4.1436	10.6236	10.7067	10.7099	9.7415	14.9491	13.8828	11.9026	10.9543	13.7635	11.7487	13.5919
TCGA-CN-4735-01	C2	13.5046	15.5084	14.4653	11.1115	11.4042	11.1302	7.5061	13.8277	13.333	3.9145	13.4808	10.4553	11.8963	11.967	15.0928	14.1574	13.3453	8.591	13.3601	11.9178	9.0188
TCGA-CN-4737-01	C2	14.0272	14.0783	14.012	8.5121	8.8243	8.0157	5.7614	11.4299	10.8596	0.9295	10.6591	6.5007	10.9707	6.7021	12.5091	11.5753	9.3603	7.7033	12.8189	9.9159	3.8517
TCGA-CN-5355-01	C2	14.5307	14.7535	14.0528	8.5445	8.1553	7.8708	5.9266	10.6178	10.5294	2.8636	9.2591	7.3869	7.2926	5.5757	12.4093	11.1003	8.6483	7.1428	13.4083	10.5351	5.6203
TCGA-CN-5356-01	C2	13.56	13.913	13.1939	8.4385	8.3983	7.8933	6.9545	11.1329	10.4908	1.1823	9.3618	7.7021	9.0203	6.3223	12.2265	10.6636	9.0141	7.2935	13.1164	10.3345	9.0773
TCGA-CN-5358-01	C2	14.6374	15.2877	14.7038	11.0112	10.9987	10.3293	7.2624	13.641	12.8491	3.5408	10.1652	11.2143	11.8598	9.2535	14.9931	12.6962	12.1111	10.4986	14.0083	11.0309	7.5167
TCGA-CN-5359-01	C2	15.2733	15.3748	14.8077	10.199	10.6009	9.7575	5.5992	13.3361	12.4108	2.185	12.4665	7.7916	11.4372	6.6345	14.5312	13.2572	10.882	8.5786	13.7894	11.2018	8.085
TCGA-CN-5361-01	C2	14.0997	16.2417	15.3928	9.2133	8.8034	8.6151	6.7989	11.5771	10.9295	2.6533	10.3833	8.8837	9.9207	8.3621	12.8067	11.7012	9.5322	7.7247	15.2706	11.3313	9.6261
TCGA-CN-5363-01	C2	16.5027	16.6831	16.011	11.5696	10.67	9.0821	5.0249	13.3737	12.6119	0.5669	10.9326	8.4249	12.9986	7.0169	14.9866	14.2183	12.9689	8.7484	14.7746	12.551	10.3528
TCGA-CN-5364-01	C2	12.7352	15	13.9699	9.6496	9.4467	8.3967	4.1804	12.0926	11.8365	2.5547	10.5892	7.8227	10.5525	9.2782	13.2181	12.2056	9.3513	8.2821	13.1795	10.9566	7.7813
TCGA-CN-5366-01	C2	15.387	15.4801	15.4124	9.6158	9.2753	8.2577	7.222	11.7877	11.2169	0.7736	11.184	6.4404	11.5939	5.6929	13.1876	12.1646	9.7639	7.8825	14.3969	11.5981	4.6318
TCGA-CN-5370-01	C2	15.815	16.3596	15.4139	10.5887	10.7893	9.3235	5.7828	13.3067	12.2481	3.7526	11.9044	9.512	12.3557	9.0838	14.6298	13.0769	10.6789	10.2532	14.1956	12.3794	8.8878
TCGA-CN-5374-01	C2	15.3647	15.7538	14.9571	10.08	9.8632	8.8286	7.4501	12.373	11.7237	4.4969	9.0885	9.8693	10.6156	8.5924	13.6132	11.2344	10.3087	9.317	13.6863	12.3015	6.2804
TCGA-CN-6010-01	C2	14.2931	14.5115	13.865	9.892	9.044	8.2222	6.4766	11.5261	11.0364	2.0147	10.04	8.3216	10.7924	5.5309	12.7877	11.6094	10.0327	8.9405	13.0904	10.2107	5.9411
TCGA-CN-6018-01	C2	16.2601	17.1133	16.447	10.2097	10.1527	10.8727	6.6763	12.7625	11.8015	3.7647	11.0844	8.1514	10.7842	7.6648	14.0765	13.7227	11.7886	9.8931	14.9578	12.745	6.7479
TCGA-CN-6024-01	C2	13.1965	13.0539	13.133	7.7916	6.9628	5.6827	4.4261	9.0315	8.9465	1.6649	7.1985	6.4352	6.1913	6.1029	10.6607	9.2456	6.5466	6.6073	12.6969	8.2649	4.3294
TCGA-CN-6989-01	C2	15.0458	15.1968	14.9761	10.4192	10.3842	9.2369	4.7038	12.8599	12.4139	3.9228	11.4587	9.6016	10.871	9.3537	14.358	13.3189	11.0637	9.851	13.3986	10.5176	5.1865
TCGA-CN-6992-01	C2	14.0768	14.2689	13.904	8.4396	8.7863	7.4569	4.4313	11.1657	10.304	2.4203	9.6849	7.8343	9.5384	5.286	12.3754	10.9214	9.5822	7.4257	12.8002	9.5778	7.1706
TCGA-CN-6997-01	C2	13.9451	14.1548	13.3883	8.2255	8.3017	7.3931	4.004	10.7707	10.2546	0.3614	9.2843	8.0019	8.5075	6.6324	11.8374	10.5867	8.0414	7.0808	12.6081	9.8932	7.8062
TCGA-CN-6998-01	C2	16.0282	16.4444	15.8616	8.2147	7.7415	6.2861	4.239	10.353	9.8933	0	9.3785	5.9639	8.3975	5.4463	12.2336	11.363	9.0323	7.4468	14.6431	11.6524	4.9593
TCGA-CN-A497-01	C2	13.9873	14.2801	13.8457	10.2654	10.038	8.7045	6.6992	11.7119	10.8049	3.23	9.3276	9.1449	9.6665	7.8192	13.4417	11.8622	10.2797	9.3628	12.2665	10.5262	6.9076
TCGA-CN-A498-01	C2	15.535	15.9109	15.0609	9.7722	9.3578	8.6097	5.7867	11.1051	11.0701	0.9646	9.3142	7.6633	10.9357	8.1452	13.4395	12.2905	10.1559	8.8125	13.8526	11.4509	8.7644
TCGA-CN-A499-01	C2	15.2195	16.045	14.8728	10.6557	10.0822	8.965	7.3842	12.2878	11.8058	1.4256	10.5048	7.0364	11.0902	7.4865	14.1177	12.8895	11.165	9.1018	14.0439	12.3345	10.002
TCGA-CN-A49A-01	C2	14.0465	15.2366	13.4321	7.4009	6.5691	6.6774	6.4815	9.9398	8.47	3.6519	7.8547	5.7731	9.0834	4.3201	10.3362	8.9679	7.1188	6.4821	12.6133	10.3988	8.7025
TCGA-CN-A49B-01	C2	16.4817	16.6507	15.9318	11.1762	10.4437	8.5775	4.9353	13.0915	12.6206	0	11.2798	8.6985	12.5576	6.2926	14.3917	12.9298	10.662	9.9674	14.3388	13.0538	10.1764
TCGA-CN-A63T-01	C2	15.9785	16.2388	15.5106	10.7359	9.8357	8.311	6.3845	12.3981	11.6431	1.9157	11.1377	6.1917	12.284	6.9906	14.2779	13.1812	11.8183	6.3708	13.8078	12.0931	10.2816
TCGA-CN-A63V-01	C2	14.1235	13.7694	13.0578	9.1583	8.6247	7.7833	6.3913	10.8893	10.9113	0.6424	9.1612	7.7833	9.5372	5.5714	12.1653	11.2029	9.7532	8.2229	13.1045	9.3293	5.0913
TCGA-CN-A63W-01	C2	16.0693	16.4979	15.5816	9.4931	8.518	6.6231	7.4749	11.1881	10.1803	2.7578	7.6867	6.1327	9.5811	7.1223	12.9607	11.8854	9.5038	8.2	13.6215	11.9699	12.2108
TCGA-CN-A641-01	C2	13.4713	14.0998	13.1625	8.2462	7.6704	6.4487	6.621	10.2293	9.8577	0	8.9363	6.5598	9.8653	7.3415	11.5943	10.9584	9.5777	6.2632	12.9568	10.4079	7.2148
TCGA-CN-A6V3-01	C2	15.3572	16.6482	15.2811	10.3861	9.6656	9.6676	7.8251	12.6423	11.6316	2.8798	11.0039	9.7756	10.4911	8.4638	14.1483	12.9501	10.7549	9.2555	14.3057	12.5873	11.6057
TCGA-CQ-5325-01	C2	16.4459	16.8598	16.0362	11.6238	11.2408	9.4465	8.1866	14.1128	13.3555	2.5836	12.8513	9.6396	11.6739	7.7918	15.5483	14.6268	12.168	10.6146	14.5914	12.3631	8.5434
TCGA-CQ-5326-01	C2	15.5072	15.6452	15.423	8.8373	9.0538	7.5106	5.7779	11.25	10.6125	1.3793	11.5602	6.9391	10.237	3.9081	13.4489	12.0769	9.8005	7.5491	13.7192	11.7896	8.3313
TCGA-CQ-5327-01	C2	15.3475	16.223	16.0704	11.3457	10.8989	9.9722	7.0973	13.3158	12.7819	4.56	12.175	9.0528	12.0607	8.2807	15.0277	13.9587	13.2137	9.7359	14.4043	12.428	6.7952
TCGA-CQ-5329-01	C2	16.0404	16.7548	16.0139	10.7789	11.088	11.3793	5.5674	13.5413	12.5996	2.2594	11.5847	8.6036	11.8653	7.6984	14.9013	13.7047	11.301	10.1602	14.649	12.4374	10.079
TCGA-CQ-5330-01	C2	14.5389	15.04	15.1975	10.6217	10.7799	10.1029	6.5859	13.1663	12.6882	4.3821	12.1569	9.3174	10.756	7.7046	14.3824	13.5409	11.2607	9.6475	14.5472	10.9752	7.7584
TCGA-CQ-5331-01	C2	16.4984	16.8856	16.0976	11.6825	11.1883	10.3389	7.5079	13.987	13.1125	2.8513	12.9207	10.3984	13.3337	8.0993	15.3485	14.4328	12.2721	10.8284	15.0562	12.6992	8.0483
TCGA-CQ-5332-01	C2	12.7618	12.5847	12.3527	8.3049	8.5938	7.882	4.654	11.3928	10.6418	0.5963	10.7759	5.6768	11.3776	6.4844	12.5586	12.3864	11.1769	0	11.9382	8.4176	5.1158
TCGA-CQ-6219-01	C2	16.8575	17.1234	16.1085	12.3218	11.7142	10.6361	6.8769	14.5929	13.9392	3.7026	11.4174	12.3968	12.7807	9.523	15.8273	13.9671	13.4028	12.0822	14.8432	13.345	8.4081
TCGA-CQ-6225-01	C2	12.9223	12.2016	12.2265	7.4669	6.075	4.6877	5.1394	9.0908	8.2291	2.3071	7.0835	6.2417	8.8527	7.3384	10.1645	9.4086	8.573	5.6461	12.0668	7.4851	8.5641
TCGA-CQ-6227-01	C2	15.1987	15.0312	14.5772	9.4122	8.466	7.8759	5.6886	11.5996	11.4343	1.9531	9.1319	8.6921	9.8728	7.7318	12.7708	11.3475	9.6172	8.6264	13.2678	10.7623	6.5816
TCGA-CQ-6228-01	C2	14.062	13.7748	12.5925	8.2854	8.1219	7.1481	6.3362	10.4619	10.001	1.2412	9.9492	5.6664	10.0653	4.7504	11.8205	10.9084	8.6499	6.9807	12.6421	8.4459	6.7114
TCGA-CQ-6229-01	C2	15.5467	16.3407	15.5126	9.8625	9.5425	8.0612	6.9106	12.0382	10.9967	3.5068	10.0868	8.8057	10.4468	8.0593	13.8668	12.305	11.0746	9.1896	14.66	12.0332	8.8409
TCGA-CQ-7067-01	C2	15.6323	16.6214	15.5057	9.5428	9.0498	8.266	5.6796	11.8049	11.2009	1.4518	10.5835	8.7188	10.3318	9.941	13.2489	12.297	9.4978	7.7244	14.2698	12.8124	5.8647
TCGA-CQ-7069-01	C2	14.7831	15.4208	15.0104	7.8075	6.9145	6.8014	5.7512	10.2915	9.791	0.7226	8.9574	7.5365	10.1376	8.8699	11.668	10.7663	9.5915	6.1388	13.9399	11.4184	8.3573
TCGA-CQ-7072-01	C2	14.3429	14.497	13.8124	9.2054	9.0974	7.7782	6.4727	11.154	11.0086	3.542	10.2899	8.2709	9.4918	6.4371	12.9666	11.4233	9.5201	8.0595	12.5649	10.6896	10.3879
TCGA-CQ-A4C7-01	C2	15.5966	15.7169	14.7111	8.945	8.4009	7.5283	4.8132	10.9407	10.3209	2.1229	9.6833	7.3016	11.749	7.7307	12.613	10.9237	8.7076	8.107	14.0035	11.7207	8.4551
TCGA-CQ-A4CD-01	C2	15.1019	15.867	15.2255	11.1253	10.1216	9.3165	8.5088	13.2214	12.1403	0.6026	9.0647	9.5579	11.0852	8.0604	14.6286	13.4079	11.656	11.0802	12.9862	12.2825	4.2588
TCGA-CQ-A4CE-01	C2	14.2238	15.1208	14.7577	9.6082	8.8937	7.8985	6.276	11.2666	10.8902	1.9445	10.4416	6.1858	11.3565	7.2206	13.1808	12.4353	11.0174	5.9164	14.2018	10.5728	6.0673
TCGA-CQ-A4CG-01	C2	14.4726	14.8292	14.6021	7.3906	6.8134	5.299	8.0028	9.3842	8.6981	0	8.7438	4.8714	10.983	5.1915	11.0411	10.6603	9.4548	4.6899	12.8548	10.9732	7.3555
TCGA-CQ-A4CH-01	C2	13.9431	14.2343	13.4802	8.3262	7.6935	5.9311	5.2098	8.9803	9.3582	1.3907	7.4938	7.2075	7.529	5.4589	11.1318	9.9866	7.9373	6.2375	12.7868	10.5683	8.3956
TCGA-CQ-A4CI-01	C2	13.8036	13.9613	13.662	7.8179	6.7996	5.7903	5.8037	8.5929	8.883	0.5139	6.854	6.196	6.1533	5.1904	10.4479	8.9987	6.5977	6.3622	12.5189	9.7107	4.3704
TCGA-CR-5247-01	C2	15.1476	15.0747	13.8057	6.856	5.7953	4.6509	6.0756	8.3282	8.6647	1.0348	8.0514	5.5101	8.8807	6.6071	10.1837	9.3189	7.2531	5.1542	12.9416	10.9812	6.3062
TCGA-CR-5248-01	C2	14.8374	15.7135	14.4621	11.2274	11.0453	10.1551	7.6875	13.5453	12.7677	5.4267	10.3854	11.583	12.3113	9.9524	14.8591	12.8414	12.0108	10.6271	13.863	11.3505	6.4982
TCGA-CR-6474-01	C2	15.5765	16.0449	14.6073	9.3727	9.1805	8.3627	6.049	11.8114	11.4283	0.9917	8.6248	9.3713	9.9175	6.8538	13.3649	10.9025	10.0298	8.9757	13.9732	11.1682	7.9101
TCGA-CR-6487-01	C2	16.4042	17.1184	16.0708	11.7928	11.9964	10.9045	7.6165	13.6798	13.0082	5.4691	13.546	7.9027	13.8098	8.8355	15.1178	14.3175	12.9837	9.2656	14.5199	12.3069	6.0842
TCGA-CR-6488-01	C2	14.5929	15.0632	14.8401	9.991	10.2988	9.0791	5.3632	12.0401	11.6065	1.6603	10.0959	8.8673	8.5107	8.5403	13.1708	12.1821	9.0704	8.8631	13.5104	10.7815	7.912
TCGA-CR-6493-01	C2	15.9037	15.6993	15.3354	8.0156	6.7595	4.8813	5.075	10.5295	8.789	0.4697	7.9787	6.2485	10.1439	3.8925	11.479	10.6052	8.7063	7.8214	13.6196	12.1958	8.9333
TCGA-CR-7364-01	C2	13.0702	13.1112	12.9514	8.7317	8.4182	7.4769	6.2929	11.3276	10.5379	1.993	10.5576	7.7119	10.2325	8.9006	12.5778	11.2238	8.1528	7.8796	12.59	8.3914	5.6552
TCGA-CR-7367-01	C2	13.6796	14.7466	13.3354	9.3628	9.4794	8.8348	6.3215	11.7961	10.9549	2.4313	9.4144	8.733	9.2898	6.8611	13.0388	11.5955	9.4469	8.8454	12.8692	9.7869	6.204
TCGA-CR-7369-01	C2	14.1963	14.241	13.7619	8.5766	8.4939	8.0248	5.3725	11.3065	10.5708	1.4402	9.5138	7.8235	10.6219	5.7582	12.3036	11.1346	10.4474	7.212	12.9748	9.7915	6.1961
TCGA-CR-7370-01	C2	14.0901	14.0283	13.8638	8.6506	8.7852	8.1392	5.5475	11.2823	10.5837	0.6619	9.971	7.2265	9.049	5.707	12.4222	11.1118	7.9968	7.7218	12.5774	10.0515	4.8983
TCGA-CR-7372-01	C2	13.4355	13.6499	13.3244	8.2404	8.0181	7.352	5.6733	11.3403	10.5535	2.2888	9.6881	7.3172	8.9651	6.7387	12.4278	10.9812	9.0532	7.6164	13.2676	8.912	6.4347
TCGA-CR-7377-01	C2	16.0233	16.3981	15.819	10.6101	10.5555	9.9624	6.7067	13.7042	12.6977	5.3909	12.662	9.8982	11.4596	10.086	14.6221	13.5519	11.123	9.595	14.5899	12.0405	7.1461
TCGA-CR-7379-01	C2	14.2268	14.3226	13.683	8.9166	8.8101	7.8488	4.9829	11.674	10.6817	2.7221	8.8569	8.3492	8.0796	6.3676	13.1204	11.2363	8.7021	8.2758	13.0503	9.7057	6.1081
TCGA-CR-7382-01	C2	15.4301	15.7438	15.3879	10.2018	10.5025	9.5597	6.7341	13.1946	12.1551	2.9866	12.3034	7.4777	11.2145	4.3139	14.3591	13.2521	11.4532	8.1567	14.2422	12.3025	8.205
TCGA-CR-7383-01	C2	15.7257	15.584	14.2764	10.388	10.2646	9.6153	5.9715	12.9426	12.405	4.5485	12.5974	8.1801	12.7686	9.3687	14.0141	12.9562	10.3097	9.6507	13.9202	11.3486	8.3998
TCGA-CR-7389-01	C2	16.4838	16.5772	16.3681	10.0269	9.4302	8.7235	7.7264	11.9789	11.5991	3.5714	10.403	8.2918	10.7952	8.0025	13.9548	12.6024	10.5661	9.0586	15.0503	11.8131	10.7047
TCGA-CR-7390-01	C2	14.1977	14.2919	13.2669	7.3094	6.7307	6.386	5.9534	9.5843	9.0035	1.1028	8.4618	6.8017	9.4838	4.3583	11.2876	10.3988	9.395	5.9535	12.8575	9.8636	7.4089
TCGA-CR-7392-01	C2	16.0076	16.8278	16.1734	10.7245	10.3701	9.1282	7.3905	12.8618	11.8724	5.0838	12.1738	9.1853	12.4752	8.0753	14.4702	13.5871	10.7021	10.312	14.7169	11.6609	6.6822
TCGA-CR-7399-01	C2	15.0241	15.3652	14.5682	10.7564	10.8759	10.8244	6.7824	13.1564	12.6547	6.302	13.0274	10.0361	11.8763	9.2449	14.8156	14.0898	12.8636	9.5593	13.5234	10.8986	7.6554
TCGA-CR-7401-01	C2	15.4858	16.1479	14.726	9.4318	9.1938	8.2727	5.9013	12.1606	11.7051	1.5673	8.6191	9.9041	10.7266	10.2553	13.2671	11.1114	10.6369	9.1024	14.0556	11.4271	8.0179
TCGA-CV-5431-01	C2	15.3921	16.0561	15.5362	10.6852	10.5675	10.0659	8.0895	13.1918	12.8874	3.3308	12.6585	9.9976	12.2929	11.1681	14.3862	13.5266	10.7643	10.109	13.9656	11.836	8.6157
TCGA-CV-5432-01	C2	13.7293	13.9981	12.8813	8.9532	8.4583	7.7462	5.6571	11.1553	10.6382	2.865	8.1068	8.8704	9.0876	6.7102	12.4905	10.3787	9.0943	8.1405	12.5062	9.454	6.0337
TCGA-CV-5434-01	C2	15.0481	15.0982	14.5959	9.8404	10.1101	9.1691	5.2628	12.1935	11.4874	4.1033	9.194	9.4129	9.1555	6.9034	13.8506	11.0937	9.6375	9.1284	13.2306	10.6051	8.7048
TCGA-CV-5435-01	C2	15.3864	14.7262	13.9458	7.6856	7.4175	6.718	4.7353	10.0427	9.6418	0.5453	10.2298	7.1406	11.8149	5.9984	11.2714	10.8951	9.3846	4.5401	13.4302	10.6117	6.1554
TCGA-CV-5436-01	C2	15.9593	15.8843	16.0003	8.2038	7.7863	7.3514	5.3079	10.4571	10.3492	1.3289	9.2981	7.8381	9.2259	7.6769	12.3236	10.7035	8.9467	7.4105	14.0287	12.2274	5.3386
TCGA-CV-5441-01	C2	14.9516	14.7147	13.6151	8.4529	7.9776	6.3907	4.4574	9.9461	9.9489	1.9299	9.527	7.0357	9.0365	7.8191	11.6382	10.9885	9.6979	6.393	13.623	9.5597	8.0015
TCGA-CV-5971-01	C2	15.2299	15.7793	14.5451	10.7562	10.0567	9.5654	6.1962	12.73	12.2752	4.306	11.066	9.4892	12.3908	7.5745	14.0283	13.4749	12.5091	9.0771	13.2804	11.5533	4.8842
TCGA-CV-5976-01	C2	14.3887	15.6359	14.9132	8.888	8.3778	7.3792	4.841	10.5139	10.4005	1.0215	9.0759	7.1368	9.0264	5.9245	12.3007	10.7148	9.0684	7.5632	13.5781	11.5688	5.9568
TCGA-CV-5977-01	C2	16.3485	16.6929	15.7078	8.0742	7.0872	5.3429	5.8403	10.1637	9.4817	0	6.3921	7.5543	8.2852	7.848	11.775	9.2599	8.1559	7.3148	14.3033	12.892	9.2818
TCGA-CV-5978-01	C2	14.2331	14.8673	14.2595	10.0071	9.9758	8.631	6.1928	11.5397	11.0914	2.6727	10.5355	6.9126	11.2188	6.4031	13.127	12.6732	8.9841	7.3525	12.7969	10.4337	7.3156
TCGA-CV-5979-01	C2	16.384	16.4866	15.8181	7.9274	7.6872	6.0997	6.1933	10.3233	9.4829	2.3932	8.8961	7.1335	8.368	8.2983	11.7047	10.5422	8.0301	6.7953	14.0279	12.4236	9.3873
TCGA-CV-6003-01	C2	16.1289	16.235	15.2136	8.5729	6.9151	5.1743	7.7754	9.7238	8.9001	0	8.3564	6.1702	8.8795	5.9644	11.5112	9.3048	7.2536	6.5552	14.0754	12.4521	7.3869
TCGA-CV-6433-01	C2	15.7453	15.9228	14.7114	11.454	11.6089	10.1518	7.7267	13.0345	12.9596	3.3833	9.9192	10.7082	11.7578	9.3387	15.0183	12.4982	11.6939	10.4905	13.6148	12.1864	8.2329
TCGA-CV-6933-01	C2	14.2611	14.565	14.0947	9.7996	9.8165	8.1327	6.5047	11.2422	11.2597	3.1611	8.8231	8.4286	8.2199	5.9398	13.0851	11.6728	9.2562	9.0084	13.1233	10.2836	8.338
TCGA-CV-6934-01	C2	15.7623	16.2732	15.5119	10.3651	10.6445	10.1374	5.8163	12.9096	12.6252	3.2593	10.8597	9.7331	9.8328	7.844	14.2204	12.5624	10.0369	9.753	14.5639	12.045	9.0427
TCGA-CV-6935-01	C2	13.2081	13.6253	13.6654	8.4089	8.4895	7.7644	6.9878	11.2005	10.6426	2.3415	11.0651	5.3954	11.2384	6.2909	12.3372	12.0572	10.6066	6.9307	12.8598	9.2894	4.8412
TCGA-CV-6937-01	C2	14.7961	16.6101	15.7237	10.646	9.0419	8.3971	6.8728	12.7136	11.5037	2.8951	9.5205	9.333	11.0956	7.8143	13.8528	12.2634	10.9251	9.4683	14.1332	11.9421	9.4537
TCGA-CV-6938-01	C2	16.2659	16.735	16.1829	11.3604	10.6934	9.6601	6.2988	13.7863	12.8042	1.6403	11.8128	8.8491	11.6503	8.0302	14.9231	13.8864	10.9073	10.3006	14.2963	12.8527	9.1182
TCGA-CV-6941-01	C2	14.9176	15.2216	14.6204	8.8674	8.6799	7.6917	5.242	11.2319	10.4763	2.427	10.6881	5.9973	11.537	6.3326	12.5159	12.3779	11.3248	0	13.1398	10.4954	10.8371
TCGA-CV-6942-01	C2	16.1165	16.78	16.1197	10.9643	10.3879	9.6881	8.3497	12.9759	12.4287	2.1557	12.0379	8.2598	11.7492	7.492	14.6042	14.1718	12.7589	8.9001	14.4301	12.5126	8.6545
TCGA-CV-6945-01	C2	15.8989	16.114	15.2508	7.3573	6.771	5.2944	6.6677	9.3717	9.2243	0	7.0937	6.913	7.7205	4.7356	10.7672	9.5232	7.7986	6.9293	13.9331	12.1436	8.8656
TCGA-CV-6948-01	C2	15.085	15.3291	14.9851	9.9144	9.6184	8.0911	4.4909	11.6755	11.1712	3.2539	10.5753	8.6726	11.5905	6.1347	13.1601	12.337	11.1906	8.0579	13.4927	10.2339	4.9855
TCGA-CV-6950-01	C2	14.6621	15.0657	14.3863	8.8322	8.7027	7.8274	5.5613	10.5456	10.2779	2.8287	9.7091	7.7809	9.0073	6.0965	12.4024	11.3959	8.6785	8.0234	13.5155	11.1648	7.9585
TCGA-CV-6951-01	C2	14.3592	13.9587	13.5526	7.3197	6.9369	6.0359	5.9495	9.7341	9.3672	1.6505	8.073	6.5325	7.9977	6.7996	10.951	9.5451	7.9386	6.0675	13.3214	9.6496	8.398
TCGA-CV-6954-01	C2	16.1349	16.9779	15.7722	12.3802	11.7636	11.9118	5.8865	13.8866	12.7723	4.8481	13.2099	7.6658	14.2178	8.4009	15.7197	14.8925	13.7761	10.2867	14.6506	12.5239	11.7406
TCGA-CV-6956-01	C2	14.5103	14.0814	13.9019	5.6162	4.7217	3.5704	5.8841	6.9992	6.8597	0	5.4163	4.2234	5.8035	4.357	8.457	7.4205	5.99	4.2331	13.0495	9.4287	8.6981
TCGA-CV-6960-01	C2	14.1024	13.8904	13.1961	7.3936	7.4291	6.6352	4.5644	10.5323	9.5545	1.7835	8.2866	6.5941	8.1621	7.5602	11.7663	9.5815	7.6972	6.3032	11.7489	9.8309	10.8645
TCGA-CV-6961-01	C2	16.2622	16.5161	16.2617	11.1655	10.3123	10.4766	6.0734	13.4463	12.3385	2.1635	12.0259	7.3212	13.1861	6.25	14.7762	14.2606	13.744	5.8774	13.774	12.6821	6.9479
TCGA-CV-7091-01	C2	15.3565	15.3944	14.9882	9.4867	8.4771	7.5489	7.3735	11.4955	10.6828	2.149	9.9089	8.1566	10.2181	7.3905	12.9944	11.6142	9.7245	7.538	13.9891	11.3139	9.8468
TCGA-CV-7095-01	C2	15.0215	15.5238	14.4163	8.824	8.3693	7.3986	5.4159	11.3199	10.7838	1.8596	9.5061	8.7936	8.3578	9.015	12.5701	10.9898	8.538	8.1125	13.8177	10.7881	8.1651
TCGA-CV-7097-01	C2	15.4438	15.7905	15.5232	9.3591	9.3591	7.4869	4.5658	12.1665	11.282	2.138	10.8449	7.1911	9.6451	5.2204	13.481	12.9586	10.5985	9.0464	13.7335	11.4301	5.2917
TCGA-CV-7099-01	C2	15.1502	15.9712	15.7109	10.3184	9.6692	7.6737	6.2776	12.1593	10.0347	2.9689	10.2867	8.0945	11.1615	6.5942	13.5656	11.549	9.3614	8.5071	14.0422	11.9461	5.7757
TCGA-CV-7101-01	C2	14.315	14.9281	14.4358	10.2499	9.9952	8.8783	7.5867	12.3275	11.8122	2.4811	10.7389	9.29	10.8152	7.4284	13.8604	12.2124	10.7377	8.6252	13.6716	10.4713	7.8122
TCGA-CV-7102-01	C2	15.0293	16.2018	15.1994	9.6233	9.6968	8.8134	5.0527	11.9251	11.601	4.0546	11.2293	8.1442	11.2126	6.3626	13.471	12.2359	9.2726	9.0725	13.7384	11.5811	5.9788
TCGA-CV-7103-01	C2	13.2265	13.3796	13.5071	8.9029	8.4164	7.3944	4.2391	10.9496	10.6023	3.0376	10.5759	6.3882	10.6407	7.8987	12.4614	11.6367	8.9306	7.6141	12.2619	8.5368	4.237
TCGA-CV-7177-01	C2	13.5459	13.8572	13.9248	8.7048	8.5583	7.7773	6.1793	11.2429	10.8214	2.7342	10.2155	7.7204	10.6936	9.9794	12.5392	11.937	10.5219	7.4564	12.464	9.305	5.7923
TCGA-CV-7178-01	C2	15.6829	16.8889	15.8608	10.119	10.1813	9.2182	6.2349	12.9164	12.3201	3.6921	11.9687	7.581	12.7631	8.7257	14.0639	13.2006	11.9049	8.4791	15.0098	11.5437	7.445
TCGA-CV-7236-01	C2	15.1347	15.4707	14.8028	9.2246	8.6285	7.8793	5.6858	11.48	10.8126	3.4826	10.6131	8.1762	11.102	8.7021	12.8389	11.7649	8.7805	8.5415	13.8333	11.2962	6.566
TCGA-CV-7238-01	C2	16.2524	16.3942	15.5015	10.1617	9.7114	8.89	6.7031	11.5549	11.9192	1.5986	8.8589	9.828	10.3577	9.457	13.5287	11.0224	10.1215	9.2834	14.303	12.6056	6.9875
TCGA-CV-7242-01	C2	15.2851	16.0432	14.9097	10.4709	9.9143	9.1417	7.6067	12.538	11.91	1.9921	9.9672	9.762	10.6109	8.9848	13.7619	12.3608	10.9383	9.4901	13.8837	11.6253	8.061
TCGA-CV-7245-01	C2	15.2443	15.3415	14.7966	7.688	6.9185	6.7489	4.8755	9.9701	9.7102	0.4799	8.9968	6.5506	9.942	7.7841	11.4578	9.7493	7.6288	6.8831	13.4606	11.1664	9.2793
TCGA-CV-7247-01	C2	13.9245	14.1081	13.4523	7.783	6.8525	5.7647	4.9145	9.1489	9.015	1.0142	7.9668	4.7276	9.0889	5.3374	10.8654	10.279	9.0376	5.2084	12.6602	9.9461	4.5296
TCGA-CV-7248-01	C2	14.5912	14.825	13.9659	9.6178	9.0073	8.7174	7.2219	10.8507	10.8126	3.9086	10.6519	8.2281	9.9669	6.4849	13.023	12.005	9.6143	7.7625	13.1299	10.601	6.1935
TCGA-CV-7250-01	C2	14.9639	14.9188	14.624	8.2411	8.0604	7.1322	7.2917	10.9878	9.756	2.3382	8.3764	7.8197	8.3246	5.6215	11.7873	10.3043	8.5001	7.5485	13.6457	10.9235	9.6047
TCGA-CV-7252-01	C2	16.1155	16.1853	15.4368	9.2654	8.9438	8.4453	5.4934	11.2445	10.573	4.4258	10.0405	7.9115	9.8884	9.4322	13.1164	12.2232	9.787	7.6381	14.0863	11.805	9.332
TCGA-CV-7253-01	C2	14.703	15.3667	14.9474	8.5882	6.776	5.4778	3.6391	9.7914	8.1538	2.1611	7.5243	5.3157	6.9184	6.8764	11.1827	10.0411	8.0732	6.3413	13.0215	11.1536	11.2098
TCGA-CV-7254-01	C2	15.5383	15.9572	14.9118	11.4351	11.2828	10.4758	7.7244	13.4613	13.3631	3.8217	12.3334	10.1337	12.857	8.2466	15.0134	13.8688	12.9697	9.2601	13.7223	11.0914	6.3551
TCGA-CV-7261-01	C2	14.6895	15.0068	14.1261	9.0069	9.0097	8.1246	5.1922	11.04	10.6897	2.7989	10.9624	5.7717	10.9588	4.7454	12.9026	12.1313	10.9483	5.8465	13.4605	9.8647	6.1148
TCGA-CV-7407-01	C2	16.479	17.0649	16.1225	10.4844	9.8575	9.3239	6.7307	12.7639	12.2578	4.6256	11.7433	9.0675	12.4066	10.5743	14.0622	13.5159	12.1435	8.8424	14.786	12.1782	6.8407
TCGA-CV-7409-01	C2	15.8442	16.3195	16.1102	12.1	11.7023	12.1838	5.7553	13.4804	12.9253	4.9698	10.7743	9.6294	12.4998	9.2356	15.7145	14.3942	12.6767	10.9727	14.4093	12.5773	11.9179
TCGA-CV-7415-01	C2	16.8287	17.1558	16.0227	10.6082	10.0504	9.0554	7.4793	13.1532	11.839	4.1981	10.9049	9.3982	12.4061	7.4538	14.3392	13.1087	11.4684	10.5729	15.1189	13.4456	8.8823
TCGA-CV-7416-01	C2	14.3508	14.9289	14.5419	8.8246	8.9216	7.9465	6.1452	11.4483	10.9677	1.4299	11.1444	7.5074	11.4044	8.0844	12.7373	12.1383	10.9346	7.5101	13.4454	10.1051	6.0531
TCGA-CV-7418-01	C2	12.9382	14.5502	13.5932	9.0905	8.9233	7.9473	6.1832	11.2105	10.9293	3.3432	9.8949	8.4174	9.7452	6.4871	12.6809	11.3586	9.1684	7.751	13.0928	10.9005	5.3776
TCGA-CV-7422-01	C2	15.0823	14.5216	13.7619	8.5239	8.8481	8.0442	5.3884	10.9643	10.634	2.5562	10.1279	7.6022	9.3449	5.068	12.292	11.3784	10.4466	6.167	13.4296	10.0281	8.3289
TCGA-CV-7423-01	C2	14.1395	14.908	14.6341	6.6424	6.2342	5.3836	5.2349	9.2559	8.7082	0.5104	7.0461	6.8045	7.8063	7.6535	10.5931	9.2595	7.6134	6.4625	13.5518	11.012	5.6506
TCGA-CV-7424-01	C2	15.0516	15.1493	14.4038	9.5516	8.6461	7.3848	8.386	10.5014	10.5608	3.3546	9.6942	8.3805	10.4857	5.9946	12.4622	10.7952	8.96	8.0834	13.5126	10.8324	6.9989
TCGA-CV-7428-01	C2	15.5111	15.9939	15.075	10.7686	10.0787	8.6666	7.2015	12.7317	11.8856	2.964	10.7229	9.1468	11.0611	9.0422	14.2638	13.0904	11.5123	9.4831	14.0625	12.0254	10.4131
TCGA-CV-7429-01	C2	14.3519	14.0884	13.411	9.5321	9.0465	7.7039	4.058	11.2941	10.561	3.2506	9.7629	8.3154	9.3022	4.9848	12.5396	11.4203	9.6469	8.0238	12.7574	9.5897	6.1186
TCGA-CV-7430-01	C2	13.9295	13.552	12.6287	6.6236	6.1095	5.7437	2.977	9.3217	8.8088	0.4262	5.5875	6.6435	7.4275	4.2116	10.5018	8.4599	7.5959	6.6001	12.6362	8.5763	5.1977
TCGA-CV-7433-01	C2	16.3416	16.5885	16.4899	11.4032	11.1662	9.9419	6.6981	13.9281	13.0189	4.75	10.8655	10.7795	12.1475	8.8087	15.1096	13.3036	12.2367	10.6277	14.9276	12.6076	10.2312
TCGA-CV-7435-01	C2	15.2102	16.0351	15.3585	9.5664	9.5032	8.6183	5.8702	12.0768	11.3327	2.4826	10.0314	8.2938	9.4489	6.6826	13.28	12.2429	9.8514	8.9599	13.6438	11.5083	8.5885
TCGA-CV-7437-01	C2	15.357	14.959	14.7689	8.8706	8.3807	7.7941	4.7504	10.9636	10.725	3.9203	9.8388	8.3419	9.1178	10.2576	12.1778	11.0011	8.7763	7.6141	13.4209	10.727	6.0318
TCGA-CV-7438-01	C2	15.4391	16.3194	15.3018	9.5314	8.8512	8.1273	6.3116	11.5704	10.9813	2.8404	11.1841	7.8748	12.0435	10.0342	12.9419	12.3621	11.0256	7.4539	13.9754	12.5348	8.4872
TCGA-CV-7440-01	C2	14.5082	15.0264	14.7343	8.4111	8.1251	7.6252	5.8914	10.6337	9.7662	2.3956	8.8664	8.2162	8.3711	6.1206	12.5116	11.0575	8.4484	8.2048	13.4249	11.7253	7.7363
TCGA-CV-7446-01	C2	14.4961	14.8022	14.0663	8.5349	8.4222	8.0879	4.8141	11.3735	10.4703	5.4968	7.7692	8.8154	9.4569	7.7031	12.4119	9.7392	9.3986	8.1395	13.7531	10.2032	7.034
TCGA-CV-7568-01	C2	14.3287	15.3739	14.5255	8.2604	8.4842	7.8343	5.4626	11.2108	10.0224	1.1634	9.8374	7.6168	10.5937	8.0772	12.2197	10.1637	8.4835	7.7606	13.1467	10.9042	5.3424
TCGA-CV-A45T-01	C2	16.2281	16.6028	15.4677	10.9772	10.491	9.3007	8.1708	12.7473	12.0572	3.2958	11.6729	9.4118	10.9922	7.5447	14.405	13.1352	11.3479	9.446	14.6324	12.933	7.7654
TCGA-CV-A45U-01	C2	15.27	15.8086	14.8515	8.7334	8.5177	6.9075	4.8766	10.4246	10.3723	1.2159	8.014	7.4195	7.2291	7.0196	11.8606	10.0395	7.8471	7.4718	13.9345	11.4905	6.0012
TCGA-CV-A45Y-01	C2	15.5376	15.885	15.2773	11.1065	10.4388	9.6798	7.9885	12.7595	12.6288	3.7146	9.9064	10.702	11.4961	8.986	14.3105	12.5104	11.7555	10.953	13.9844	12.4389	9.8462
TCGA-CV-A45Z-01	C2	15.6417	15.5443	14.7804	10.2788	9.7192	9.3989	6.8495	12.3972	11.9154	3.4157	10.7736	8.8253	10.118	8.4113	13.9854	13.0611	10.8363	9.6156	13.3846	11.8599	10.7289
TCGA-CV-A460-01	C2	14.1839	14.8811	13.9169	10.3197	10.1025	9.2856	6.5188	12.3577	12.2371	3.0604	11.4334	9.235	11.0889	8.3894	13.9345	12.8704	11.0778	8.9487	13.3772	11.3703	5.8819
TCGA-CV-A461-01	C2	16.6252	16.8763	16.2764	12.7095	11.7507	11.3186	7.5607	14.4524	13.7756	4.6213	13.4037	8.8877	14.2506	10.6698	15.5622	15.0884	14.4099	9.3589	14.2171	13.2608	11.826
TCGA-CV-A464-01	C2	16.1018	16.7754	16.2772	9.8472	9.0632	8.3479	6.1531	11.7668	11.768	1.5154	10.201	8.8415	11.8956	9.0135	13.3734	12.3042	11.2739	8.4029	14.0496	11.7155	5.9404
TCGA-CV-A465-01	C2	14.9297	14.9351	14.1319	7.568	6.7585	5.5983	4.9288	9.2914	8.9783	1.0225	8.362	6.384	7.3976	7.1941	11.1128	9.9812	7.2971	6.0682	13.4835	10.4025	5.7853
TCGA-CV-A468-01	C2	15.4561	16.1558	15.5176	11.2978	10.7414	9.7646	7.8219	13.29	12.7928	3.1962	12.2921	7.365	13.1353	9.3209	14.636	14.1326	12.8561	8.8476	13.8827	12.5398	8.884
TCGA-CV-A6JD-01	C2	15.5199	16.8824	16.5038	10.9394	10.816	9.5171	7.8324	12.9967	12.9849	5.1349	11.7336	10.6321	12.9097	13.2718	14.6927	14.08	11.9791	10.3576	14.4494	13.8937	7.0806
TCGA-CV-A6JM-01	C2	15.0799	15.4918	14.872	9.0933	7.6717	6.7545	4.6887	9.4096	11.235	0	7.6271	3.4144	10.1941	4.1901	10.4339	11.8811	10.331	6.2261	14.7511	10.6922	7.872
TCGA-CV-A6JO-01	C2	15.4809	17.0616	15.8953	10.6905	10.0984	8.3138	7.1904	12.7076	12.0992	1.8161	11.699	6.2506	12.7413	6.6846	13.8532	13.6069	11.2948	9.7497	14.727	13.1248	10.0052
TCGA-CV-A6JU-01	C2	16.7872	16.3032	15.5343	11.2514	9.4925	7.0209	8.2754	11.8689	11.9051	2.6758	10.6499	6.455	12.8534	8.2165	13.21	13.4001	11.2012	9.3311	13.8482	12.3831	10.7535
TCGA-CV-A6JY-01	C2	12.6327	14.1016	13.3035	7.8768	7.3309	6.7296	6.0999	9.9447	9.6046	0.7322	8.2781	6.3862	10.3474	7.6247	11.475	10.7506	9.5711	5.8161	13.4929	8.8975	4.9733
TCGA-CV-A6K0-01	C2	14.6312	15.5676	15.2416	10.6475	10.5899	9.7525	6.4677	13.326	12.6799	5.7346	10.953	10.3583	11.7341	10.1133	14.2301	12.5254	11.4101	9.6856	13.8518	11.8388	7.1232
TCGA-CV-A6K1-01	C2	16.9262	15.764	16.2376	9.7408	8.2192	6.7127	5.5639	10.4779	10.8194	2.6514	7.3435	5.2692	8.7266	5.9552	11.8178	12.2267	9.9436	8.7082	14.4226	12.8878	8.6022
TCGA-CX-7086-01	C2	14.1834	14.6086	14.4589	9.1894	8.3459	6.8942	4.8304	10.9897	10.1199	2.3232	10.1627	5.2936	10.515	5.7589	12.7694	12.0933	10.5011	5.9747	13.4661	10.2999	6.7742
TCGA-CX-7219-01	C2	15.0334	15.4994	15.1095	9.8676	9.8882	8.971	5.3455	11.278	11.0781	4.4086	9.3618	9.1374	10.0583	6.9395	13.7328	11.6548	9.839	8.4805	13.6773	11.4496	5.4818
TCGA-D6-6515-01	C2	15.6418	16.931	16.3977	11.5087	11.5664	10.9836	8.1327	14.327	13.8251	5.8649	12.8699	11.3326	10.8171	12.3937	15.4649	14.6777	11.4617	11.4801	14.6875	12.1549	9.9832
TCGA-D6-6517-01	C2	14.9682	15.7208	14.9675	9.4406	9.167	8.2458	6.8958	11.9084	11.2991	3.0556	10.9012	8.0038	10.7966	7.74	13.2812	12.0497	10.1645	7.7727	13.7703	11.5539	7.8352
TCGA-D6-6823-01	C2	14.7235	15.3607	13.8064	8.3466	7.6407	6.7435	4.9038	10.1211	9.6357	0	8.8506	5.6103	8.2957	4.6711	11.4794	10.5713	9.5221	5.7421	13.1283	11.069	9.9572
TCGA-D6-6826-01	C2	14.4999	14.6995	14.1513	10.1359	10.2104	9.5611	5.5912	12.7497	11.84	0.6968	11.3542	9.4925	10.9714	6.8564	14.2454	12.4366	10.6006	9.452	13.6514	10.2629	7.7337
TCGA-D6-6827-01	C2	13.1636	13.6089	12.6345	8.6238	8.745	8.895	7.2912	11.4343	11.2838	4.4426	10.6424	8.2242	11.4253	10.4957	12.4109	11.7031	10.4929	7.0819	11.8291	9.2283	4.298
TCGA-D6-8568-01	C2	15.9869	16.1873	14.6606	9.0386	8.7268	7.1751	5.6618	11.3078	10.7903	0	9.9906	6.5352	10.7828	5.1591	12.6965	11.6287	9.5125	8.204	14.1411	11.7869	6.8863
TCGA-D6-A4Z9-01	C2	15.4497	15.9975	15.3424	8.7276	8.2931	6.915	7.8644	10.0603	9.9166	1.5321	9.7218	6.7217	8.5496	6.1785	12.092	11.1552	8.9398	7.1102	13.2772	11.0923	7.997
TCGA-D6-A4ZB-01	C2	15.4933	15.7506	15.04	8.9866	7.7668	6.4548	7.6229	9.9194	9.7049	1.5019	7.9667	5.9416	7.9383	7.0609	11.2714	10.4375	7.9946	6.7353	14.0886	11.5526	8.1011
TCGA-D6-A6EO-01	C2	15.302	15.2817	15.0423	7.8646	6.8285	5.2299	5.0755	8.967	8.518	0	6.6636	5.2533	6.1742	7.1203	10.558	9.2062	6.897	5.7739	13.164	11.4439	8.2838
TCGA-D6-A74Q-01	C2	14.8905	14.9883	13.7561	8.9356	8.0712	6.8623	7.0072	10.3605	10.2429	1.1386	9.4485	5.2421	9.6214	6.9676	11.692	11.082	9.9552	5.4964	13.3342	11.3159	10.951
TCGA-DQ-5629-01	C2	14.2818	14.1465	13.2436	7.1117	6.8035	5.8224	6.4754	9.1577	8.7403	0	6.3281	6.9269	7.0918	4.2521	10.6513	8.7398	7.4736	6.7104	13.2323	10.1805	5.8203
TCGA-DQ-5631-01	C2	13.8764	14.5242	14.0089	8.9642	7.98	7.2684	6.8032	10.3951	9.7974	1.536	9.82	6.1936	10.2898	10.0269	11.8172	11.0048	8.7801	6.3831	12.9624	10.6742	8.2241
TCGA-DQ-7588-01	C2	14.0763	14.6422	13.4722	4.6277	3.0358	2.1338	4.8117	5.9442	5.7648	0	4.7233	3.1085	4.6027	2.7019	7.2935	6.1549	3.8634	2.1546	13.0502	11.2533	8.316
TCGA-DQ-7589-01	C2	13.1538	12.7446	12.02	7.2541	6.9245	5.9856	4.9384	9.5744	8.9978	0	7.54	6.2394	8.9374	6.2609	10.9205	9.7513	9.0491	6.2282	12.2537	8.4394	4.6788
TCGA-F7-7848-01	C2	12.9618	13.1665	13.3387	9.3051	9.4606	8.2938	6.3536	11.9423	11.007	3.556	9.4652	8.7947	9.0483	6.197	12.8808	11.4788	9.3549	8.9944	12.5429	9.0021	5.4814
TCGA-F7-8298-01	C2	15.2589	15.4112	14.0397	8.4129	8.3512	6.6839	6.0354	10.6821	10.1529	0.7212	9.6681	5.8916	9.667	5.6706	12.0596	11.6021	10.2997	6.4581	12.9639	10.87	6.7702
TCGA-F7-A50I-01	C2	15.7376	16.0363	14.9162	9.8094	9.008	7.655	7.3123	11.8461	10.9535	3.8217	8.5081	9.6472	9.2728	8.3022	13.3555	11.3151	10.64	9.4474	14.2783	12.1923	8.0851
TCGA-F7-A50J-01	C2	15.1129	15.7328	14.8273	8.904	8.1969	6.9368	6.4025	11.0381	10.2986	0	10.0342	8.2325	10.9782	8.0447	12.6015	11.0398	9.538	8.5839	13.8225	11.6392	6.7785
TCGA-F7-A61V-01	C2	15.265	15.5217	14.4617	8.3375	8.1594	6.9338	5.9066	10.355	10.1275	0.6197	9.0832	7.1563	8.7181	7.4675	11.9506	10.4233	8.4502	6.5565	13.5376	11.3711	7.0552
TCGA-F7-A620-01	C2	16.5643	16.8089	16.1786	12.0406	11.4518	7.7314	9.4437	13.9836	13.1555	0.576	12.4602	7.8588	13.5819	4.7554	15.4377	14.6797	12.4611	10.7004	14.8455	13.1925	7.391
TCGA-F7-A623-01	C2	14.6023	15.0515	14.5456	8.7351	8.315	6.677	5.5182	10.979	10.0078	1.8883	10.0941	5.8173	10.1042	5.0032	12.0919	11.2949	9.0817	7.121	13.6265	10.8981	8.6647
TCGA-F7-A624-01	C2	16.4795	17.0729	16.3243	12.3222	11.5071	11.6183	7.1257	13.9953	13.2961	5.3358	13.5065	7.2369	14.0594	6.2707	15.42	15.2584	14.5062	1.2784	14.2208	12.4899	5.4391
TCGA-H7-8501-01	C2	15.8038	16.3793	15.6626	12.0595	12.1189	10.8393	8.727	14.2508	13.4198	2.7371	11.2247	12.1088	12.1185	8.8277	16.2361	13.8784	13.35	11.9689	14.1836	13.4336	9.6764
TCGA-H7-8502-01	C2	15.1088	16.0462	15.1998	8.2336	8.4709	7.214	6.7038	10.6556	9.796	1.5354	10.2467	4.6828	11.0537	2.4411	11.7793	10.8216	8.4317	7.3501	13.7906	11.7276	8.3861
TCGA-H7-A6C4-01	C2	16.1361	16.5694	16.0817	9.2467	8.9415	7.8364	6.6416	11.2455	11.1594	3.2683	10.192	8.2491	9.5734	8.7335	13.1859	11.9746	9.3367	8.4734	14.2821	12.1057	5.7054
TCGA-HD-7753-01	C2	15.9332	15.9221	15.2334	8.2688	7.7738	6.999	5.4912	9.8384	9.7772	1.6022	9.3796	7.5334	10.3018	5.3943	11.9423	10.846	7.9042	7.5763	14.6236	11.7441	9.6665
TCGA-HD-7917-01	C2	13.5216	14.4291	13.3172	9.2497	8.236	5.8535	5.1815	10.9209	9.5117	0.5068	6.4336	7.2124	8.7674	5.217	12.2831	9.8969	9.1247	8.3729	13.0885	10.623	5.0802
TCGA-HD-8634-01	C2	15.521	16.1334	15.608	8.8934	8.1079	6.2412	4.9955	11.0144	10.0518	0.6712	8.3834	6.6767	9.6769	5.7315	12.151	10.9698	10.1581	7.9692	14.3278	11.6459	6.1357
TCGA-HD-8635-01	C2	14.6009	15.4148	14.5714	8.7641	8.493	7.3806	5.933	10.4629	10.2121	1.7585	7.5136	8.2322	8.3659	7.0839	12.2659	9.9431	8.7641	8.0054	13.9311	10.5319	6.999
TCGA-HD-A634-01	C2	13.0022	12.6489	11.8947	7.5481	6.9431	4.5268	2.0275	8.8693	8.8178	0	6.4111	5.8303	8.9553	5.3932	10.3062	8.612	6.9004	5.8811	10.1881	8.4921	5.5903
TCGA-HD-A6HZ-01	C2	14.9169	15.6544	14.8707	10.1716	10.0058	9.5962	6.827	12.4081	11.9718	2.0037	11.3332	9.4915	12.229	7.316	14.0489	13.064	11.9697	8.6073	13.7574	11.068	5.5922
TCGA-HL-7533-01	C2	16.5205	16.7294	16.0207	12.0899	11.0869	10.1767	8.0796	13.6574	12.7697	3.4027	11.9521	10.124	12.5252	8.1736	15.1488	13.8091	12.727	10.5924	13.7845	13.3228	9.1653
TCGA-IQ-7631-01	C2	14.0617	13.3028	13.1408	7.5095	6.3461	6.1462	5.4847	9.5244	9.2837	0	7.208	6.0163	8.8467	7.7587	10.2807	9.347	8.9794	6.0845	12.039	8.6505	3.2345
TCGA-IQ-7632-01	C2	14.6071	14.7945	13.3953	7.7817	6.3681	6.1294	5.7635	9.8709	9.0274	1.0672	8.2781	5.8293	8.8926	6.2995	11.1654	10.304	7.9186	5.9541	13.3781	9.7556	4.7988
TCGA-IQ-A61G-01	C2	15.7212	16.1969	14.7408	7.5249	7.1336	5.4388	5.077	9.8261	9.782	1.9006	8.9955	6.9004	10.0858	7.5033	11.3218	10.3248	7.9433	6.9018	13.1373	11.5872	6.7847
TCGA-IQ-A61H-01	C2	13.7522	14.4343	14.0047	8.7015	8.1568	7.0652	5.389	10.1032	9.9565	1.588	9.3763	5.6626	8.4495	6.0488	11.9866	11.2452	9.7793	6.3285	12.5545	9.8966	3.3964
TCGA-IQ-A61O-01	C2	15.1393	14.7467	14.2401	10.7734	10.4932	9.8922	5.1457	13.2282	12.8931	3.1763	12.3835	8.854	12.1524	6.8845	14.503	13.4192	10.6566	10.0946	12.8957	9.7608	6.4921
TCGA-IQ-A6SG-01	C2	12.5775	13.2312	13.0603	7.421	6.8999	5.5531	3.6875	9.2436	9.2834	0	8.3713	6.2799	8.9549	4.1094	10.9351	9.4621	7.3634	6.6617	13.3622	8.1098	4.7444
TCGA-IQ-A6SH-01	C2	17.0628	17.5789	16.496	11.0677	9.5275	7.0229	5.9189	12.5687	11.5501	0.6381	9.7948	7.7824	12.0782	6.8667	14.418	13.6848	12.5957	9.483	14.8267	13.1293	7.9733
TCGA-KU-A66T-01	C2	14.1888	13.6792	12.5693	6.3094	6.0984	4.8363	4.4043	8.3828	8.0284	0	5.8312	5.7901	6.7823	6.4675	9.7011	8.154	6.6393	5.5718	13.0606	8.0096	7.368
TCGA-KU-A6H8-01	C2	14.7099	14.5436	14.0268	9.8104	8.8479	7.9536	5.0253	11.5168	11.1673	1.8153	10.4575	6.1221	11.0167	7.9754	12.7289	11.4876	9.024	7.5849	13.0666	10.2698	5.4983
TCGA-MT-A51X-01	C2	15.6962	15.9045	15.987	8.6554	7.9616	6.9731	5.7767	10.1315	9.6957	1.316	8.8023	6.1701	8.897	7.745	11.7252	10.6949	7.5215	6.973	14.0801	12.0297	5.3104
TCGA-MT-A67D-01	C2	15.4206	15.8884	14.2311	9.6747	9.0776	7.9932	7.4832	10.8425	10.8321	1.9414	10.4133	4.6524	11.5943	3.8808	12.8486	12.4722	11.5816	0.5592	13.8014	11.4053	10.4772
TCGA-MZ-A5BI-01	C2	15.5798	16.5419	15.6107	12.0611	11.7273	11.3193	9.2674	13.7671	13.3245	5.1466	13.2136	10.6483	13.4503	11.643	15.5472	14.3944	12.0405	10.8164	14.0145	12.3959	8.5516
TCGA-MZ-A7D7-01	C2	13.6882	13.0834	13.3928	6.8171	7.2059	5.1124	6.3481	8.9195	8.2691	0	6.4523	6.1711	6.0356	5.7883	11.0603	8.5744	6.6508	6.3002	12.9967	10.2236	5.9923
TCGA-P3-A5Q6-01	C2	15.3775	16.2002	15.5937	9.3908	8.6053	7.0848	4.4082	10.6952	11.0585	1.5726	10.1406	6.9473	10.627	7.4035	12.3522	12.1938	10.7186	7.1946	13.8213	11.4324	6.9063
TCGA-P3-A5QA-01	C2	14.4681	14.5442	14.8676	7.3456	6.1838	4.7928	6.0799	9.0426	8.2969	1.224	7.7673	7.7285	9.5353	8.3569	10.4366	8.6473	7.3056	5.521	12.4823	10.9394	7.3164
TCGA-P3-A6SX-01	C2	13.9519	13.3879	13.1379	6.3424	5.7125	4.6849	3.16	7.7963	8.0583	0	6.3774	5.0399	7.0464	4.7717	9.3587	8.0557	5.9356	4.4466	13.1025	10.2525	7.2676
TCGA-P3-A6T0-01	C2	14.3236	13.9208	13.8969	7.3202	6.8512	5.5031	6.1087	8.8586	8.1107	1.2814	8.1871	5.4917	7.5524	4.9728	10.6919	9.3263	7.0158	5.5484	12.6218	9.5926	4.7608
TCGA-P3-A6T2-01	C2	14.327	15.8083	14.7409	7.9547	7.0476	5.9063	5.6819	9.7001	9.2242	1.1962	8.6063	4.857	7.5827	4.0813	11.3437	10.6937	8.423	6.4727	13.2709	11.6293	5.765
TCGA-P3-A6T3-01	C2	15.1317	15.6352	14.4579	7.0793	6.5385	5.3162	5.5571	9.3325	9.1632	1.0992	6.0218	6.5993	6.9783	6.5117	10.6203	7.8035	7.2621	6.3253	13.9031	10.8954	6.5562
TCGA-P3-A6T7-01	C2	15.3711	16.047	14.9941	8.3303	7.5377	6.2952	6.4287	9.7841	9.6884	1.561	7.1735	7.8189	8.0907	5.7459	12.0239	9.0947	8.4676	7.593	14.0255	11.3499	8.0858
TCGA-P3-A6T8-01	C2	14.3096	14.6987	13.9771	7.1625	7.0497	5.082	5.1727	9.4643	9.4196	0	7.5993	6.3354	8.2083	6.2461	10.7944	9.5843	7.4111	5.4859	12.7503	10.5794	5.9387
TCGA-QK-A64Z-01	C2	15.2334	16.4735	15.8	8.3623	8.1747	6.4583	5.4846	10.4424	9.698	1.9729	7.1353	7.4257	7.4706	5.7231	12.2657	9.2694	8.1099	7.8089	14.5355	12.8075	9.8063
TCGA-QK-A6IG-01	C2	15.7586	16.3885	15.9222	9.7468	8.6308	7.211	6.7254	11.4208	10.8818	1.1257	8.2432	7.5113	9.5785	6.9603	12.7944	11.879	8.815	8.4848	13.909	12.5067	5.3694
TCGA-QK-A6VB-01	C2	13.3637	13.0981	13.828	8.6754	6.7737	4.7823	4.159	8.4817	8.3499	0.4176	5.2322	6.076	7.108	4.6341	10.0846	8.4131	7.3879	5.8464	12.3449	9.0906	3.6337
TCGA-QK-A6VC-01	C2	16.0959	16.4705	15.8817	11.5442	10.5149	9.4712	7.4218	12.672	12.5414	3.4152	10.5185	9.9167	9.8474	8.7862	14.4673	13.0684	11.0473	10.3323	14.3609	12.8297	9.7021
TCGA-QK-A8Z7-01	C2	13.6227	13.7282	12.6766	7.897	7.9129	6.9931	6.6307	9.403	9.6633	2.434	9.0556	5.7857	8.6643	5.8858	11.1873	10.4895	9.3199	5.2918	12.1541	9.7218	5.727
TCGA-QK-A8Z8-01	C2	15.1976	15.3302	13.5949	12.1021	11.2379	11.2007	8.6102	13.12	11.5355	3.7306	11.8986	10.5399	11.9411	7.6604	14.8743	13.4243	11.4289	9.6643	13.7449	11.4722	8.0704
TCGA-QK-A8Z9-01	C2	16.4045	16.2184	15.9069	10.5292	10.372	9.6455	6.528	12.0444	12.0789	4.1706	11.6182	10.1079	11.0144	9.7055	14.4397	12.8612	10.3559	9.1772	14.3036	12.902	9.1503
TCGA-QK-A8ZA-01	C2	13.9576	13.9266	13.9194	7.0576	6.9116	5.4074	7.8914	8.6064	8.6119	1.5721	7.2523	5.171	8.5063	3.2307	10.3071	8.664	6.2194	5.4701	13.0981	10.4951	4.3392
TCGA-QK-A8ZB-01	C2	14.8199	14.9879	14.3979	9.168	8.6029	6.9981	7.3786	10.7468	10.5469	1.9986	9.3208	8.376	9.2578	7.2075	12.5834	10.5999	8.7108	7.5759	13.8871	10.7565	8.0871
TCGA-QK-AA3J-01	C2	15.1503	15.5878	15.294	8.6123	7.6411	6.1281	6.0148	9.6693	9.43	1.2099	8.8709	6.4213	9.1696	5.108	11.7342	10.3337	8.0638	6.1562	13.5172	11.283	9.4064
TCGA-QK-AA3K-01	C2	16.2019	16.0483	15.2008	10.2649	9.5984	9.4181	6.2016	11.8915	12.1318	3.6196	11.1724	8.6954	11.0062	7.7232	13.7372	13.1695	10.5157	8.6054	13.6954	11.6043	8.7932
TCGA-T2-A6WX-01	C2	16.39	16.8888	15.7286	11.9244	11.3336	9.6812	8.4596	13.634	13.0996	3.4853	11.5367	10.2733	12.4014	7.8769	14.965	13.7633	12.4113	10.8762	14.1607	12.9361	9.7748
TCGA-T2-A6WZ-01	C2	15.8141	16.6436	15.8285	10.398	8.8703	7.511	7.5282	11.4382	11.4411	0	9.5184	8.1226	10.7686	8.3226	12.6583	12.18	10.9105	8.1172	14.0355	12.3817	8.6345
TCGA-T3-A92M-01	C2	15.247	16.6061	15.345	10.2856	10.3922	9.0957	6.8485	12.804	12.2441	3.3387	11.8161	8.6268	10.8589	8.2091	13.9516	13.1447	10.1875	9.5666	14.4523	12.2918	9.0526
TCGA-UF-A718-01	C2	16.0676	16.0761	14.7466	10.4392	9.3321	8.1652	5.0551	11.2083	10.8885	3.3346	9.8073	9.4358	11.8468	9.0646	14.2235	12.0336	10.9103	9.4753	13.851	11.1703	7.0993
TCGA-UF-A71A-01	C2	12.883	12.8733	12.315	8.3587	8.1616	7.055	5.9743	10.5984	10.1729	2.4485	9.188	6.2204	9.1781	6.7902	11.7137	10.8582	9.0111	6.3111	12.1624	8.3679	7.0306
TCGA-UF-A71A-06	C2	12.9117	12.7701	12.1034	7.6557	7.1353	5.4972	6.2697	9.35	8.9175	1.8977	8.0932	5.9042	9.015	6.9505	10.4536	9.8492	7.7243	5.3921	11.8794	8.1475	5.1875
TCGA-UF-A71B-01	C2	14.5847	14.9784	14.3328	8.9399	8.5853	7.0184	6.6479	10.4619	10.232	1.0966	7.7018	8.0033	7.9176	5.7684	12.2311	9.8387	8.6371	8.6553	12.721	10.7308	5.9913
TCGA-UF-A71D-01	C2	14.0775	13.8994	13.8063	8.4943	7.5109	6.7264	5.3159	10.1842	9.6676	0.8388	8.3795	6.82	9.1737	6.389	11.904	10.4881	8.51	6.4043	13.1253	9.969	8.843
TCGA-UF-A7J9-01	C2	14.3437	14.5001	13.7418	9.3544	9.2983	8.2546	4.5147	11.6437	11.0501	2.1913	10.1143	9.2883	9.7434	7.2176	13.2594	11.2509	9.5721	7.9628	12.4882	9.7113	5.5834
TCGA-UF-A7JA-01	C2	14.644	15.7103	14.7748	8.9513	8.0928	8.0131	5.9475	10.9476	9.9976	3.4594	7.552	7.7922	9.8057	8.224	12.7352	10.6919	8.8361	7.8446	13.1079	11.7227	8.0849
TCGA-UF-A7JC-01	C2	14.8946	14.9435	14.6975	6.7264	6.2148	4.7084	5.8781	8.5573	8.1353	0	7.5474	5.5316	8.15	4.1312	10.0111	8.3691	6.348	5.2657	13.5585	10.5596	6.4582
TCGA-UF-A7JD-01	C2	13.9467	13.9186	13.863	8.9592	7.6604	6.1649	6.6632	9.6472	9.638	2.9193	9.7264	4.8438	11.3482	5.3617	11.5551	11.6423	10.1348	5.6388	12.118	10.2686	9.8178
TCGA-UF-A7JF-01	C2	14.431	14.9654	14.521	11.0741	9.9093	8.821	8.4957	12.536	12.3689	4.2995	11.5256	6.7523	12.6081	9.8109	14.0452	13.779	12.5383	7.5277	12.9558	11.6732	6.3504
TCGA-UF-A7JH-01	C2	15.8335	16.1763	15.3771	10.2707	10.0084	8.9488	6.2782	12.6127	12.4009	2.828	11.8358	5.6674	12.5127	7.1376	13.6198	13.1806	11.9567	8.1516	13.9943	12.1737	8.9722
TCGA-UF-A7JJ-01	C2	15.6655	16.4663	15.3818	10.9133	10.8267	9.7094	7.8352	12.8496	12.5604	4.6457	12.6368	8.4403	12.6214	8.9638	14.398	13.6185	11.0012	9.4791	14.411	12.5422	7.2704
TCGA-UF-A7JO-01	C2	15.8261	14.9237	15.4197	10.9887	11.1795	9.7991	7.1221	13.353	13.1118	3.2932	11.5637	10.5336	11.8614	8.8238	14.8339	13.117	11.1149	10.1375	14.5448	12.3396	9.0497
TCGA-UF-A7JT-01	C2	16.3667	16.686	16.5416	11.7612	11.1539	10.4482	6.8498	13.8264	13.0252	3.9744	10.4357	8.0479	11.5921	8.2664	14.979	14.2712	12.1263	10.6721	14.7294	13.2507	9.0589
TCGA-UF-A7JV-01	C2	15.3612	15.8486	15.246	10.2282	9.7116	8.5732	6.418	12.0567	11.9781	1.1067	10.16	9.2418	10.6039	7.2635	13.8998	12.3443	10.4514	9.0906	13.3819	12.0513	8.6133
TCGA-UP-A6WW-01	C2	15.0965	15.6871	14.2175	10.6368	10.6785	8.8236	6.3354	12.2516	12.4548	4.1195	9.6888	10.7714	11.6317	11.7392	14.1641	11.8861	11.5258	9.8587	12.7567	11.5317	6.2643
TCGA-WA-A7GZ-01	C2	15.2692	15.9407	14.6195	7.3638	7.0526	5.3175	5.4891	9.5566	9.1633	1.1991	7.3938	6.6796	7.8288	6.2428	10.9906	9.6856	8.2572	6.9999	13.9181	11.4965	5.8412
TCGA-WA-A7H4-01	C2	15.1081	15.6797	14.1318	9.0603	8.888	7.7902	5.6134	10.9769	10.6827	3.0376	10.466	8.0478	10.2237	7.6648	12.6028	11.5219	10.5502	5.6722	13.2198	11.2203	5.2407
