# Supplementary material for: Cuproptosis-related gene subtypes predict prognosis in patients with head and neck squamous cell carcinoma
Source: J Otolaryngol Head Neck Surg. 2023 Sep 12;52:58. doi: 10.1186/s40463-023-00655-4 (PMC10496405; doi:10.1186/s40463-023-00655-4)
Supplement: Supplementary file 1 — Additional file 1. The original data of this study. [file 40463_2023_655_MOESM1_ESM.zip › Appendix/Appendix 9.txt]

	log2FC	AveExpr	t	P.Value	adj.P.Val	B	regulated
GCSH	1.028308489	2.65886537	19.01497556	2.02E-61	4.15E-57	127.10068	Up-Regulated
B4GALNT1	1.193270882	6.978088132	8.266145172	1.19E-15	8.15E-13	24.90929918	Up-Regulated
PTHLH	1.404684211	11.11087237	7.807700409	3.30E-14	1.57E-11	21.70092562	Up-Regulated
MYH16	1.003974563	2.478800195	7.307283591	1.05E-12	2.28E-10	18.36369429	Up-Regulated
GLI1	1.152420791	5.297466732	7.2806151	1.26E-12	2.58E-10	18.19081871	Up-Regulated
DPF1	1.063142312	5.600943774	7.036903004	6.32E-12	9.41E-10	16.63481977	Up-Regulated
GLI2	1.185798737	6.882545525	6.830169026	2.41E-11	2.69E-09	15.34904813	Up-Regulated
SRPX	1.028903164	7.538397665	6.773194478	3.46E-11	3.64E-09	15.00028223	Up-Regulated
TNC	1.032459348	13.68806984	6.733993533	4.43E-11	4.39E-09	14.76172896	Up-Regulated
GRB14	1.053133755	3.460822957	6.69278723	5.75E-11	5.44E-09	14.5122183	Up-Regulated
HAS2	1.022452684	6.915757393	6.602040192	1.01E-10	8.78E-09	13.96725405	Up-Regulated
HMGA2	1.286398554	8.377469455	6.587630159	1.11E-10	9.53E-09	13.8812919	Up-Regulated
CHGA	1.052316205	1.781621401	6.464479285	2.37E-10	1.77E-08	13.15310484	Up-Regulated
ZNF556	1.015796576	3.578534047	6.31477346	5.86E-10	3.72E-08	12.28359404	Up-Regulated
SALL1	1.101460901	3.646993969	6.306972304	6.15E-10	3.85E-08	12.23875936	Up-Regulated
PLEKHG4B	1.124567266	6.640439105	6.269634613	7.68E-10	4.60E-08	12.02482806	Up-Regulated
NAP1L2	1.115058382	5.143840272	6.249046846	8.69E-10	5.05E-08	11.90733212	Up-Regulated
RAB3B	1.128069048	3.047126265	6.2477938	8.75E-10	5.07E-08	11.90019156	Up-Regulated
JAKMIP3	1.108314618	3.027135214	6.246216746	8.83E-10	5.10E-08	11.89120637	Up-Regulated
B4GALNT4	1.294983031	5.855250778	6.242608196	9.02E-10	5.16E-08	11.87065412	Up-Regulated
BTBD16	1.034138032	2.181855058	6.241809602	9.07E-10	5.17E-08	11.86610716	Up-Regulated
BCHE	1.250361571	3.988050778	6.129303303	1.76E-09	9.11E-08	11.23051911	Up-Regulated
APCDD1L	1.121702712	5.736757588	6.102022319	2.07E-09	1.04E-07	11.07789706	Up-Regulated
CALB1	1.899928531	4.737638327	6.070834718	2.48E-09	1.20E-07	10.90413883	Up-Regulated
PCYT1B	1.242367202	3.942257004	6.065924402	2.55E-09	1.23E-07	10.87685157	Up-Regulated
EDIL3	1.220616951	6.695821401	6.037561706	3.00E-09	1.41E-07	10.71960973	Up-Regulated
CCNA1	1.526536063	6.098446498	5.966515511	4.52E-09	1.98E-07	10.32853291	Up-Regulated
FGFBP2	1.48422865	3.762726848	5.902908267	6.50E-09	2.68E-07	9.98181383	Up-Regulated
MFAP5	1.17268754	7.946029377	5.793935191	1.20E-08	4.44E-07	9.395337844	Up-Regulated
GAP43	1.038022337	3.896576654	5.742068037	1.60E-08	5.64E-07	9.1195541	Up-Regulated
PTPRN	1.025146781	3.69368677	5.735020712	1.67E-08	5.78E-07	9.082250366	Up-Regulated
PDIA2	1.12141663	2.510338132	5.654142026	2.60E-08	8.43E-07	8.65701546	Up-Regulated
FREM2	1.490865374	4.190396887	5.583071081	3.83E-08	1.17E-06	8.287738247	Up-Regulated
COL4A6	1.162045002	8.689150389	5.547590479	4.65E-08	1.38E-06	8.104928514	Up-Regulated
UCHL1	1.154725957	7.745682296	5.53964824	4.85E-08	1.42E-06	8.064148223	Up-Regulated
CSDC2	1.000861228	3.431203307	5.522452928	5.32E-08	1.54E-06	7.976034202	Up-Regulated
CREG2	1.014066914	3.663936381	5.51662171	5.49E-08	1.58E-06	7.946208339	Up-Regulated
FIBCD1	1.197228243	4.156843774	5.485233228	6.49E-08	1.80E-06	7.786140431	Up-Regulated
ROS1	1.23678219	3.647724319	5.353080201	1.31E-07	3.24E-06	7.121124185	Up-Regulated
IGSF11	1.062875083	4.289702335	5.324083933	1.52E-07	3.64E-06	6.977143931	Up-Regulated
INHBA	1.049650089	8.959465564	5.317108995	1.58E-07	3.76E-06	6.942614253	Up-Regulated
LAMA1	1.117163225	7.076015759	5.302796239	1.70E-07	4.00E-06	6.87188512	Up-Regulated
CXCL5	1.086840111	5.632917704	5.083058641	5.21E-07	9.95E-06	5.807500286	Up-Regulated
GPX2	1.29619757	9.728117121	5.050884485	6.12E-07	1.13E-05	5.655057192	Up-Regulated
SLC13A5	1.29510074	4.503261479	5.03328641	6.68E-07	1.22E-05	5.572046417	Up-Regulated
FAM132A	1.069068577	5.163271012	5.027617526	6.87E-07	1.25E-05	5.545361854	Up-Regulated
LOC84740	1.455926966	5.838736965	5.005438956	7.67E-07	1.35E-05	5.441224305	Up-Regulated
SCN9A	1.080098575	5.0722893	4.972447928	9.03E-07	1.55E-05	5.287089049	Up-Regulated
IGFL3	1.173066933	3.131601751	4.92024869	1.17E-06	1.91E-05	5.045100612	Up-Regulated
IGF2BP1	1.254880032	5.336733658	4.601936227	5.28E-06	6.58E-05	3.619917238	Up-Regulated
TFPI2	1.021112222	5.118658171	4.598628519	5.36E-06	6.66E-05	3.605566052	Up-Regulated
PEG10	1.073930698	6.274600195	4.569468691	6.13E-06	7.43E-05	3.479460608	Up-Regulated
GAL	1.015553488	4.077153696	4.522779537	7.59E-06	8.90E-05	3.27908547	Up-Regulated
LOC440905	1.047346032	2.91593035	4.437354811	1.12E-05	0.000122507	2.917385432	Up-Regulated
CNNM1	1.031791807	4.066766537	4.419485352	1.21E-05	0.000130722	2.842529833	Up-Regulated
AKR1C2	1.037877791	10.38316459	4.413239628	1.24E-05	0.000133803	2.816432253	Up-Regulated
MAGEA2	1.442265465	3.078542607	4.411804316	1.25E-05	0.000134421	2.810439668	Up-Regulated
SLCO1B3	1.234011455	5.466145136	4.384195408	1.41E-05	0.000148445	2.695520713	Up-Regulated
COL11A1	1.109826859	8.061683852	4.297088335	2.07E-05	0.000203876	2.337333358	Up-Regulated
MAGEA9B	1.425950361	3.069824708	4.294259992	2.10E-05	0.000205647	2.325814983	Up-Regulated
PTH2R	1.039551324	2.716406031	4.092923702	4.95E-05	0.00041621	1.524044033	Up-Regulated
UGT1A6	1.064974713	7.321594358	3.649502431	0.000289643	0.00178892	-0.114086322	Up-Regulated
UGT1A10	1.079961048	3.457853502	3.541279254	0.000434455	0.002511079	-0.486922727	Up-Regulated
MGST1	1.020756343	7.302440078	3.491896292	0.000520977	0.002912762	-0.65350328	Up-Regulated
C1orf110	1.005858884	4.065134436	3.466685219	0.000571123	0.003137584	-0.737686973	Up-Regulated
CHGB	1.054051605	5.359433852	3.374891314	0.000794345	0.004148537	-1.039282388	Up-Regulated
MAGEA3	1.308169201	4.609785214	3.317200972	0.00097369	0.004897073	-1.224869395	Up-Regulated
MAGEA6	1.317011583	5.166405447	3.200664797	0.001455988	0.006770425	-1.590407487	Up-Regulated
UGT1A7	1.0185396	4.294824319	3.004462057	0.002790491	0.011618088	-2.177435147	Up-Regulated
PTPRCAP	-1.027243538	7.393036576	-7.250341369	1.54E-12	3.01E-10	17.99519243	Down-Regulated
ZNF683	-1.245156783	4.340129767	-7.183414514	2.41E-12	4.15E-10	17.56506422	Down-Regulated
GBP4	-1.050267761	9.50261323	-6.915672824	1.39E-11	1.71E-09	15.87699672	Down-Regulated
FASLG	-1.077060293	3.913617704	-6.867218433	1.90E-11	2.21E-09	15.57714429	Down-Regulated
CXCR3	-1.075828898	5.490506226	-6.767051262	3.60E-11	3.71E-09	14.96282211	Down-Regulated
NKG7	-1.077110296	6.710118288	-6.711541461	5.11E-11	4.92E-09	14.62561952	Down-Regulated
C2orf54	-1.289825465	7.711986187	-6.549761526	1.40E-10	1.16E-08	13.65614244	Down-Regulated
CD8B	-1.131340814	5.193561479	-6.42220468	3.06E-10	2.21E-08	12.9058162	Down-Regulated
GZMH	-1.138063863	5.218022957	-6.360228421	4.46E-10	2.99E-08	12.54577118	Down-Regulated
CD8A	-1.052571255	7.207573152	-6.287998065	6.88E-10	4.23E-08	12.12990835	Down-Regulated
IDO1	-1.336811779	8.254874514	-6.101135415	2.08E-09	1.05E-07	11.07294517	Down-Regulated
AQP3	-1.04526368	13.11175564	-5.743267	1.59E-08	5.62E-07	9.125904594	Down-Regulated
KRT24	-1.900345778	4.743806031	-5.725281629	1.76E-08	6.04E-07	9.030764444	Down-Regulated
ZFR2	-1.288257095	1.919991051	-5.68967685	2.14E-08	7.24E-07	8.84319278	Down-Regulated
CLCA4	-1.357683991	7.111096498	-5.620504487	3.13E-08	9.82E-07	8.48172496	Down-Regulated
TJP3	-1.111888708	5.899629767	-5.428851413	8.76E-08	2.31E-06	7.500653533	Down-Regulated
SLC6A14	-1.282778133	7.607561673	-5.336904717	1.42E-07	3.47E-06	7.040719123	Down-Regulated
CXCR2P1	-1.039731374	3.923354669	-5.322776988	1.53E-07	3.67E-06	6.970670774	Down-Regulated
GPR110	-1.160993018	6.38474358	-5.295434777	1.76E-07	4.10E-06	6.835573469	Down-Regulated
C1orf186	-1.045152259	4.979594358	-5.293604373	1.78E-07	4.13E-06	6.826551697	Down-Regulated
S100A9	-1.01906427	15.41168696	-5.267315829	2.04E-07	4.65E-06	6.697287501	Down-Regulated
KRT2	-1.357078882	3.735911673	-4.891198055	1.34E-06	2.14E-05	4.9114304	Down-Regulated
S100A8	-1.006062873	14.46966615	-4.767387415	2.43E-06	3.50E-05	4.349828615	Down-Regulated
CXCL10	-1.042295295	9.660238521	-4.496900604	8.53E-06	9.81E-05	3.168838411	Down-Regulated
CEACAM5	-1.234264738	9.09310642	-4.464701717	9.87E-06	0.000110379	3.032482884	Down-Regulated
KRT78	-1.118423053	7.617118482	-4.362421917	1.56E-05	0.000160884	2.605362438	Down-Regulated
MAL	-1.176570846	6.856037938	-4.345412425	1.68E-05	0.000171143	2.535220176	Down-Regulated
CRNN	-1.622621124	6.816817315	-4.338390027	1.73E-05	0.000175716	2.506335955	Down-Regulated
TMPRSS2	-1.042748734	5.945659144	-3.912020525	0.000103842	0.000767417	0.834396996	Down-Regulated
FAM3B	-1.102739991	4.904566342	-3.907960184	0.000105551	0.000777525	0.819254066	Down-Regulated
MUC21	-1.179946971	4.842721012	-3.450910893	0.000604754	0.003302022	-0.790064127	Down-Regulated
KRT13	-1.161972524	12.5916286	-3.414295906	0.000690072	0.003688411	-0.910762207	Down-Regulated
